# Supplementary material for: Survey of allele specific expression in bovine muscle
Source: Sci Rep. 2019 Mar 12;9:4297. doi: 10.1038/s41598-019-40781-6 (PMC6414783; doi:10.1038/s41598-019-40781-6)
Supplement: Supplementary file 2 — Table S1 [file 41598_2019_40781_MOESM2_ESM.xlsx]

## Sheet: Feuil1
Table S1
SNP ID	Forward primer (5'->3')	Reverse primer (5'->3')	Tm, °C	Amplicon length	Sequencing primer (5'->3')
rs382378456	bio-GGCCAACAGATTGTTTCAATT	CCGGTCAATGTGATAAAATCTT	47.8	118	AAAAGTTTTGAGTCTGATAC
rs208775256	ACGGGAAGAGTGAGGGTCA	bio-TGGCCCCCATCAGTGACT	68.2	61	ACGCGCTGCGGAGGTG
rs41255587	bio-TCTCCCCACAGTGCCTGTAAA	ACGTGAGGCATCGTTTTCC	51.1	86	AACAACAAAAATAAGTGCA
rs209641420	bio-GAATTCCTGCTTTCAGAGAGTACA	TGAAATTGCCAAGTCCTAAGAAA	48.6	73	GAAATAGTTTAAACAGATGC
rs110694123	bio-GCCAAGCCCAGAACCAGG	GGCGCTCCTTGGGTCTGA	52.9	96	CAGGTACCCGCTGTC
rs109919583	bio-TAAGCTGATGGGGTCTACGG	GGCTAACCCTTGGTCTTAGTACCT	59	60	CCTGGTCCAGCTGGG
