# Supplementary material for: Survey of allele specific expression in bovine muscle
Source: Sci Rep. 2019 Mar 12;9:4297. doi: 10.1038/s41598-019-40781-6 (PMC6414783; doi:10.1038/s41598-019-40781-6)
Supplement: Supplementary file 3 — Table S2 [file 41598_2019_40781_MOESM3_ESM.xlsx]

## Sheet: DNA mapping
Table S2
Animal	Number of reads	Number of bases (in Gb)	Number of mapped reads	% mapped reads	Properly paired reads	% properly paired reads
LIM01	324087018	32.73	221015607	68.20	184684650	56.99
LIM02	341226956	34.46	305598586	89.56	297283336	87.12
LIM03	349468660	35.30	295083023	84.44	275228392	78.76
LIM04	399160768	40.32	323013864	80.92	305644324	76.57
LIM05	258474904	26.11	236719259	91.58	225434012	87.22
LIM06	274588874	27.73	232926147	84.83	218564660	79.60
LIM07	184667490	18.66	150916707	81.72	136235566	73.77
LIM08	330401950	33.37	269954137	81.70	258060878	78.11
LIM09	349760660	35.33	319442682	91.33	303101250	86.66
LIM13	124730546	12.60	111645197	89.51	50428016	40.43
LIM14	266660768	26.93	232007905	87.00	216575916	81.22
LIM15	223343850	22.56	180775911	80.94	163669548	73.28
LIM16	371989338	37.57	340900866	91.64	330715116	88.90
LIM17	92033124	9.30	75520340	82.06	65979448	71.69
LIM18	380841540	38.46	352017103	92.43	333859586	87.66
LIM19	237734500	24.01	192411974	80.94	183106422	77.02
LIM20	304990940	30.80	249443020	81.79	208210852	68.27
LIM21	152242676	15.38	130037102	85.41	122791084	80.65
LIM22	355455048	35.90	300611692	84.57	288120118	81.06
Total	5321859610	537.51	4477661420	84.14	4163525080	78.23
