# Supplementary material for: Survey of allele specific expression in bovine muscle
Source: Sci Rep. 2019 Mar 12;9:4297. doi: 10.1038/s41598-019-40781-6 (PMC6414783; doi:10.1038/s41598-019-40781-6)
Supplement: Supplementary file 4 — Table S3 [file 41598_2019_40781_MOESM4_ESM.xlsx]

## Sheet: RNA Reads
Table S3
Animal	Number of reads	Number of bases (in Gb)	Number of mapped reads	% mapped reads	Number of uniquely mapped reads	% uniquely mapped reads	Number of secondary alignments	Number of non-unique alignments	Aligned to genes	Exonic	Intronic	Intergenic	Intronic/intergenic overlapping exon	Reference
LIM01	86352760	8.64	82444552	95.47	77485468	89.73	4959084	7463794	53292640	71.19%	11.22%	17.59%	6.87%	Djari et al. [24]
LIM02	72251962	7.23	65725502	90.97	62418616	86.39	3306886	5204744	42756557	70.71%	11.08%	18.21%	6.18%	Djari et al. [24]
LIM03	90678870	9.07	85827528	94.65	80735158	89.03	5092370	8033792	55171586	71.03%	11.37%	17.60%	6.32%	Djari et al. [24]
LIM04	74649210	7.46	73105044	97.93	67755422	90.77	5349622	7597568	47256659	72.28%	10.85%	16.88%	6.44%	Billerey et al. [25]
LIM05	72416218	7.24	67650068	93.42	63934406	88.29	3715662	5893836	41172927	66.72%	12.94%	20.34%	6.94%	Billerey et al. [25]
LIM06	80220062	8.02	76279012	95.09	72100440	89.88	4178572	6550162	49768744	71.47%	10.95%	17.58%	6.48%	Billerey et al. [25]
LIM07	48943584	4.89	46535364	95.08	44395770	90.71	2139594	3368832	31104845	72.13%	11.69%	16.18%	7.18%	Billerey et al. [25]
LIM08	99643662	9.96	94676802	95.02	89827428	90.15	4849374	7772206	61977586	71.44%	11.30%	17.26%	7.34%	Billerey et al. [25]
LIM09	59836970	5.98	56958018	95.19	53706558	89.75	3251460	5068284	36961321	71.31%	10.91%	17.78%	6.24%	Billerey et al. [25]
LIM13	84529478	8.45	80418818	95.14	75504072	89.32	4914746	7686154	52182535	71.83%	10.51%	17.66%	6.40%	Meersseman et al. [26]
LIM14	70268370	7.03	63829866	90.84	60602820	86.24	3227046	5153988	39125296	66.74%	12.20%	21.06%	6.99%	Meersseman et al. [26]
LIM15	73757322	7.376	68270584	92.56	64697736	87.72	3572848	5519324	44288481	70.69%	10.80%	18.51%	6.36%	Meersseman et al. [26]
LIM16	69584672	6.96	62849226	90.32	59612996	85.67	3236230	5179470	38180352	66.27%	12.56%	21.18%	6.93%	Meersseman et al. [26]
LIM17	50826018	5.08	48206484	94.85	45684520	89.88	2521964	3926020	31630075	71.52%	10.75%	17.73%	6.20%	Meersseman et al. [26]
LIM18	60787486	6.08	57283860	94.24	54165520	89.11	3118340	4918798	36982641	70.72%	11.63%	17.66%	6.24%	Meersseman et al. [26]
LIM19	77601664	7.76	71890464	92.64	68073012	87.72	3817452	6048402	46706441	71.02%	11.01%	17.97%	6.55%	Meersseman et al. [26]
LIM20	34501330	3.45	33478554	97.04	31363812	90.91	2114742	3090726	21862234	72.06%	10.53%	17.41%	6.47%	Meersseman et al. [26]
LIM21	54290636	5.43	53837870	99.17	49242526	90.70	4595344	6538258	34964006	74.10%	10.45%	15.45%	6.70%	This Study
LIM22	179545394	17.95	177943052	99.11	158297776	88.17	19645276	26365002	106419650	70.34%	11.56%	18.10%	6.38%	This Study
Average	7.58256e+07	7.58	7.19585e+07	94.67	6.73476e+07	88.95	4.61087e+06	6.9147e+06	4.58845e+07	70.71%	11.28%	18.01%	6.59%
