# Supplementary material for: Survey of allele specific expression in bovine muscle
Source: Sci Rep. 2019 Mar 12;9:4297. doi: 10.1038/s41598-019-40781-6 (PMC6414783; doi:10.1038/s41598-019-40781-6)
Supplement: Supplementary file 5 — Table S4 [file 41598_2019_40781_MOESM5_ESM.xlsx]

## Sheet: ASE-SNPs
Table S4
BTA	Position	SNP ID	REF	ALT	Gene	Transcript	Variant_type	Animal	# REF	# ALT	# Total	Binom_pval
1	361646	rs381503661	G	A	ENSBTAG00000020035	ENSBTAT00000037243	3_prime_UTR	LIM05,LIM18	106;182	58;106	164;288	0.000220706245025;8.84183687922e-06
1	362318	rs110943703	T	C	ENSBTAG00000020035	ENSBTAT00000037243	3_prime_UTR	LIM06	122	216	338	3.57927365162e-07
1	362426	rs377871984	G	A	ENSBTAG00000020035	ENSBTAT00000037243	3_prime_UTR	LIM05,LIM16,LIM04,LIM20,LIM21	322;206;96;133;277	205;123;63;93;219	527;329;159;226;496	3.91605243832e-07;5.53067895148e-06;0.0109245606917;0.00932836804555;0.0104139336714
1	362525	rs109816298	C	T	ENSBTAG00000020035	ENSBTAT00000037243	3_prime_UTR	LIM05,LIM16,LIM20	116;83;86	182;131;135	298;214;221	0.000157163674611;0.00126094613101;0.00119319109056
1	362724	rs385103051	A	C	ENSBTAG00000020035	ENSBTAT00000037243	3_prime_UTR	LIM05,LIM16,LIM15,LIM17,LIM14	88;57;92;242;395	141;93;125;312;317	229;150;217;554;712	0.000560528163192;0.00411329850335;0.0295982786187;0.00333659299149;0.00387475609843
1	466250	rs133666463	T	C	ENSBTAG00000011528	ENSBTAT00000015319	synonymous	LIM17,LIM06	115;223	85;278	200;501	0.0400371916134;0.0157575166523
1	466306	rs135162378	A	G	ENSBTAG00000011528	ENSBTAT00000015319	synonymous	LIM21	249	188	437	0.00405081490769
1	701152	rs137409022	A	G	ENSBTAG00000012594	ENSBTAT00000016717	intron	LIM08	28	14	42	0.0435585219238
1	1376977	.	A	G	ENSBTAG00000012899	ENSBTAT00000017147	synonymous	LIM04,LIM13	112;112	218;173	330;285	5.56975651104e-09;0.000361949419253
1	6366794	rs209074791	G	A	ENSBTAG00000007444	ENSBTAT00000049195	3_prime_UTR	LIM19	40	23	63	0.0429565455244
1	6366864	rs43215583	C	T	ENSBTAG00000007444	ENSBTAT00000049195	3_prime_UTR	LIM14	16	31	47	0.0399860568261
1	6366938	rs137382668	T	G	ENSBTAG00000007444	ENSBTAT00000049195	3_prime_UTR	LIM19,LIM14	31;34	12;17	43;51	0.00540157265459;0.0240929076984
1	6480486	rs136043966	G	C	ENSBTAG00000014233	ENSBTAT00000018917	missense	LIM18	103	144	247	0.0107758375131
1	6481146	rs207697817	A	G	ENSBTAG00000014233	ENSBTAT00000018917	missense	LIM20,LIM02	98;175	69;139	167;314	0.0299512231961;0.0480766450905
1	6531508	rs383181128	A	G	ENSBTAG00000020121	ENSBTAT00000026800	intron	LIM06	25	12	37	0.0470310274395
1	6531985	rs207665682	G	A	ENSBTAG00000020121	ENSBTAT00000026800	intron	LIM03	21	8	29	0.0241195447743
1	6532008	rs110269089	C	T	ENSBTAG00000020121	ENSBTAT00000026800	intron	LIM13,LIM06	11;7	24;18	35;25	0.0409595915116;0.0432852506638
1	6603707	rs378504844	A	G	ENSBTAG00000000201	ENSBTAT00000032432	3_prime_UTR	LIM21	6	20	26	0.00935530662537
1	6603985	rs43216926	T	C	ENSBTAG00000000201	ENSBTAT00000032432	downstream_gene	LIM06	9	24	33	0.0135309868492
1	6630886	rs380779786	A	G	ENSBTAG00000001412	ENSBTAT00000001851	3_prime_UTR	LIM05	38	11	49	0.000141970685199
1	9676058	rs379810398	C	T	ENSBTAG00000017753	ENSBTAT00000049004	synonymous	LIM09	33	16	49	0.0212941141414
1	9777660	rs110788094	A	T	ENSBTAG00000017753	ENSBTAT00000049004	missense	LIM19	45	99	144	7.95253867813e-06
1	9798302	rs109288504	C	A	ENSBTAG00000017753	ENSBTAT00000049004	intron	LIM06	81	48	129	0.00464969581342
1	9811844	rs134704885	T	C	ENSBTAG00000017753	ENSBTAT00000049004	synonymous	LIM16	60	29	89	0.00133526236562
1	9846174	rs43702446	C	T	ENSBTAG00000017753	ENSBTAT00000049004	synonymous	LIM06	144	91	235	0.000661710271643
1	9920426	rs109593378	T	C	ENSBTAG00000017753	ENSBTAT00000049004	3_prime_UTR	LIM01	225	166	391	0.00330361802526
1	9920728	rs109001358	A	G	ENSBTAG00000017753	ENSBTAT00000049004	3_prime_UTR	LIM06,LIM14	76;117	111;85	187;202	0.0126978567415;0.0289212376549
1	10221682	rs385149879	A	G	ENSBTAG00000019542	ENSBTAT00000026038	downstream_gene	LIM16	2	10	12	0.03857421875
1	18948480	rs209138672	A	G	ENSBTAG00000004869	ENSBTAT00000006400	downstream_gene	LIM14	24	11	35	0.0409595915116
1	20664886	rs109979652	G	C	ENSBTAG00000019314	ENSBTAT00000025716	downstream_gene	LIM01,LIM04	465;278	368;452	833;730	0.000869809501964;1.25222035787e-10
1	20684602	rs110501401	T	C	ENSBTAG00000019314	ENSBTAT00000025716	intron	LIM03	41	12	53	8.17133499926e-05
1	20684756	rs135065992	C	T	ENSBTAG00000019314	ENSBTAT00000025716	intron	LIM04,LIM03	29;26	11;9	40;35	0.00642657609569;0.00598812056705
1	20685105	rs108941282	G	A	ENSBTAG00000019314	ENSBTAT00000025716	intron	LIM04	36	10	46	0.00015641720853
1	20685233	rs136372527	T	C	ENSBTAG00000019314	ENSBTAT00000025716	intron	LIM04	57	12	69	3.7422494875e-08
1	20685366	rs137136579	G	A	ENSBTAG00000019314	ENSBTAT00000025716	intron	LIM04	59	10	69	1.37651971538e-09
1	41754512	.	C	G	ENSBTAG00000047147	ENSBTAT00000063463	missense	LIM22	27	45	72	0.044370920008
1	41754736	rs43231378	T	C	ENSBTAG00000047147	ENSBTAT00000063463	missense	LIM17	3	12	15	0.03515625
1	41757036	rs136731679	A	G	ENSBTAG00000047147	ENSBTAT00000063463	downstream_gene	LIM02	9	22	31	0.0294493734837
1	41757050	rs380592850	C	T	ENSBTAG00000047147	ENSBTAT00000063463	downstream_gene	LIM02	25	11	36	0.0288167196559
1	41758656	.	C	T	ENSBTAG00000047147	ENSBTAT00000063463	downstream_gene	LIM01	29	14	43	0.0315394973532
1	42741688	rs43229100	G	A	ENSBTAG00000014889	ENSBTAT00000019822	downstream_gene	LIM06	28	14	42	0.0435585219238
1	43715857	rs381071679	C	T	ENSBTAG00000013662	ENSBTAT00000018159	3_prime_UTR	LIM03	3	12	15	0.03515625
1	43738151	rs43230511	G	C	ENSBTAG00000013663	ENSBTAT00000018160	intron	LIM02	51	31	82	0.0352414401787
1	43738776	rs382562748	C	G	ENSBTAG00000013663	ENSBTAT00000018160	intron	LIM06	39	19	58	0.0119281397158
1	43757828	rs109293170	T	C	ENSBTAG00000013663	ENSBTAT00000018160	intron	LIM01	121	70	191	0.000275358648654
1	43758707	rs134954701	C	T	ENSBTAG00000013663	ENSBTAT00000018160	intron	LIM01	125	94	219	0.0423947896398
1	44281212	rs134350545	G	T	ENSBTAG00000004833	ENSBTAT00000006347	3_prime_UTR	LIM16,LIM14	6;6	19;20	25;26	0.0146332979202;0.00935530662537
1	44282557	rs384361681	C	G	ENSBTAG00000004833	ENSBTAT00000006347	downstream_gene	LIM13	2	11	13	0.0224609375
1	44285009	rs382761038	C	T	ENSBTAG00000004833	ENSBTAT00000006347	downstream_gene	LIM05,LIM14	4;10	17;23	21;33	0.00719738006592;0.0350820333697
1	44294031	rs377996705	C	G	ENSBTAG00000014302	ENSBTAT00000019001	downstream_gene	LIM05	12	30	42	0.0079158973349
1	44913915	rs109449015	G	A	ENSBTAG00000000746	ENSBTAT00000000994	missense	LIM03,LIM14	343;252	201;187	544;439	1.20882085934e-09;0.00221765755121
1	44922422	rs109202328	G	A	ENSBTAG00000000746	ENSBTAT00000000994	synonymous	LIM08,LIM05,LIM16,LIM20,LIM03,LIM14	146;104;216;48;165;160	186;189;173;85;262;202	332;293;389;133;427;362	0.0321665091082;7.79037615516e-07;0.0330806761563;0.00169431970761;3.08951177575e-06;0.0310269548253
1	44929844	rs207524985	T	C	ENSBTAG00000000746	ENSBTAT00000000994	downstream_gene	LIM05,LIM03	149;204	201;273	350;477	0.00632824304579;0.00181916302625
1	45079094	rs109350954	C	T	ENSBTAG00000004538	ENSBTAT00000005967	downstream_gene	LIM05	2	12	14	0.012939453125
1	46290125	rs109480188	C	T	ENSBTAG00000016932	ENSBTAT00000022522	missense	LIM04	3	13	16	0.0212707519531
1	46323250	rs378661318	A	G	ENSBTAG00000018731	ENSBTAT00000054699	missense	LIM05	2	10	12	0.03857421875
1	46358186	rs378620992	T	C	ENSBTAG00000015069	ENSBTAT00000017901	intron	LIM04	2	13	15	0.00738525390625
1	46369614	rs380755665	C	A	ENSBTAG00000015069	ENSBTAT00000017901	3_prime_UTR	LIM04,LIM17	114;110	147;80	261;190	0.0474113658468;0.0351119347981
1	46369919	.	C	T	ENSBTAG00000015069	ENSBTAT00000017901	3_prime_UTR	LIM01	173	137	310	0.0466516323171
1	46414697	rs109425593	C	T	ENSBTAG00000013460	ENSBTAT00000017903	upstream_gene	LIM09	2	14	16	0.00418090820312
1	52698824	rs110253361	A	C	ENSBTAG00000006893	ENSBTAT00000009058	intron	LIM06	3	12	15	0.03515625
1	53590488	rs109634542	G	A	ENSBTAG00000018399	ENSBTAT00000032372	missense	LIM22	96	132	228	0.0202509795512
1	53855896	rs133175991	A	G	ENSBTAG00000006158	ENSBTAT00000008099	missense	LIM08	6	17	23	0.0346896648407
1	57806911	rs378018773	T	C	ENSBTAG00000009085	ENSBTAT00000011977	3_prime_UTR	LIM02	6	17	23	0.0346896648407
1	58848915	.	C	T	ENSBTAG00000007784	ENSBTAT00000031069	3_prime_UTR	LIM01,LIM05	706;836	583;749	1289;1585	0.000672866795579;0.0307288562729
1	58938686	rs382873332	G	A	ENSBTAG00000002703	ENSBTAT00000055158	3_prime_UTR	LIM02	7	18	25	0.0432852506638
1	64795515	rs135871544	C	T	ENSBTAG00000000210	ENSBTAT00000000253	missense	LIM01	14	31	45	0.0160943600313
1	64938065	rs132774153	G	A	ENSBTAG00000009391	ENSBTAT00000053553	downstream_gene	LIM04	8	24	32	0.0070003666915
1	65031883	rs208045948	C	T	ENSBTAG00000002182	ENSBTAT00000002828	missense	LIM19,LIM21	961;657	1066;773	2027;1430	0.0208669709245;0.00234575858424
1	65677337	rs137067925	T	C	ENSBTAG00000033170	ENSBTAT00000047119	downstream_gene	LIM04	4	14	18	0.0308837890625
1	66713186	rs209536666	A	C	ENSBTAG00000014508	ENSBTAT00000019285	missense	LIM15,LIM09	447;170	301;129	748;299	1.04938124074e-07;0.0205538189232
1	66717285	rs109551302	T	G	ENSBTAG00000014508	ENSBTAT00000019285	downstream_gene	LIM05,LIM13,LIM06	378;466;372	568;679;528	946;1145;900	7.04336997329e-10;3.32452559913e-10;2.22967944016e-07
1	66717374	rs384160489	C	T	ENSBTAG00000014508	ENSBTAT00000019285	downstream_gene	LIM20	28	119	147	1.48021772501e-14
1	66718953	rs210664723	A	T	ENSBTAG00000014508	ENSBTAT00000019285	downstream_gene	LIM19	434	527	961	0.00298034699288
1	66719379	rs109863345	C	A	ENSBTAG00000014508	ENSBTAT00000019285	downstream_gene	LIM05,LIM19,LIM16	300;262;311	359;334;259	659;596;570	0.0237880740121;0.00359903689558;0.0325760008035
1	66719466	.	C	T	ENSBTAG00000014508	ENSBTAT00000019285	downstream_gene	LIM06	585	488	1073	0.0033631826026
1	66719507	rs384814038	C	T	ENSBTAG00000014508	ENSBTAT00000019285	downstream_gene	LIM05	530	615	1145	0.0130148850343
1	66719828	rs209433003	C	G	ENSBTAG00000014508	ENSBTAT00000019285	downstream_gene	LIM19	509	653	1162	2.66878743731e-05
1	67476586	rs383864409	C	T	ENSBTAG00000011143	ENSBTAT00000014799	3_prime_UTR	LIM16	171	108	279	0.000194336061214
1	69877198	rs208105463	C	T	ENSBTAG00000013755	ENSBTAT00000018278	synonymous	LIM18	34	15	49	0.00939924152387
1	70841548	rs110291221	G	A	ENSBTAG00000032839	ENSBTAT00000025116	downstream_gene	LIM02	29	11	40	0.00642657609569
1	70841551	rs133664154	A	G	ENSBTAG00000032839	ENSBTAT00000025116	downstream_gene	LIM02	32	11	43	0.00191396100126
1	70952912	rs210378779	C	T	ENSBTAG00000014874	ENSBTAT00000019804	downstream_gene	LIM05,LIM02	361;151	303;117	664;268	0.0268899049224;0.0436199797779
1	70953301	rs109152145	G	A	ENSBTAG00000014874	ENSBTAT00000019804	downstream_gene	LIM01	252	200	452	0.0163525762697
1	70954421	rs132847815	C	T	ENSBTAG00000014874	ENSBTAT00000019804	downstream_gene	LIM15,LIM02	267;211	193;153	460;364	0.000649083952093;0.00276176902375
1	70954447	rs209768868	A	G	ENSBTAG00000014874	ENSBTAT00000019804	downstream_gene	LIM02	221	157	378	0.00116536173387
1	70979705	.	T	C	ENSBTAG00000014874	ENSBTAT00000019804	missense	LIM01	223	162	385	0.00218794543194
1	71216391	rs210967343	A	G	ENSBTAG00000021364	ENSBTAT00000046471	intron	LIM19	2	10	12	0.03857421875
1	71257485	rs135453226	T	C	ENSBTAG00000032719	ENSBTAT00000046421	downstream_gene	LIM02	423	512	935	0.00397950870577
1	71257782	rs133785854	C	T	ENSBTAG00000032719	ENSBTAT00000046421	downstream_gene	LIM01,LIM04,LIM18,LIM02	804;1174;793;870	634;981;569;787	1438;2155;1362;1657	8.13754935503e-06;3.49499465852e-05;1.39762466642e-09;0.0439316942757
1	71258424	rs137061761	T	C	ENSBTAG00000032719	ENSBTAT00000046421	downstream_gene	LIM01,LIM18	778;764	652;565	1430;1329	0.000941481088868;5.29613023945e-08
1	71258787	rs136269724	G	C	ENSBTAG00000032719	ENSBTAT00000046421	downstream_gene	LIM01,LIM04,LIM18	568;808;562	451;690;415	1019;1498;977	0.000275268624112;0.00249197232093;2.87834219122e-06
1	71259002	rs132953205	G	A	ENSBTAG00000032719	ENSBTAT00000046421	downstream_gene	LIM08,LIM01,LIM04,LIM18	262;613;809;631	191;465;651;455	453;1078;1460;1086	0.000984645668181;7.3307699886e-06;3.91196790389e-05;1.0289319861e-07
1	71259055	rs135989341	T	C	ENSBTAG00000032719	ENSBTAT00000046421	downstream_gene	LIM08,LIM01,LIM05,LIM04,LIM18,LIM06,LIM14	182;417;654;531;424;659;591	138;327;543;437;305;578;524	320;744;1197;968;729;1237;1115	0.0160937637703;0.00108908130889;0.00146552228136;0.00277899995435;1.18952115004e-05;0.0228914785283;0.0480445830643
1	71259547	rs136749086	C	T	ENSBTAG00000032719	ENSBTAT00000046421	downstream_gene	LIM18	865	625	1490	5.48092104687e-10
1	71260263	rs135158199	G	A	ENSBTAG00000032719	ENSBTAT00000046421	synonymous	LIM01,LIM18	567;630	461;478	1028;1108	0.00104748784199;5.54380880252e-06
1	71264271	rs134995325	G	A	ENSBTAG00000032719	ENSBTAT00000046421	synonymous	LIM01,LIM04,LIM18,LIM14	654;855;686;762	534;732;490;680	1188;1587;1176;1442	0.000549896227622;0.00218532644897;1.20463876211e-08;0.0328841687744
1	71265104	rs134192881	T	C	ENSBTAG00000032719	ENSBTAT00000046421	missense	LIM01	514	399	913	0.000158453380085
1	71277265	rs211151476	G	A	ENSBTAG00000032719	ENSBTAT00000046421	synonymous	LIM01	498	432	930	0.0329976689971
1	71862056	rs378479639	T	C	ENSBTAG00000048195	ENSBTAT00000063541	3_prime_UTR	LIM16	4	13	17	0.0490417480469
1	71862061	rs381503493	A	G	ENSBTAG00000048195	ENSBTAT00000063541	3_prime_UTR	LIM16	4	13	17	0.0490417480469
1	71952858	rs384016485	G	T	ENSBTAG00000047856	ENSBTAT00000063094	downstream_gene	LIM16,LIM15	140;99	102;68	242;167	0.0172051491981;0.0199861073662
1	71958727	rs109025634	C	T			intergenic	LIM22	22	39	61	0.0396170148985
1	71959030	rs207547278	C	T			intergenic	LIM04	11	28	39	0.00947530427948
1	72571067	rs109983847	C	T	ENSBTAG00000000448	ENSBTAT00000000573	downstream_gene	LIM22	19	47	66	0.000756107063961
1	72582482	rs209491534	G	A	ENSBTAG00000000448	ENSBTAT00000000573	missense	LIM22	525	442	967	0.0083323205363
1	72608674	rs209922704	A	G	ENSBTAG00000000448	ENSBTAT00000000573	5_prime_UTR	LIM22	154	110	264	0.00801282351577
1	72648867	rs109009439	T	A			intergenic	LIM09	2	11	13	0.0224609375
1	72649161	rs109621574	T	C			intergenic	LIM16,LIM03	8;8	21;29	29;37	0.0241195447743;0.000752897060011
1	72649163	rs109380476	G	A			intergenic	LIM16,LIM03	8;8	21;29	29;37	0.0241195447743;0.000752897060011
1	72649303	rs109252364	T	C			intergenic	LIM05,LIM03	17;13	33;31	50;44	0.0328391375643;0.00955987885663
1	72649349	rs109807888	T	C			intergenic	LIM16,LIM21	14;8	34;22	48;30	0.0055152014855;0.0161248017102
1	72649357	rs110457053	T	C			intergenic	LIM16,LIM21	12;8	35;24	47;32	0.00108853820647;0.0070003666915
1	72649427	rs209514136	C	T			intergenic	LIM16,LIM21	13;8	27;20	40;28	0.0384773082842;0.0356981381774
1	72649783	rs109002997	C	T			intergenic	LIM05	16	36	52	0.00778743630574
1	72649832	rs109179506	C	T			intergenic	LIM05	10	31	41	0.00145049101411
1	72650075	rs109183120	C	T			intergenic	LIM02	11	24	35	0.0409595915116
1	72651963	rs110848510	G	A			intergenic	LIM03	37	17	54	0.00907334033959
1	72652033	rs210079125	C	G			intergenic	LIM15,LIM02,LIM21	12;4;4	29;21;14	41;25;18	0.0115077897353;0.000910520553589;0.0308837890625
1	72657338	rs209494819	G	A			intergenic	LIM15,LIM03	38;42	17;17	55;59	0.00645580310996;0.00154716693024
1	72657500	rs210243478	C	T			intergenic	LIM16,LIM15,LIM03	30;30;45	15;15;14	45;45;59	0.0356978035552;0.0356978035552;6.53063044491e-05
1	72657587	rs385490823	G	A			intergenic	LIM16,LIM15,LIM03	26;26;50	11;11;14	37;37;64	0.0200738519197;0.0200738519197;7.06948754255e-06
1	72661895	rs109244657	A	G			intergenic	LIM15	4	19	23	0.00259947776794
1	72661950	rs110162294	T	C			intergenic	LIM01,LIM15,LIM03,LIM14	4;4;4;7	15;29;18;19	19;33;22;26	0.0192108154297;1.09286047518e-05;0.00434350967407;0.028959274292
1	72661994	rs135625105	T	A			intergenic	LIM01,LIM15,LIM03,LIM18	4;7;7;5	17;38;23;20	21;45;30;25	0.00719738006592;3.1213096463e-06;0.00522287935019;0.00407731533051
1	72666217	rs108963809	T	C	ENSBTAG00000023600	ENSBTAT00000046493	upstream_gene	LIM14	23	10	33	0.0350820333697
1	72666425	rs109470359	T	C	ENSBTAG00000023600	ENSBTAT00000046493	upstream_gene	LIM15	22	9	31	0.0294493734837
1	72666601	rs110223048	T	C	ENSBTAG00000023600	ENSBTAT00000046493	upstream_gene	LIM03	5	15	20	0.041389465332
1	72684367	rs209763741	C	T	ENSBTAG00000023600	ENSBTAT00000046493	downstream_gene	LIM22,LIM02	9;8	45;20	54;28	7.28843077669e-07;0.0356981381774
1	72684591	rs109267760	A	G	ENSBTAG00000023600	ENSBTAT00000046493	downstream_gene	LIM05,LIM22	25;12	12;44	37;56	0.0470310274395;2.08765682184e-05
1	72684698	rs210855438	A	G	ENSBTAG00000023600	ENSBTAT00000046493	downstream_gene	LIM03	5	15	20	0.041389465332
1	72727933	rs207801507	T	C	ENSBTAG00000006724	ENSBTAT00000001128	downstream_gene	LIM15	126	172	298	0.0090267850175
1	72728433	rs109931173	T	G	ENSBTAG00000006724	ENSBTAT00000001128	downstream_gene	LIM09	462	586	1048	0.000142630099473
1	72910950	rs385193743	G	A	ENSBTAG00000003378	ENSBTAT00000004381	synonymous	LIM18	4	14	18	0.0308837890625
1	74778280	rs379891340	A	T	ENSBTAG00000035844	ENSBTAT00000050331	3_prime_UTR	LIM14	47	25	72	0.0127745955381
1	76545496	rs134714673	G	A	ENSBTAG00000006945	ENSBTAT00000009121	3_prime_UTR	LIM06	4	14	18	0.0308837890625
1	79034514	rs43252106	C	G			intergenic	LIM14	6	17	23	0.0346896648407
1	79036603	rs209889507	T	C			intergenic	LIM22	11	32	43	0.00191396100126
1	80175752	rs43245626	C	G	ENSBTAG00000001511	ENSBTAT00000001978	upstream_gene	LIM08,LIM16	44;33	25;12	69;45	0.0294934935313;0.0024589003221
1	80641692	.	A	G	ENSBTAG00000012467	ENSBTAT00000016545	missense	LIM03	13	34	47	0.00308767646152
1	83761934	rs208816009	T	A	ENSBTAG00000017666	ENSBTAT00000023496	upstream_gene	LIM08	38	21	59	0.0363431799571
1	83927619	rs110890547	G	A	ENSBTAG00000014451	ENSBTAT00000019219	3_prime_UTR	LIM04	30	14	44	0.0226288412059
1	84059547	rs210945000	G	A	ENSBTAG00000017450	ENSBTAT00000023192	downstream_gene	LIM02	177	223	400	0.0243278308038
1	84059618	rs382677830	C	T	ENSBTAG00000017450	ENSBTAT00000023192	downstream_gene	LIM13,LIM02	323;173	385;227	708;400	0.0218093761236;0.0079698305758
1	84060269	rs109647446	C	T	ENSBTAG00000017450	ENSBTAT00000023192	downstream_gene	LIM01,LIM04,LIM17,LIM14	215;121;201;355	163;161;162;285	378;282;363;640	0.00862478703629;0.0200478835178;0.0459502016974;0.00633803441775
1	84060627	rs210259310	C	A	ENSBTAG00000017450	ENSBTAT00000023192	downstream_gene	LIM02	179	131	310	0.00749855881585
1	84061866	rs381116440	A	G	ENSBTAG00000017450	ENSBTAT00000023192	downstream_gene	LIM02,LIM21	118;111	152;78	270;189	0.0444095761256;0.0196883456054
1	84063018	rs384165711	G	A	ENSBTAG00000017450	ENSBTAT00000023192	3_prime_UTR	LIM02	88	127	215	0.00939371537831
1	84252390	rs43250900	T	C	ENSBTAG00000046222	ENSBTAT00000065811	downstream_gene	LIM04	7	18	25	0.0432852506638
1	84690715	rs382129606	A	T	ENSBTAG00000012797	ENSBTAT00000017002	downstream_gene	LIM14	248	189	437	0.00546808118067
1	87945233	rs42464270	C	T	ENSBTAG00000005946	ENSBTAT00000061390	downstream_gene	LIM03,LIM09	265;173	210;103	475;276	0.0131406874387;2.99081439304e-05
1	87945562	rs42464271	T	C	ENSBTAG00000005946	ENSBTAT00000061390	downstream_gene	LIM09	208	149	357	0.00209953891736
1	87946706	rs208085509	C	T	ENSBTAG00000005946	ENSBTAT00000061390	downstream_gene	LIM04	340	283	623	0.0247805703913
1	87947363	rs109140285	T	C	ENSBTAG00000005946	ENSBTAT00000061390	downstream_gene	LIM14	317	377	694	0.0250460435835
1	87948371	rs42464272	T	A	ENSBTAG00000005946	ENSBTAT00000061390	downstream_gene	LIM04,LIM03,LIM09	409;511;290	348;449;204	757;960;494	0.0291360791413;0.0489234034017;0.000126478682814
1	88012325	rs208318874	G	A	ENSBTAG00000005946	ENSBTAT00000061390	synonymous	LIM19,LIM03,LIM09	260;344;200	194;283;161	454;627;361	0.00224845723863;0.0164990977973;0.0453504450039
1	88025594	rs133279778	T	C	ENSBTAG00000005946	ENSBTAT00000061390	synonymous	LIM05,LIM16,LIM04,LIM15,LIM03,LIM09,LIM18,LIM02	227;210;231;257;263;173;217;223	129;135;162;197;196;119;128;180	356;345;393;454;459;292;345;403	2.31049948183e-07;6.3723258672e-05;0.000585893275121;0.0055641855719;0.00203278576454;0.00187524085623;1.90830010952e-06;0.0362925224398
1	88096882	.	G	C	ENSBTAG00000002463	ENSBTAT00000003197	3_prime_UTR	LIM03	287	240	527	0.0449898972826
1	88097073	rs379231427	G	A	ENSBTAG00000002463	ENSBTAT00000003197	3_prime_UTR	LIM03	416	481	897	0.0325486608667
1	88129317	rs42675925	T	A	ENSBTAG00000002462	ENSBTAT00000003195	downstream_gene	LIM16	13	27	40	0.0384773082842
1	88258999	rs42945579	C	A	ENSBTAG00000010485	ENSBTAT00000013860	downstream_gene	LIM01	2	11	13	0.0224609375
1	88368919	rs210244378	C	T	ENSBTAG00000010485	ENSBTAT00000013860	intron	LIM01	6	19	25	0.0146332979202
1	88370524	rs210666005	A	G	ENSBTAG00000010485	ENSBTAT00000013860	intron	LIM18	9	21	30	0.0427739452571
1	90607560	.	C	T	ENSBTAG00000021910	ENSBTAT00000029211	downstream_gene	LIM08,LIM01,LIM05,LIM03,LIM22	59;41;60;62;95	33;17;38;40;54	92;58;98;102;149	0.00878093080698;0.00223255161994;0.0333600288969;0.0370667674386;0.000983333263645
1	95648575	rs108944193	A	G	ENSBTAG00000020073	ENSBTAT00000026745	3_prime_UTR	LIM05	24	10	34	0.0243065101095
1	95770210	.	A	G	ENSBTAG00000018994	ENSBTAT00000025281	downstream_gene	LIM03	42	22	64	0.0168581900443
1	95770559	rs211180594	G	A	ENSBTAG00000018994	ENSBTAT00000025281	downstream_gene	LIM08,LIM16	40;4	64;17	104;21	0.0236456357498;0.00719738006592
1	95889056	rs110920298	A	G	ENSBTAG00000019376	ENSBTAT00000025816	downstream_gene	LIM16,LIM06	15;8	30;20	45;28	0.0356978035552;0.0356981381774
1	97146981	rs210675593	C	T	ENSBTAG00000011742	ENSBTAT00000015600	synonymous	LIM22	66	42	108	0.0264235202771
1	97883525	rs134622443	G	C	ENSBTAG00000001403	ENSBTAT00000061563	3_prime_UTR	LIM15	5	15	20	0.041389465332
1	97883528	rs137702519	A	G	ENSBTAG00000001403	ENSBTAT00000061563	3_prime_UTR	LIM15	5	15	20	0.041389465332
1	98064660	rs210491691	G	T	ENSBTAG00000013938	ENSBTAT00000018519	downstream_gene	LIM15	9	24	33	0.0135309868492
1	98064663	rs207586669	T	C	ENSBTAG00000013938	ENSBTAT00000018519	downstream_gene	LIM15	8	24	32	0.0070003666915
1	98066942	rs110610682	A	C	ENSBTAG00000048011	ENSBTAT00000066339	downstream_gene	LIM03	13	28	41	0.0275331558296
1	98376298	.	A	G	ENSBTAG00000013142	ENSBTAT00000044888	downstream_gene	LIM14	12	27	39	0.0237027024705
1	98377510	rs379888338	A	T	ENSBTAG00000013142	ENSBTAT00000044888	3_prime_UTR	LIM05	64	32	96	0.00142449609465
1	100241734	rs382926041	T	C	ENSBTAG00000018727	ENSBTAT00000063751	downstream_gene	LIM13	2	10	12	0.03857421875
1	107184976	rs385331844	G	A			intergenic	LIM02	7	31	38	0.000116167007945
1	107213401	rs43260727	T	C	ENSBTAG00000046104	ENSBTAT00000064763	synonymous	LIM02	3	19	22	0.000855445861816
1	107213611	rs43260724	A	G	ENSBTAG00000046104	ENSBTAT00000064763	synonymous	LIM02	4	20	24	0.00154387950897
1	107214222	rs207742155	G	A	ENSBTAG00000046104	ENSBTAT00000064763	downstream_gene	LIM09	4	13	17	0.0490417480469
1	107214245	rs209391400	T	C	ENSBTAG00000046104	ENSBTAT00000064763	downstream_gene	LIM02	2	18	20	0.000402450561523
1	107214252	rs211102958	A	G	ENSBTAG00000046104	ENSBTAT00000064763	downstream_gene	LIM02	2	17	19	0.000728607177734
1	107214346	rs208201426	G	A	ENSBTAG00000046104	ENSBTAT00000064763	downstream_gene	LIM02	4	18	22	0.00434350967407
1	107214445	rs379441420	C	T	ENSBTAG00000046104	ENSBTAT00000064763	downstream_gene	LIM02	6	17	23	0.0346896648407
1	107214735	rs210888907	A	G	ENSBTAG00000046104	ENSBTAT00000064763	downstream_gene	LIM02	6	21	27	0.00592461228371
1	107230770	rs43260663	T	C			intergenic	LIM02	6	17	23	0.0346896648407
1	107236235	rs109845171	C	G	ENSBTAG00000001274	ENSBTAT00000053250	downstream_gene	LIM21	141	103	244	0.0176709942408
1	107834902	rs386105361	G	A	ENSBTAG00000017416	ENSBTAT00000023150	downstream_gene	LIM18	242	295	537	0.0247440641013
1	109759861	rs210059521	A	T	ENSBTAG00000004126	ENSBTAT00000005403	downstream_gene	LIM09	62	36	98	0.0111745442148
1	109763163	rs209661193	G	C	ENSBTAG00000004126	ENSBTAT00000005403	downstream_gene	LIM02	322	263	585	0.0164115201384
1	111028365	rs378618073	G	T	ENSBTAG00000024643	ENSBTAT00000034317	intron	LIM02	4	21	25	0.000910520553589
1	112627453	rs380596653	T	C	ENSBTAG00000013013	ENSBTAT00000017301	downstream_gene	LIM03	9	24	33	0.0135309868492
1	112649918	rs41644129	T	G	ENSBTAG00000013013	ENSBTAT00000017301	synonymous	LIM19,LIM04,LIM18,LIM06	183;231;159;225	144;105;124;175	327;336;283;400	0.0354446585181;5.18542818385e-12;0.0430799825377;0.0141841231919
1	113278884	rs110051468	T	G			intergenic	LIM19,LIM22	23;98	10;191	33;289	0.0350820333697;4.82583492021e-08
1	113279029	rs208793933	T	A			intergenic	LIM22	141	228	369	6.90410091021e-06
1	113280440	rs110674514	A	G			intergenic	LIM22	51	125	176	2.34955727999e-08
1	114281399	rs136256741	T	C	ENSBTAG00000006142	ENSBTAT00000008082	downstream_gene	LIM06,LIM14	9;15	23;32	32;47	0.0200616070069;0.018623836615
1	114282408	rs109186990	C	A	ENSBTAG00000006142	ENSBTAT00000008082	downstream_gene	LIM05,LIM21	6;3	23;12	29;15	0.00231570005417;0.03515625
1	114283024	rs135819326	T	A	ENSBTAG00000006142	ENSBTAT00000008082	downstream_gene	LIM05,LIM15	5;3	17;19	22;22	0.0169005393982;0.000855445861816
1	114283030	rs110347639	C	T	ENSBTAG00000006142	ENSBTAT00000008082	downstream_gene	LIM15	3	18	21	0.00148963928223
1	114283044	rs134483700	T	A	ENSBTAG00000006142	ENSBTAT00000008082	downstream_gene	LIM15	3	15	18	0.00753784179688
1	114283194	rs137584935	C	T	ENSBTAG00000006142	ENSBTAT00000008082	downstream_gene	LIM05	4	16	20	0.0118179321289
1	116235450	rs42349017	C	A	ENSBTAG00000004564	ENSBTAT00000005998	downstream_gene	LIM19,LIM16,LIM02	441;659;363	380;479;264	821;1138;627	0.0361945524903;1.05592908123e-07;8.80882952143e-05
1	116239436	rs378441155	G	T	ENSBTAG00000004564	ENSBTAT00000005998	intron	LIM04	29	15	44	0.0487667659045
1	116240925	rs382362478	A	T	ENSBTAG00000004564	ENSBTAT00000005998	intron	LIM01	6	19	25	0.0146332979202
1	116241383	rs378627525	T	A	ENSBTAG00000004564	ENSBTAT00000005998	intron	LIM16	8	20	28	0.0356981381774
1	116252294	rs110400137	G	C	ENSBTAG00000004564	ENSBTAT00000005998	intron	LIM03	5	18	23	0.0106220245361
1	116252868	rs110711211	T	C	ENSBTAG00000004564	ENSBTAT00000005998	synonymous	LIM19,LIM09	280;333	215;255	495;588	0.00397511304462;0.00147509274462
1	116353329	rs378415218	T	A	ENSBTAG00000004564	ENSBTAT00000005998	intron	LIM05	5	17	22	0.0169005393982
1	116357422	rs42348094	G	A	ENSBTAG00000004564	ENSBTAT00000005998	intron	LIM06	11	31	42	0.00288724797429
1	116359676	rs208425332	A	G	ENSBTAG00000004564	ENSBTAT00000005998	intron	LIM05	30	11	41	0.00432400493446
1	116365598	rs382817816	T	A	ENSBTAG00000004564	ENSBTAT00000005998	intron	LIM03	4	14	18	0.0308837890625
1	116556795	rs380818742	C	T			intergenic	LIM16	34	10	44	0.000388130902934
1	118436921	rs137180803	A	G			intergenic	LIM05,LIM22	11;33	29;64	40;97	0.00642657609569;0.00215155308793
1	118437092	rs133435572	T	C			intergenic	LIM22	34	56	90	0.0263016651311
1	118437454	rs136233252	T	C			intergenic	LIM22	18	43	61	0.00186810103098
1	118440591	rs135577555	T	C			intergenic	LIM22	25	59	84	0.000266451086972
1	118440660	rs137336866	C	A			intergenic	LIM05,LIM22	10;17	23;54	33;71	0.0350820333697;1.25268239649e-05
1	118442600	rs133678070	A	C	ENSBTAG00000031435	ENSBTAT00000044548	downstream_gene	LIM08	5	18	23	0.0106220245361
1	118442601	rs137736688	G	A	ENSBTAG00000031435	ENSBTAT00000044548	downstream_gene	LIM08	5	18	23	0.0106220245361
1	118443729	rs132892815	A	G	ENSBTAG00000031435	ENSBTAT00000044548	downstream_gene	LIM08,LIM09	6;5	19;23	25;28	0.0146332979202;0.000912234187126
1	118494368	rs211234178	C	G	ENSBTAG00000009106	ENSBTAT00000012002	downstream_gene	LIM22	20	37	57	0.0331439677875
1	118499816	rs41257078	C	T	ENSBTAG00000009106	ENSBTAT00000012002	synonymous	LIM20	75	111	186	0.0100871816938
1	118608145	.	G	A	ENSBTAG00000018402	ENSBTAT00000024485	downstream_gene	LIM06	2	10	12	0.03857421875
1	118656771	rs43262796	G	A	ENSBTAG00000018402	ENSBTAT00000024485	synonymous	LIM04,LIM21	30;25	13;11	43;36	0.0137181850587;0.0288167196559
1	118685379	rs43262771	A	G			intergenic	LIM16,LIM14	5;4	16;13	21;17	0.0266036987305;0.0490417480469
1	118685997	rs135306864	G	A			intergenic	LIM06	2	10	12	0.03857421875
1	119157566	rs42745661	A	C	ENSBTAG00000011147	ENSBTAT00000014803	downstream_gene	LIM21	122	183	305	0.000569214733334
1	119353753	rs41991869	C	T	ENSBTAG00000005068	ENSBTAT00000006676	3_prime_UTR	LIM15	3	12	15	0.03515625
1	119354021	rs208642245	A	G	ENSBTAG00000005068	ENSBTAT00000006676	3_prime_UTR	LIM13	3	14	17	0.0127258300781
1	119354723	rs41991862	T	C	ENSBTAG00000005068	ENSBTAT00000006676	downstream_gene	LIM15	2	11	13	0.0224609375
1	119750461	rs41257245	A	G	ENSBTAG00000015163	ENSBTAT00000020168	synonymous	LIM06	14	29	43	0.0315394973532
1	120075514	rs207574205	A	G	ENSBTAG00000019704	ENSBTAT00000034508	3_prime_UTR	LIM06	4	13	17	0.0490417480469
1	120090702	rs41608018	T	C	ENSBTAG00000001721	ENSBTAT00000002261	synonymous	LIM20,LIM06	371;886	285;773	656;1659	0.000890741915691;0.0059473896007
1	125864265	rs134346338	G	A	ENSBTAG00000007933	ENSBTAT00000010430	downstream_gene	LIM14	6	17	23	0.0346896648407
1	125939076	rs208583230	G	A			intergenic	LIM19	3	15	18	0.00753784179688
1	126963588	.	T	C	ENSBTAG00000009154	ENSBTAT00000012063	intron	LIM18	2	10	12	0.03857421875
1	128027539	rs135964590	G	A	ENSBTAG00000006222	ENSBTAT00000008169	downstream_gene	LIM08	27	48	75	0.0202984069901
1	128534047	rs136028878	G	A	ENSBTAG00000040061	ENSBTAT00000052575	synonymous	LIM22	64	36	100	0.00663712051593
1	128534049	rs136950332	C	T	ENSBTAG00000040061	ENSBTAT00000052575	missense	LIM22	62	36	98	0.0111745442148
1	128534182	rs385286691	C	T	ENSBTAG00000040061	ENSBTAT00000052575	synonymous	LIM03	26	12	38	0.0335524396796
1	128535531	rs135252167	T	C	ENSBTAG00000040061	ENSBTAT00000052575	missense	LIM22	54	34	88	0.0422106116224
1	128556652	rs134203110	T	C			intergenic	LIM05	3	12	15	0.03515625
1	128556727	rs110565040	A	G			intergenic	LIM03	3	13	16	0.0212707519531
1	129014463	rs209483967	C	G	ENSBTAG00000015310	ENSBTAT00000020353	intron	LIM16	37	18	55	0.0144538335338
1	130517998	rs110795278	T	C	ENSBTAG00000047216	ENSBTAT00000065556	synonymous	LIM04	6	18	24	0.0226558446884
1	131596409	rs136980792	C	A	ENSBTAG00000018538	ENSBTAT00000050229	missense	LIM04,LIM13	5;3	16;12	21;15	0.0266036987305;0.03515625
1	131841510	rs379988000	T	A			intergenic	LIM03	30	10	40	0.00222143377323
1	131842841	rs209349821	G	C			intergenic	LIM18	4	16	20	0.0118179321289
1	134223869	rs109569584	T	C	ENSBTAG00000000750	ENSBTAT00000000991	downstream_gene	LIM02,LIM21	166;123	209;87	375;210	0.0299566652372;0.0155245491144
1	134223963	rs210274928	G	A	ENSBTAG00000000750	ENSBTAT00000000991	downstream_gene	LIM17,LIM03	182;325	141;259	323;584	0.0258844600225;0.00709988921616
1	134224298	rs382799825	A	G	ENSBTAG00000000750	ENSBTAT00000000991	downstream_gene	LIM15,LIM03	212;279	168;227	380;506	0.0272630254383;0.0232818556017
1	134225633	rs110533010	T	C	ENSBTAG00000023416	ENSBTAT00000011215	3_prime_UTR	LIM16,LIM02	226;179	180;130	406;309	0.0254076587122;0.00623008200871
1	134408399	rs207935097	G	C			intergenic	LIM03	3	12	15	0.03515625
1	136071890	rs380038054	T	C	ENSBTAG00000000742	ENSBTAT00000000988	downstream_gene	LIM06	24	11	35	0.0409595915116
1	136072147	rs385389156	C	T	ENSBTAG00000000742	ENSBTAT00000000988	downstream_gene	LIM08	4	13	17	0.0490417480469
1	136947406	rs43247514	T	C	ENSBTAG00000035556	ENSBTAT00000023484	3_prime_UTR	LIM01,LIM02	214;148	155;106	369;254	0.0024868003074;0.00995601061661
1	136947487	rs383962681	A	T	ENSBTAG00000035556	ENSBTAT00000023484	3_prime_UTR	LIM01	282	213	495	0.00220824847976
1	137961639	rs385231409	C	T	ENSBTAG00000004495	ENSBTAT00000005894	3_prime_UTR	LIM18	6	19	25	0.0146332979202
1	140743583	rs137624981	G	A	ENSBTAG00000013602	ENSBTAT00000018087	intron	LIM18	5	15	20	0.041389465332
1	140746577	rs134810575	C	T	ENSBTAG00000013602	ENSBTAT00000018087	intron	LIM05	7	21	28	0.0125409513712
1	140907209	rs378791844	G	C	ENSBTAG00000018768	ENSBTAT00000008696	3_prime_UTR	LIM01,LIM16,LIM15,LIM18	153;224;160;100	84;131;100;37	237;355;260;137	8.71928871134e-06;9.12191293501e-07;0.000238941903068;6.99021395719e-08
1	140958380	rs41257030	G	A	ENSBTAG00000013629	ENSBTAT00000018116	3_prime_UTR	LIM15	27	13	40	0.0384773082842
1	142984334	rs43278264	G	A	ENSBTAG00000000394	ENSBTAT00000000507	downstream_gene	LIM05	2	10	12	0.03857421875
1	144697859	rs134436447	A	G	ENSBTAG00000021491	ENSBTAT00000043714	synonymous	LIM22	85	42	127	0.000170094478296
1	145032655	.	G	T	ENSBTAG00000017321	ENSBTAT00000023029	3_prime_UTR	LIM04	106	66	172	0.00283362576427
1	145596868	rs41257010	T	C	ENSBTAG00000007818	ENSBTAT00000010281	3_prime_UTR	LIM22	51	32	83	0.0475248892565
1	145687368	rs211187133	C	A	ENSBTAG00000014880	ENSBTAT00000019810	downstream_gene	LIM08	8	21	29	0.0241195447743
1	145802510	rs110033500	A	G	ENSBTAG00000019589	ENSBTAT00000026102	3_prime_UTR	LIM04	2	13	15	0.00738525390625
1	145802514	rs135324728	T	C	ENSBTAG00000019589	ENSBTAT00000026102	3_prime_UTR	LIM04	2	15	17	0.00234985351562
1	145802651	rs108988952	C	T	ENSBTAG00000019589	ENSBTAT00000026102	3_prime_UTR	LIM04,LIM03	2;2	11;13	13;15	0.0224609375;0.00738525390625
1	145802703	rs109756351	T	C	ENSBTAG00000019589	ENSBTAT00000026102	3_prime_UTR	LIM03	5	16	21	0.0266036987305
1	146516774	rs137119535	C	T	ENSBTAG00000018186	ENSBTAT00000024203	3_prime_UTR	LIM18	7	21	28	0.0125409513712
1	146517567	rs43283407	A	G	ENSBTAG00000018186	ENSBTAT00000024203	downstream_gene	LIM18	3	13	16	0.0212707519531
1	146518237	rs43283414	T	C	ENSBTAG00000018186	ENSBTAT00000024203	downstream_gene	LIM18	7	18	25	0.0432852506638
1	146518238	rs43283415	G	A	ENSBTAG00000018186	ENSBTAT00000024203	downstream_gene	LIM18	7	18	25	0.0432852506638
1	146519006	rs110701482	G	C	ENSBTAG00000018186	ENSBTAT00000024203	downstream_gene	LIM18	8	21	29	0.0241195447743
1	146519489	rs211482557	C	T	ENSBTAG00000018186	ENSBTAT00000024203	downstream_gene	LIM18	9	30	39	0.00106501963455
1	146520536	rs41255270	A	G	ENSBTAG00000018186	ENSBTAT00000024203	downstream_gene	LIM18	34	14	48	0.0055152014855
1	146520637	rs209184965	A	G	ENSBTAG00000018186	ENSBTAT00000024203	downstream_gene	LIM18	30	10	40	0.00222143377323
1	146520727	rs208392109	A	G	ENSBTAG00000018186	ENSBTAT00000024203	downstream_gene	LIM18	40	10	50	2.38613316768e-05
1	146555620	rs378955401	G	A	ENSBTAG00000000524	ENSBTAT00000000683	synonymous	LIM08	58	26	84	0.000627947271582
1	146555628	rs211374260	T	C	ENSBTAG00000000524	ENSBTAT00000000683	missense	LIM08	58	25	83	0.000378342763161
1	147421319	rs42427797	T	C	ENSBTAG00000011802	ENSBTAT00000015668	synonymous	LIM01,LIM19	101;92	67;64	168;156	0.0106792931274;0.0303103156438
1	147556220	rs109998114	C	A	ENSBTAG00000019269	ENSBTAT00000043412	synonymous	LIM03	20	36	56	0.0440465461022
1	147562141	rs43254874	C	T	ENSBTAG00000019269	ENSBTAT00000043412	synonymous	LIM04,LIM21	36;45	17;22	53;67	0.0126603358024;0.0067414473631
1	147624000	rs134049318	C	A	ENSBTAG00000018936	ENSBTAT00000054230	3_prime_UTR	LIM03	4	15	19	0.0192108154297
1	147839863	rs43253177	A	G	ENSBTAG00000030670	ENSBTAT00000029328	intron	LIM06	6	20	26	0.00935530662537
1	150210703	rs43277497	T	C	ENSBTAG00000014306	ENSBTAT00000019018	synonymous	LIM22	19	70	89	4.95748956776e-08
1	150210773	rs43277496	A	G	ENSBTAG00000014306	ENSBTAT00000019018	missense	LIM22	23	63	86	1.87627969001e-05
1	150250561	rs110796523	G	C	ENSBTAG00000014306	ENSBTAT00000019018	synonymous	LIM22	10	26	36	0.0113309841836
1	150251244	rs208159397	C	T	ENSBTAG00000014306	ENSBTAT00000019018	missense	LIM22	32	98	130	5.6110855005e-09
1	150258010	rs211081658	A	G	ENSBTAG00000014306	ENSBTAT00000019018	synonymous	LIM22	16	52	68	1.4074155776e-05
1	150258022	rs109714385	A	C	ENSBTAG00000014306	ENSBTAT00000019018	synonymous	LIM22	18	55	73	1.6913617103e-05
1	150275075	rs136293947	G	A	ENSBTAG00000014306	ENSBTAT00000019018	synonymous	LIM22	24	68	92	4.93535141905e-06
1	150275114	rs135091645	A	G	ENSBTAG00000014306	ENSBTAT00000019018	synonymous	LIM22	23	59	82	8.71547865732e-05
1	150275346	rs134967549	A	G	ENSBTAG00000014306	ENSBTAT00000019018	synonymous	LIM22	20	73	93	2.92014487697e-08
1	150275352	rs132786696	T	C	ENSBTAG00000014306	ENSBTAT00000019018	synonymous	LIM22	19	73	92	1.23403873311e-08
1	150275391	rs110923964	T	C	ENSBTAG00000014306	ENSBTAT00000019018	synonymous	LIM22	18	76	94	1.18000020043e-09
1	150733684	rs379105138	T	G	ENSBTAG00000033679	ENSBTAT00000057284	3_prime_UTR	LIM02	16	32	48	0.0293049467205
1	150734704	.	C	T	ENSBTAG00000033679	ENSBTAT00000057284	3_prime_UTR	LIM18	4	13	17	0.0490417480469
1	150735206	rs380091397	A	G	ENSBTAG00000033679	ENSBTAT00000057284	3_prime_UTR	LIM15	23	10	33	0.0350820333697
1	150900695	rs135869467	C	T	ENSBTAG00000033679	ENSBTAT00000057284	missense	LIM15	9	21	30	0.0427739452571
1	151131750	rs137274183	A	G	ENSBTAG00000008167	ENSBTAT00000050511	missense	LIM17	39	18	57	0.00750817553415
1	151139611	rs135955288	T	C	ENSBTAG00000008167	ENSBTAT00000050511	3_prime_UTR	LIM18	27	12	39	0.0237027024705
1	152891266	rs380539985	C	T	ENSBTAG00000009214	ENSBTAT00000012144	downstream_gene	LIM19,LIM16	150;380	98;229	248;609	0.00115816629221;1.00333017444e-09
1	154024587	.	G	A	ENSBTAG00000023377	ENSBTAT00000031822	synonymous	LIM04,LIM18	178;26	109;48	287;74	5.53295138928e-05;0.0140799814295
1	154158219	rs109212183	A	G			intergenic	LIM02	8	23	31	0.0106738405302
1	154159275	rs211637647	G	T			intergenic	LIM01	1	11	12	0.00634765625
1	154159282	rs109719172	G	A			intergenic	LIM01	1	11	12	0.00634765625
1	154365116	rs42608716	T	C	ENSBTAG00000003718	ENSBTAT00000004843	intron	LIM15	2	16	18	0.00131225585938
1	154441185	rs42610845	A	G	ENSBTAG00000024815	ENSBTAT00000034553	downstream_gene	LIM06	23	10	33	0.0350820333697
1	154568247	rs43288762	T	C	ENSBTAG00000024815	ENSBTAT00000034553	synonymous	LIM03,LIM13	31;67	15;36	46;103	0.0258960817932;0.00292919458703
1	154569183	rs207549907	A	G	ENSBTAG00000024815	ENSBTAT00000034553	upstream_gene	LIM05	25	11	36	0.0288167196559
1	155157628	rs43710311	A	C	ENSBTAG00000004891	ENSBTAT00000006434	missense	LIM08	4	15	19	0.0192108154297
1	157167875	rs208188624	A	G	ENSBTAG00000021158	ENSBTAT00000028199	downstream_gene	LIM06	3	14	17	0.0127258300781
1	157219160	rs109427478	C	T	ENSBTAG00000021158	ENSBTAT00000028199	synonymous	LIM01	24	41	65	0.0463534743329
2	1184609	rs43288575	T	C	ENSBTAG00000014714	ENSBTAT00000019582	missense	LIM16	9	22	31	0.0294493734837
2	1897843	rs382993952	T	C	ENSBTAG00000000941	ENSBTAT00000001246	3_prime_UTR	LIM19	216	266	482	0.0255205887474
2	4150287	rs135687637	A	G	ENSBTAG00000006157	ENSBTAT00000008098	downstream_gene	LIM05,LIM16	25;25	11;10	36;35	0.0288167196559;0.0166738478001
2	4566526	rs43286832	C	A	ENSBTAG00000010225	ENSBTAT00000013496	downstream_gene	LIM16	30	13	43	0.0137181850587
2	4986763	rs210624553	G	A	ENSBTAG00000021172	ENSBTAT00000028213	intron	LIM03	3	12	15	0.03515625
2	9028559	rs43289281	C	T	ENSBTAG00000008483	ENSBTAT00000065425	3_prime_UTR	LIM09	4	14	18	0.0308837890625
2	9648495	rs134102960	A	C	ENSBTAG00000019929	ENSBTAT00000026553	downstream_gene	LIM16	114	82	196	0.0265555431904
2	13760739	rs380774922	C	A	ENSBTAG00000010977	ENSBTAT00000014572	3_prime_UTR	LIM05,LIM02,LIM14	72;158;41	44;38;23	116;196;64	0.0118498899106;1.36719840547e-18;0.0327657590988
2	13761578	rs109436502	G	A	ENSBTAG00000010977	ENSBTAT00000014572	3_prime_UTR	LIM05,LIM02,LIM14	54;114;32	32;32;12	86;146;44	0.0229825919072;5.42323308583e-12;0.00365776682793
2	13761678	rs109020009	G	C	ENSBTAG00000010977	ENSBTAT00000014572	3_prime_UTR	LIM05	32	13	45	0.00660882284228
2	13824872	rs209249426	T	A	ENSBTAG00000008390	ENSBTAT00000011043	downstream_gene	LIM08	5	15	20	0.041389465332
2	13824928	rs378418787	T	G	ENSBTAG00000008390	ENSBTAT00000011043	downstream_gene	LIM19,LIM06	8;10	21;25	29;35	0.0241195447743;0.0166738478001
2	18057373	rs383131418	G	A	ENSBTAG00000026986	ENSBTAT00000061449	synonymous	LIM19,LIM06	387;428	256;311	643;739	2.69305680219e-07;1.90722533548e-05
2	18069920	rs132770231	C	T	ENSBTAG00000026986	ENSBTAT00000061449	synonymous	LIM13	476	656	1132	9.76655728954e-08
2	18074674	.	C	T	ENSBTAG00000026986	ENSBTAT00000061449	intron	LIM05	94	10	104	2.87233047387e-18
2	18086338	rs137498931	G	A	ENSBTAG00000026986	ENSBTAT00000061449	synonymous	LIM09	260	203	463	0.00918049182402
2	18086794	rs109361568	G	A	ENSBTAG00000026986	ENSBTAT00000061449	synonymous	LIM09	416	317	733	0.00028926883922
2	18087640	rs211169025	A	G	ENSBTAG00000026986	ENSBTAT00000061449	synonymous	LIM05,LIM19	389;232	335;293	724;525	0.0487944511959;0.00876567729188
2	18087826	rs209008332	C	T	ENSBTAG00000026986	ENSBTAT00000061449	synonymous	LIM08,LIM21	392;312	320;224	712;536	0.00775078436828;0.000166171330341
2	18087841	rs209998739	T	C	ENSBTAG00000026986	ENSBTAT00000061449	synonymous	LIM19,LIM04,LIM21	403;526;349	506;446;253	909;972;602	0.000708210219179;0.0112413155052;0.000104680706011
2	18088178	rs210780754	C	T	ENSBTAG00000026986	ENSBTAT00000061449	synonymous	LIM21	356	302	658	0.0387330086017
2	18092564	rs43293604	C	T	ENSBTAG00000026986	ENSBTAT00000061449	synonymous	LIM02	511	406	917	0.000586531364386
2	18094386	rs43293609	A	G	ENSBTAG00000026986	ENSBTAT00000061449	synonymous	LIM08	381	295	676	0.00106353258993
2	18098886	rs110140753	C	T	ENSBTAG00000026986	ENSBTAT00000061449	synonymous	LIM08,LIM05,LIM02	256;361;337	201;302;270	457;663;607	0.0114549862197;0.0242157019133;0.00733722107474
2	18099290	rs43294535	T	C	ENSBTAG00000026986	ENSBTAT00000061449	synonymous	LIM08,LIM05,LIM19,LIM17	388;578;367;226	277;450;278;185	665;1028;645;411	1.91222435257e-05;7.31611891906e-05;0.000520541627717;0.0483573187334
2	18099296	rs43294536	C	T	ENSBTAG00000026986	ENSBTAT00000061449	synonymous	LIM08,LIM19	385;402	282;309	667;711	7.59857428511e-05;0.000550893370044
2	18108323	rs41636943	A	G	ENSBTAG00000026986	ENSBTAT00000061449	intron	LIM03	5	15	20	0.041389465332
2	18113039	.	C	T	ENSBTAG00000026986	ENSBTAT00000061449	intron	LIM02	321	255	576	0.006711570339
2	18113975	.	A	T	ENSBTAG00000026986	ENSBTAT00000061449	intron	LIM02	365	298	663	0.0103167398711
2	18114067	rs380950357	C	T	ENSBTAG00000026986	ENSBTAT00000061449	intron	LIM02	253	202	455	0.0189774624619
2	18114482	rs43294550	A	T	ENSBTAG00000026986	ENSBTAT00000061449	intron	LIM19,LIM09,LIM21	214;179;202	264;135;163	478;314;365	0.0249106808275;0.0151072165958;0.0465515784644
2	18114874	.	C	T	ENSBTAG00000026986	ENSBTAT00000061449	intron	LIM02	288	218	506	0.00212843145512
2	18115012	rs43294551	C	A	ENSBTAG00000026986	ENSBTAT00000061449	intron	LIM04	402	347	749	0.0484098237586
2	18115075	.	G	A	ENSBTAG00000026986	ENSBTAT00000061449	intron	LIM02	413	282	695	7.6087278028e-07
2	18115084	.	A	G	ENSBTAG00000026986	ENSBTAT00000061449	intron	LIM02	318	402	720	0.00195945769838
2	18115579	.	A	G	ENSBTAG00000026986	ENSBTAT00000061449	intron	LIM04,LIM02	384;271	328;335	712;606	0.039207999358;0.0104323202789
2	18116164	rs43294552	T	C	ENSBTAG00000026986	ENSBTAT00000061449	intron	LIM19	391	297	688	0.000384362812797
2	18116360	rs43294553	T	C	ENSBTAG00000026986	ENSBTAT00000061449	intron	LIM05,LIM19,LIM04,LIM03,LIM02	505;362;425;528;336	438;283;338;358;238	943;645;763;886;574	0.0315596316942;0.00210777578795;0.00183087069386;1.23683413759e-08;4.95279095039e-05
2	18116399	rs43294554	G	A	ENSBTAG00000026986	ENSBTAT00000061449	intron	LIM04,LIM02	451;324	365;239	816;563	0.00290144395819;0.000390725537659
2	18118333	.	G	A	ENSBTAG00000026986	ENSBTAT00000061449	intron	LIM04,LIM03	625;521	535;629	1160;1150	0.00894297696007;0.00159230961621
2	18126005	rs109194601	T	C	ENSBTAG00000026986	ENSBTAT00000061449	synonymous	LIM05,LIM04,LIM20	284;119;132	204;165;97	488;284;229	0.000339111663808;0.00747060252568;0.0244415532749
2	18143837	rs135071169	A	G	ENSBTAG00000026986	ENSBTAT00000061449	synonymous	LIM06	282	205	487	0.000559869739446
2	18144214	rs110712302	A	G	ENSBTAG00000026986	ENSBTAT00000061449	synonymous	LIM06	417	349	766	0.0154314561095
2	18148220	rs137397009	G	A	ENSBTAG00000026986	ENSBTAT00000061449	missense	LIM22	2775	2388	5163	7.68281577222e-08
2	18151770	rs135958413	G	A	ENSBTAG00000026986	ENSBTAT00000061449	missense	LIM13,LIM06	521;487	424;363	945;850	0.00177624161178;2.38023060104e-05
2	18152131	rs136157862	T	C	ENSBTAG00000026986	ENSBTAT00000061449	missense	LIM04	246	202	448	0.0420783985893
2	18152164	rs109219922	T	G	ENSBTAG00000026986	ENSBTAT00000061449	missense	LIM04,LIM20	215;137	164;103	379;240	0.0101257034411;0.0329433948614
2	18152396	rs135675282	A	G	ENSBTAG00000026986	ENSBTAT00000061449	synonymous	LIM08,LIM05	132;381	172;447	304;828	0.0251382880786;0.0238311380442
2	18152442	rs132903943	A	G	ENSBTAG00000026986	ENSBTAT00000061449	missense	LIM08,LIM05	107;335	159;441	266;776	0.0017143003999;0.000160224761072
2	18167501	rs135443221	C	T	ENSBTAG00000026986	ENSBTAT00000061449	synonymous	LIM08,LIM04	356;400	301;322	657;722	0.0350602960041;0.00413025631106
2	18183644	.	T	G	ENSBTAG00000026986	ENSBTAT00000061449	missense	LIM05,LIM03	341;301	268;245	609;546	0.00349356626305;0.018501817021
2	18193652	.	C	T	ENSBTAG00000026986	ENSBTAT00000061449	missense	LIM01	350	295	645	0.0334020387145
2	18204839	rs207962597	C	T	ENSBTAG00000026986	ENSBTAT00000061449	intron	LIM19,LIM03	217;324	121;242	338;566	1.98180971188e-07;0.000649550630337
2	18220036	rs43295560	T	C	ENSBTAG00000026986	ENSBTAT00000061449	synonymous	LIM05	550	464	1014	0.00757016676177
2	18237212	rs209602261	C	T	ENSBTAG00000026986	ENSBTAT00000061449	synonymous	LIM04	295	245	540	0.0348800243866
2	18238119	rs43295609	T	A	ENSBTAG00000026986	ENSBTAT00000061449	missense	LIM02	319	240	559	0.000953350198649
2	18242370	rs209075369	C	T	ENSBTAG00000026986	ENSBTAT00000061449	synonymous	LIM02	349	289	638	0.0194290082945
2	18245643	.	A	G	ENSBTAG00000026986	ENSBTAT00000061449	synonymous	LIM04	335	258	593	0.00177924860595
2	18249405	rs43295617	C	T	ENSBTAG00000026986	ENSBTAT00000061449	synonymous	LIM04	264	213	477	0.0219608088989
2	18255902	.	G	A	ENSBTAG00000026986	ENSBTAT00000061449	synonymous	LIM04	351	297	648	0.0372574831861
2	18256373	rs109616771	T	C	ENSBTAG00000026986	ENSBTAT00000061449	synonymous	LIM04	365	306	671	0.0250789888176
2	18279547	rs210589457	G	A	ENSBTAG00000026986	ENSBTAT00000061449	synonymous	LIM01,LIM21	961;661	708;579	1669;1240	6.41408192314e-10;0.0213967357418
2	18281830	.	C	T	ENSBTAG00000026986	ENSBTAT00000061449	synonymous	LIM05,LIM02	1277;861	1053;737	2330;1598	3.77843032846e-06;0.00208195552559
2	18283081	rs43295625	G	A	ENSBTAG00000026986	ENSBTAT00000061449	synonymous	LIM19,LIM02	856;895	742;800	1598;1695	0.00468691374239;0.0223910282363
2	18283286	rs43295624	G	A	ENSBTAG00000026986	ENSBTAT00000061449	missense	LIM17	437	360	797	0.00706378492769
2	18284455	rs135732932	C	T	ENSBTAG00000026986	ENSBTAT00000061449	synonymous	LIM02	987	833	1820	0.000332805217845
2	18284965	rs110644249	C	T	ENSBTAG00000026986	ENSBTAT00000061449	synonymous	LIM02	1482	1363	2845	0.0269296205614
2	18285112	rs210546244	A	G	ENSBTAG00000026986	ENSBTAT00000061449	synonymous	LIM01,LIM19,LIM02	924;806;1088	776;612;983	1700;1418;2071	0.000360642765128;2.85218564776e-07;0.0222724603352
2	18285273	rs381751939	C	T	ENSBTAG00000026986	ENSBTAT00000061449	missense	LIM15	750	662	1412	0.0205654796813
2	18287332	rs43295618	T	C	ENSBTAG00000026986	ENSBTAT00000061449	synonymous	LIM19	1126	903	2029	8.08920509869e-07
2	18288604	rs43296644	A	G	ENSBTAG00000026986	ENSBTAT00000061449	synonymous	LIM04,LIM20	1217;306	868;255	2085;561	2.1922993663e-14;0.0346788945402
2	18288643	rs43296645	A	G	ENSBTAG00000026986	ENSBTAT00000061449	synonymous	LIM01,LIM04	1374;1355	1228;1003	2602;2358	0.00446579678596;4.43810371609e-13
2	18288655	rs43296646	C	A	ENSBTAG00000026986	ENSBTAT00000061449	synonymous	LIM01,LIM04	1241;1217	1143;908	2384;2125	0.0469398939848;2.18670141084e-11
2	18288698	rs132827416	G	A	ENSBTAG00000026986	ENSBTAT00000061449	missense	LIM19	1010	1168	2178	0.000764204247953
2	18289132	rs43296647	C	T	ENSBTAG00000026986	ENSBTAT00000061449	synonymous	LIM02	1452	1347	2799	0.049306233151
2	18291578	rs43296649	A	G	ENSBTAG00000026986	ENSBTAT00000061449	missense	LIM20	300	351	651	0.0499527782129
2	18292628	.	A	G	ENSBTAG00000026986	ENSBTAT00000061449	missense	LIM19,LIM04,LIM02	1609;1812;1869	1496;1677;1597	3105;3489;3466	0.04441815665;0.023280132016;4.11697286758e-06
2	18301735	rs43296654	C	T	ENSBTAG00000026986	ENSBTAT00000061449	synonymous	LIM04	1780	1978	3758	0.00130792194044
2	18305483	.	T	C	ENSBTAG00000026986	ENSBTAT00000061449	missense	LIM02	3250	2943	6193	0.000100600491286
2	18308913	rs211449575	T	C	ENSBTAG00000026986	ENSBTAT00000061449	synonymous	LIM05,LIM04	4965;4404	4454;3742	9419;8146	1.47079245906e-07;2.34256294122e-13
2	18310015	rs43296656	T	C	ENSBTAG00000026986	ENSBTAT00000061449	synonymous	LIM19	3144	2946	6090	0.0115835907619
2	18310308	rs43296657	G	T	ENSBTAG00000026986	ENSBTAT00000061449	synonymous	LIM19,LIM20,LIM06	3825;1293;4427	4320;1456;5101	8145;2749;9528	4.36698777415e-08;0.00199764550399;5.29284331782e-12
2	18313764	.	T	C	ENSBTAG00000026986	ENSBTAT00000061449	synonymous	LIM09	3560	3314	6874	0.00312361893052
2	18314512	rs43296658	G	A	ENSBTAG00000026986	ENSBTAT00000061449	missense	LIM01	4175	3894	8069	0.00182477152983
2	18314517	rs209534031	C	T	ENSBTAG00000026986	ENSBTAT00000061449	splice_region	LIM01,LIM05,LIM04,LIM15,LIM22,LIM21	4230;4155;4496;3779;4227;3264	3422;3261;3443;2849;3938;2818	7652;7416;7939;6628;8165;6082	2.60947927334e-20;2.98845390977e-25;2.93100537618e-32;2.97167683422e-30;0.00143490937638;1.13950526379e-08
2	18317665	rs43296663	C	G	ENSBTAG00000026986	ENSBTAT00000061449	missense	LIM01,LIM04,LIM20	5183;5180;2590	4411;4516;2419	9594;9696;5009	3.39047454491e-15;1.63138727404e-11;0.0162971120144
2	18320503	.	T	C	ENSBTAG00000026986	ENSBTAT00000061449	synonymous	LIM02	5022	4698	9720	0.00105115028911
2	18322694	rs43296664	G	A	ENSBTAG00000026986	ENSBTAT00000061449	synonymous	LIM19,LIM20,LIM02	4834;3876;4823	4358;3334;4597	9192;7210;9420	7.21703268138e-07;1.83866742664e-10;0.0204317932863
2	18324587	.	G	A	ENSBTAG00000026986	ENSBTAT00000061449	synonymous	LIM05,LIM04,LIM06	4742;4968;5020	4397;4664;4605	9139;9632;9625	0.000319701850745;0.0020180194711;2.43768382862e-05
2	18325972	rs136301058	G	A	ENSBTAG00000026986	ENSBTAT00000061449	missense	LIM05,LIM19,LIM04,LIM02,LIM06	5146;5132;5121;5184;5241	4366;4649;4748;4424;4601	9512;9781;9869;9608;9842	1.33054659623e-15;1.09024940166e-06;0.000180379405986;9.39008657017e-15;1.16904339603e-10
2	18327985	rs110471509	T	C	ENSBTAG00000026986	ENSBTAT00000061449	synonymous	LIM19	4608	5034	9642	1.49893827733e-05
2	19679059	rs42269057	A	G	ENSBTAG00000019255	ENSBTAT00000025637	intron	LIM06	3	12	15	0.03515625
2	19691840	rs110548498	T	C	ENSBTAG00000019255	ENSBTAT00000025637	3_prime_UTR	LIM05	73	102	175	0.0339945765979
2	21702159	rs384709117	C	T	ENSBTAG00000002944	ENSBTAT00000003832	5_prime_UTR	LIM04	31	12	43	0.00540157265459
2	21704424	rs208998050	C	T	ENSBTAG00000002944	ENSBTAT00000003832	synonymous	LIM05	701	572	1273	0.000330259841882
2	22398433	rs209744309	T	C	ENSBTAG00000012966	ENSBTAT00000017239	downstream_gene	LIM05,LIM06,LIM14	22;35;31	9;15;14	31;50;45	0.0294493734837;0.00660044796681;0.0160943600313
2	23480851	rs43291834	A	G	ENSBTAG00000001083	ENSBTAT00000038527	intron	LIM08	369	296	665	0.0051991672792
2	23481042	rs43291835	C	T	ENSBTAG00000001083	ENSBTAT00000038527	intron	LIM04,LIM15,LIM17	263;420;378	210;264;319	473;684;697	0.0167131801607;2.6540156456e-09;0.0279552424638
2	23483234	rs43291839	T	C	ENSBTAG00000001083	ENSBTAT00000038527	intron	LIM01	331	445	776	4.83945477278e-05
2	23483294	rs43291840	T	C	ENSBTAG00000001083	ENSBTAT00000038527	intron	LIM01,LIM04,LIM15	319;319;372	392;249;318	711;568;690	0.00688804276794;0.00375158365578;0.0435470048882
2	23483453	.	C	T	ENSBTAG00000001083	ENSBTAT00000038527	intron	LIM21	314	242	556	0.00257206133518
2	23483651	rs207850944	A	G	ENSBTAG00000001083	ENSBTAT00000038527	intron	LIM01	592	508	1100	0.0122956448896
2	25565449	rs208686808	T	C	ENSBTAG00000013218	ENSBTAT00000017590	downstream_gene	LIM04	2	11	13	0.0224609375
2	25599101	rs136541686	G	A	ENSBTAG00000013218	ENSBTAT00000017590	5_prime_UTR	LIM03	46	24	70	0.0115264096544
2	26360833	rs379212030	A	G	ENSBTAG00000020296	ENSBTAT00000061386	downstream_gene	LIM15	239	339	578	3.66836257584e-05
2	26361898	.	G	A	ENSBTAG00000020296	ENSBTAT00000061386	3_prime_UTR	LIM06	604	523	1127	0.0171326916096
2	26475924	rs379811590	T	C	ENSBTAG00000020296	ENSBTAT00000061386	synonymous	LIM09	407	500	907	0.00223447246253
2	26508452	rs211292760	T	C	ENSBTAG00000020296	ENSBTAT00000061386	synonymous	LIM15	322	425	747	0.000185930402223
2	26615733	rs207888578	T	A	ENSBTAG00000001093	ENSBTAT00000001447	downstream_gene	LIM05	5	30	35	2.23615206778e-05
2	26779983	rs379260165	T	G	ENSBTAG00000010743	ENSBTAT00000055855	downstream_gene	LIM14	163	368	531	3.06010838549e-19
2	26797484	rs209881653	C	T	ENSBTAG00000010736	ENSBTAT00000014216	downstream_gene	LIM19,LIM20,LIM06	3889;1446;3332	3662;1866;4059	7551;3312;7391	0.00929630243982;3.09470338104e-13;2.87747473277e-17
2	26797547	rs211627944	G	A	ENSBTAG00000010736	ENSBTAT00000014216	downstream_gene	LIM19,LIM16,LIM20,LIM06	3728;3530;1737;3597	3946;4009;2189;4454	7674;7539;3926;8051	0.0132392296322;3.65083865973e-08;5.77775309308e-13;1.31036264339e-21
2	26797688	rs378269885	A	T	ENSBTAG00000010736	ENSBTAT00000014216	downstream_gene	LIM19,LIM06	4050;3298	3851;3897	7901;7195	0.0259054543343;1.73930777349e-12
2	26798326	rs136132188	T	G	ENSBTAG00000010736	ENSBTAT00000014216	downstream_gene	LIM08,LIM03	5;11	23;25	28;36	0.000912234187126;0.0288167196559
2	26798354	rs210783395	T	G	ENSBTAG00000010736	ENSBTAT00000014216	downstream_gene	LIM08,LIM03	5;10	23;27	28;37	0.000912234187126;0.00763207860291
2	26799953	rs208658317	T	C	ENSBTAG00000010736	ENSBTAT00000014216	downstream_gene	LIM03,LIM06	9;7	33;29	42;36	0.000271539234291;0.000312551157549
2	26808320	rs209624276	G	A	ENSBTAG00000010736	ENSBTAT00000014216	intron	LIM03,LIM13,LIM06	5;8;6	22;28;25	27;36;31	0.00151371955872;0.00119324296247;0.000877910293639
2	26808323	rs384538564	C	A	ENSBTAG00000010736	ENSBTAT00000014216	intron	LIM03,LIM13,LIM06	5;8;6	20;25;22	25;33;28	0.00407731533051;0.00455138413236;0.00371916592121
2	26809031	rs379423791	C	A	ENSBTAG00000010736	ENSBTAT00000014216	intron	LIM15,LIM09	57;43	20;19	77;62	2.92631106993e-05;0.00315606025102
2	26809179	rs383006393	A	C	ENSBTAG00000010736	ENSBTAT00000014216	intron	LIM08,LIM03	14;19	55;45	69;64	6.92191692006e-07;0.00156278934483
2	26809328	rs380137863	C	T	ENSBTAG00000010736	ENSBTAT00000014216	intron	LIM08	9	35	44	0.000106044666268
2	26809388	rs134518612	T	C	ENSBTAG00000010736	ENSBTAT00000014216	intron	LIM08,LIM03,LIM06	9;11;8	34;29;26	43;40;34	0.000170155174601;0.00642657609569;0.00293505564332
2	26809843	rs381850107	G	A	ENSBTAG00000010736	ENSBTAT00000014216	intron	LIM08,LIM20	8;2	34;10	42;12	6.87711149112e-05;0.03857421875
2	26810199	rs209870575	C	T	ENSBTAG00000010736	ENSBTAT00000014216	intron	LIM06	9	36	45	6.57466324583e-05
2	29079956	rs109901505	C	T	ENSBTAG00000017743	ENSBTAT00000023600	downstream_gene	LIM22	24	81	105	2.07798772742e-08
2	29080077	rs110052271	G	A	ENSBTAG00000017743	ENSBTAT00000023600	downstream_gene	LIM22	34	120	154	1.8953053686e-12
2	29080311	rs208022407	T	C	ENSBTAG00000017743	ENSBTAT00000023600	downstream_gene	LIM03	625	827	1452	1.27044124213e-07
2	29080352	rs210154484	A	C	ENSBTAG00000017743	ENSBTAT00000023600	downstream_gene	LIM03,LIM13	985;774	1383;917	2368;1691	2.90239119663e-16;0.000550246968922
2	29080423	rs109372848	T	C	ENSBTAG00000017743	ENSBTAT00000023600	downstream_gene	LIM03	1133	1362	2495	4.93340239225e-06
2	29080446	rs210505746	C	A	ENSBTAG00000017743	ENSBTAT00000023600	downstream_gene	LIM03	1068	1505	2573	6.93872088036e-18
2	29080584	rs211615939	C	T	ENSBTAG00000017743	ENSBTAT00000023600	synonymous	LIM03	1266	1612	2878	1.20673602262e-10
2	29080612	rs110641034	A	G	ENSBTAG00000017743	ENSBTAT00000023600	missense	LIM03	1312	1678	2990	2.33717331884e-11
2	29080701	rs207956043	T	G	ENSBTAG00000017743	ENSBTAT00000023600	synonymous	LIM03	1327	1718	3045	1.47193628418e-12
2	29080744	rs209319735	A	G	ENSBTAG00000017743	ENSBTAT00000023600	missense	LIM03	1110	1379	2489	7.57951277078e-08
2	29080921	rs137536199	C	G	ENSBTAG00000017743	ENSBTAT00000023600	missense	LIM16,LIM04,LIM09	1329;1203;296	1131;1011;383	2460;2214;679	7.0706423964e-05;4.87355442238e-05;0.000951774588879
2	29081148	rs133207196	C	T	ENSBTAG00000017743	ENSBTAT00000023600	synonymous	LIM04,LIM21	1228;775	1061;613	2289;1388	0.000518440647839;1.51789948075e-05
2	29081410	rs210966589	C	T	ENSBTAG00000017743	ENSBTAT00000023600	missense	LIM03,LIM13	1560;1294	1362;904	2922;2198	0.000266686408046;8.88080151303e-17
2	29081842	rs136057754	C	T	ENSBTAG00000017743	ENSBTAT00000023600	missense	LIM21	855	701	1556	0.000103757980008
2	29082047	rs210217618	G	A	ENSBTAG00000017743	ENSBTAT00000023600	intron	LIM22	69	41	110	0.00972219403942
2	29082091	rs210214369	G	A	ENSBTAG00000017743	ENSBTAT00000023600	intron	LIM22	80	36	116	5.40045052691e-05
2	29082149	rs109116653	C	A	ENSBTAG00000017743	ENSBTAT00000023600	intron	LIM22	80	33	113	1.14615987478e-05
2	29082180	rs208664228	G	A	ENSBTAG00000017743	ENSBTAT00000023600	intron	LIM22	87	49	136	0.00141863774199
2	29082479	rs207964553	C	A	ENSBTAG00000017743	ENSBTAT00000023600	intron	LIM22	66	43	109	0.0346153705382
2	29082679	rs207634562	A	G	ENSBTAG00000017743	ENSBTAT00000023600	intron	LIM22	69	43	112	0.0177657812804
2	29082851	rs110368962	T	C	ENSBTAG00000017743	ENSBTAT00000023600	intron	LIM22	62	28	90	0.000437922196634
2	29083548	rs209188907	A	G	ENSBTAG00000017743	ENSBTAT00000023600	intron	LIM22	70	40	110	0.00544742951144
2	29083657	rs383930061	G	A	ENSBTAG00000017743	ENSBTAT00000023600	intron	LIM22	49	24	73	0.0046262939219
2	29083658	rs378344444	T	G	ENSBTAG00000017743	ENSBTAT00000023600	intron	LIM22	48	24	72	0.00630982731367
2	29084603	rs110778514	A	G	ENSBTAG00000017743	ENSBTAT00000023600	intron	LIM22	52	28	80	0.00968284992306
2	29088931	rs42299527	G	A	ENSBTAG00000017743	ENSBTAT00000023600	missense	LIM08,LIM04,LIM03,LIM21	3249;1404;1385;896	2225;1201;1582;651	5474;2605;2967;1547	9.98406951314e-44;7.50745206355e-05;0.000318818835112;5.09167115293e-10
2	29089119	rs111027761	C	T	ENSBTAG00000017743	ENSBTAT00000023600	synonymous	LIM16,LIM03	1062;1037	1320;1529	2382;2566	1.35890301916e-07;2.41676422125e-22
2	29089239	rs209682412	G	T	ENSBTAG00000017743	ENSBTAT00000023600	missense	LIM16,LIM17,LIM03	1092;570;1100	1445;801;1573	2537;1371;2673	2.56815909148e-12;4.78441011524e-10;5.53174816794e-20
2	29089541	rs109462624	A	T	ENSBTAG00000017743	ENSBTAT00000023600	missense	LIM16,LIM17,LIM03	1127;605;1129	1416;792;1527	2543;1397;2656	1.08396479306e-08;6.2446289415e-07;1.18624809093e-14
2	29089803	rs209725421	T	C	ENSBTAG00000017743	ENSBTAT00000023600	synonymous	LIM16,LIM03	1826;1786	1962;2280	3788;4066	0.0282613538473;9.87513981656e-15
2	29089818	rs209661062	G	C	ENSBTAG00000017743	ENSBTAT00000023600	missense	LIM16,LIM03	1759;1800	1880;2233	3639;4033	0.0466583214014;9.83428893611e-12
2	29089900	rs210842691	T	C	ENSBTAG00000017743	ENSBTAT00000023600	missense	LIM01,LIM16,LIM03	2576;1441;1500	2867;1617;1804	5443;3058;3304	8.4364335483e-05;0.00154879546344;1.32805676544e-07
2	29090302	rs208480055	G	A	ENSBTAG00000017743	ENSBTAT00000023600	missense	LIM16	1155	1284	2439	0.00953304403378
2	29090404	rs137232459	T	C	ENSBTAG00000017743	ENSBTAT00000023600	missense	LIM04,LIM03,LIM09,LIM13,LIM21	912;801;300;656;604	688;898;251;558;431	1600;1699;551;1214;1035	2.35324437414e-08;0.0198308439118;0.0407706534755;0.00534866238836;8.39832220199e-08
2	29090696	rs42300733	T	C	ENSBTAG00000017743	ENSBTAT00000023600	missense	LIM04	1243	1386	2629	0.005605060217
2	29090862	rs109557688	C	T	ENSBTAG00000017743	ENSBTAT00000023600	synonymous	LIM03	1550	1994	3544	9.26308649756e-14
2	29090951	rs109404313	A	G	ENSBTAG00000017743	ENSBTAT00000023600	missense	LIM17,LIM03,LIM13	562;1249;1040	758;1640;1142	1320;2889;2182	7.58653370396e-08;3.68174503099e-13;0.0305800879094
2	29091109	rs42300734	C	T	ENSBTAG00000017743	ENSBTAT00000023600	missense	LIM21	712	858	1570	0.000250366982331
2	29091603	rs208844575	G	C	ENSBTAG00000017743	ENSBTAT00000023600	synonymous	LIM03	1164	745	1909	7.58478846862e-22
2	29091676	rs210463419	G	T	ENSBTAG00000017743	ENSBTAT00000023600	missense	LIM16,LIM03	1241;1044	1446;1355	2687;2399	8.24243289558e-05;2.33059228786e-10
2	29092924	rs109180192	G	A	ENSBTAG00000017743	ENSBTAT00000023600	missense	LIM17,LIM03	436;1022	539;1141	975;2163	0.00107804393378;0.0111575154999
2	29093678	rs384705334	C	T	ENSBTAG00000017743	ENSBTAT00000023600	missense	LIM09	302	403	705	0.000161859699566
2	29093908	rs109842586	C	T	ENSBTAG00000017743	ENSBTAT00000023600	missense	LIM03	896	1023	1919	0.00401218191694
2	29094093	rs383238153	A	G	ENSBTAG00000017743	ENSBTAT00000023600	synonymous	LIM04	903	793	1696	0.00810807086015
2	29095491	rs385596971	C	T	ENSBTAG00000017743	ENSBTAT00000023600	synonymous	LIM15	741	556	1297	3.09708125035e-07
2	29096766	rs110028432	A	G	ENSBTAG00000017743	ENSBTAT00000023600	synonymous	LIM16	979	1220	2199	3.00891089964e-07
2	29097657	rs380528982	C	T	ENSBTAG00000017743	ENSBTAT00000023600	synonymous	LIM09	216	263	479	0.0354616816178
2	29097759	rs208941711	C	T	ENSBTAG00000017743	ENSBTAT00000023600	synonymous	LIM16,LIM04,LIM03	734;506;731	820;440;847	1554;946;1578	0.0310334072827;0.0345171047555;0.00377829162967
2	29097806	rs378587544	C	A	ENSBTAG00000017743	ENSBTAT00000023600	missense	LIM04	530	461	991	0.0307140333539
2	29097981	rs384115884	G	T	ENSBTAG00000017743	ENSBTAT00000023600	synonymous	LIM09	217	262	479	0.0442750186635
2	29097984	rs207969472	A	C	ENSBTAG00000017743	ENSBTAT00000023600	synonymous	LIM03	649	814	1463	1.77120114267e-05
2	29100484	rs382728629	C	T	ENSBTAG00000017743	ENSBTAT00000023600	splice_region	LIM15	550	439	989	0.000463302974529
2	36336237	rs136500299	T	C	ENSBTAG00000009080	ENSBTAT00000011972	missense	LIM08	101	133	234	0.0424799943918
2	36349916	rs208606475	G	A	ENSBTAG00000009080	ENSBTAT00000011972	downstream_gene	LIM04	47	28	75	0.0369549040274
2	36350297	rs207516078	T	C	ENSBTAG00000009080	ENSBTAT00000011972	downstream_gene	LIM13	19	53	72	7.55581148443e-05
2	39758303	rs110054632	C	T			intergenic	LIM15	40	20	60	0.0134892937312
2	39761047	rs135563394	C	T	ENSBTAG00000009770	ENSBTAT00000012886	downstream_gene	LIM05,LIM13	43;41	17;24	60;65	0.00106576577914;0.0463534743329
2	39761068	rs136600837	A	G	ENSBTAG00000009770	ENSBTAT00000012886	downstream_gene	LIM05	52	27	79	0.00655329767028
2	39761713	rs134519858	C	T	ENSBTAG00000009770	ENSBTAT00000012886	downstream_gene	LIM04	40	21	61	0.0204147137996
2	39761730	rs137578550	A	T	ENSBTAG00000009770	ENSBTAT00000012886	downstream_gene	LIM04	46	21	67	0.00306531766961
2	39761963	rs109577278	C	T	ENSBTAG00000009770	ENSBTAT00000012886	downstream_gene	LIM13	33	13	46	0.00453386158219
2	39762060	rs136543488	T	G	ENSBTAG00000009770	ENSBTAT00000012886	downstream_gene	LIM05	41	19	60	0.00621760265933
2	39762336	rs109061360	A	G	ENSBTAG00000009770	ENSBTAT00000012886	downstream_gene	LIM15	34	11	45	0.0008240823596
2	39762855	rs137010226	A	G	ENSBTAG00000009770	ENSBTAT00000012886	downstream_gene	LIM04,LIM14	27;59	10;34	37;93	0.00763207860291;0.0124006027979
2	39764310	rs210723740	C	T	ENSBTAG00000009770	ENSBTAT00000012886	downstream_gene	LIM03	64	34	98	0.0031886785048
2	39765653	rs42212208	T	C	ENSBTAG00000009770	ENSBTAT00000012886	3_prime_UTR	LIM03	32	10	42	0.000940674028243
2	43583834	.	G	A	ENSBTAG00000048151	ENSBTAT00000063676	upstream_gene	LIM04	2	10	12	0.03857421875
2	43646838	rs136693313	G	A	ENSBTAG00000048151	ENSBTAT00000063676	downstream_gene	LIM15	5	15	20	0.041389465332
2	44492637	rs384130369	G	T	ENSBTAG00000002293	ENSBTAT00000002959	downstream_gene	LIM22	70	42	112	0.0104092097671
2	44492649	rs379155283	A	T	ENSBTAG00000002293	ENSBTAT00000002959	downstream_gene	LIM19,LIM15	53;46	26;24	79;70	0.00318301062884;0.0115264096544
2	44628071	rs209227019	C	A	ENSBTAG00000006907	ENSBTAT00000055345	synonymous	LIM08,LIM05,LIM19,LIM16,LIM04,LIM03	1620;3465;2175;3033;2124;3950	1384;3123;1997;2830;1841;3663	3004;6588;4172;5863;3965;7613	1.78908064799e-05;2.64419185553e-05;0.00613130304747;0.0083316794222;7.45575021107e-06;0.00104474095532
2	44641761	rs109640832	A	G	ENSBTAG00000006907	ENSBTAT00000055345	intron	LIM03,LIM22	3;9	12;53	15;62	0.03515625;1.05072327171e-08
2	44657452	rs378983558	T	G	ENSBTAG00000006907	ENSBTAT00000055345	synonymous	LIM08,LIM05,LIM04,LIM15	2787;4047;2796;2909	2539;3720;2448;2609	5326;7767;5244;5518	0.000711604876532;0.000215973550817;1.63921901211e-06;5.67194544509e-05
2	44662306	rs209238452	T	C	ENSBTAG00000006907	ENSBTAT00000055345	intron	LIM05,LIM16,LIM04,LIM15,LIM17,LIM20,LIM09,LIM02,LIM14	4797;4764;4298;4397;3085;1302;4496;4661;4922	4216;4068;4721;4647;2860;1562;4244;4372;4068	9013;8832;9019;9044;5945;2864;8740;9033;8990	9.8772652246e-10;1.37166472488e-13;8.81568199492e-06;0.00883330103659;0.00366694113297;1.28016308634e-06;0.00725305713427;0.00244177465149;2.19439137877e-19
2	44662321	rs211197415	A	G	ENSBTAG00000006907	ENSBTAT00000055345	intron	LIM05,LIM04,LIM15,LIM20,LIM21,LIM06	4812;3936;4128;1249;3088;4513	4297;4483;4642;1498;3279;4852	9109;8419;8770;2747;6367;9365	7.16821478596e-08;2.63831608499e-09;4.26636648394e-08;2.19232839075e-06;0.017252011474;0.000477518328264
2	44662330	rs207887468	T	C	ENSBTAG00000006907	ENSBTAT00000055345	intron	LIM04,LIM17,LIM20,LIM21	3964;2935;1254;3065	4461;2782;1492;3292	8425;5717;2746;6357	6.47081172848e-08;0.0443906953574;6.02869331846e-06;0.00458544065642
2	44662365	rs207800022	A	G	ENSBTAG00000006907	ENSBTAT00000055345	intron	LIM19,LIM16,LIM04,LIM15,LIM20,LIM02,LIM21,LIM14	3774;4392;3284;3413;1043;3917;2721;4477	4140;4060;3666;3816;1232;4305;2985;4271	7914;8452;6950;7229;2275;8222;5706;8748	4.0673261183e-05;0.000317234497657;4.84792854356e-06;2.25330380709e-06;8.02491354247e-05;1.96594462238e-05;0.000497211662382;0.0283887413511
2	44662371	rs210117510	A	C	ENSBTAG00000006907	ENSBTAT00000055345	intron	LIM19,LIM04,LIM15,LIM20,LIM09,LIM02,LIM21	3807;3087;3206;978;3475;3814;2637	4321;3599;3741;1227;3749;4367;2992	8128;6686;6947;2205;7224;8181;5629	1.25554833163e-08;4.04291841029e-10;1.45609755027e-10;1.2449359269e-07;0.00131661951955;1.02703101492e-09;2.36065013461e-06
2	44662492	rs208959124	G	T	ENSBTAG00000006907	ENSBTAT00000055345	intron	LIM20,LIM21	1862;4971	713;1722	2575;6693	2.50654419172e-117;0.0
2	44663787	rs210060814	G	A	ENSBTAG00000006907	ENSBTAT00000055345	intron	LIM20	2425	2608	5033	0.0102981521363
2	44664986	rs43309222	T	C	ENSBTAG00000006907	ENSBTAT00000055345	intron	LIM19	2	10	12	0.03857421875
2	44664989	rs43309223	A	T	ENSBTAG00000006907	ENSBTAT00000055345	intron	LIM19	2	10	12	0.03857421875
2	44671409	rs109911503	C	G	ENSBTAG00000006907	ENSBTAT00000055345	synonymous	LIM08,LIM16,LIM15,LIM09,LIM06	3320;3978;3409;3737;4034	2862;3212;2825;3166;3288	6182;7190;6234;6903;7322	6.06618420034e-09;1.71170986682e-19;1.47727616079e-13;6.6805434019e-12;2.93605880293e-18
2	44711540	rs133934581	G	C	ENSBTAG00000006907	ENSBTAT00000061000	intron	LIM03	54	29	83	0.00803670637786
2	44741711	rs135425239	C	T	ENSBTAG00000006907	ENSBTAT00000061000	intron	LIM04	33	16	49	0.0212941141414
2	44744000	.	G	A	ENSBTAG00000006907	ENSBTAT00000061000	intron	LIM04	168	133	301	0.0498470752658
2	44746820	rs110950084	T	A	ENSBTAG00000006907	ENSBTAT00000061000	intron	LIM16	190	152	342	0.0452632634812
2	44751899	rs41580235	A	T	ENSBTAG00000006907	ENSBTAT00000061000	intron	LIM09	2	12	14	0.012939453125
2	44754570	rs382278272	T	C	ENSBTAG00000006907	ENSBTAT00000061000	synonymous	LIM16,LIM20	5130;4161	4726;3714	9856;7875	4.91011504513e-05;4.97842875829e-07
2	44754820	rs41257135	G	A	ENSBTAG00000006907	ENSBTAT00000061000	downstream_gene	LIM19,LIM04,LIM15,LIM09,LIM06	5203;5320;5166;5172;5240	4635;4393;4466;4439;4586	9838;9713;9632;9611;9826	1.07767122551e-08;5.30944356379e-21;1.03817832221e-12;8.0061334527e-14;4.40017163287e-11
2	44755277	rs211693632	T	G	ENSBTAG00000006907	ENSBTAT00000061000	downstream_gene	LIM20,LIM03	192;430	125;303	317;733	0.000199583086535;3.08669313118e-06
2	44755388	rs137008987	G	A	ENSBTAG00000006907	ENSBTAT00000061000	downstream_gene	LIM20,LIM03	81;162	32;107	113;269	4.54704485382e-06;0.000957853026498
2	44765090	rs136093277	A	G	ENSBTAG00000021020	ENSBTAT00000027997	intron	LIM05	24	10	34	0.0243065101095
2	44766521	rs208163544	T	C	ENSBTAG00000021020	ENSBTAT00000027997	intron	LIM13	36	13	49	0.0014026885037
2	46658802	rs210049695	C	A	ENSBTAG00000015962	ENSBTAT00000021223	missense	LIM19	372	308	680	0.0156328654801
2	46721797	rs209033257	T	C	ENSBTAG00000047426	ENSBTAT00000064259	downstream_gene	LIM05,LIM16,LIM14	24;8;23	10;20;10	34;28;33	0.0243065101095;0.0356981381774;0.0350820333697
2	46723049	rs109474403	C	T	ENSBTAG00000047426	ENSBTAT00000064259	downstream_gene	LIM01	5	18	23	0.0106220245361
2	46723194	rs133996141	C	T	ENSBTAG00000047426	ENSBTAT00000064259	downstream_gene	LIM01	5	16	21	0.0266036987305
2	47842564	rs210638429	T	A	ENSBTAG00000019592	ENSBTAT00000061479	intron	LIM04	2	11	13	0.0224609375
2	48309090	rs135344706	G	A	ENSBTAG00000015291	ENSBTAT00000020335	intron	LIM15,LIM22	2;4	17;41	19;45	0.000728607177734;9.33488308874e-09
2	48381943	.	A	G	ENSBTAG00000018114	ENSBTAT00000024108	3_prime_UTR	LIM01	6	19	25	0.0146332979202
2	52477121	rs378347059	A	G			intergenic	LIM06	1	11	12	0.00634765625
2	52485339	rs377903453	G	A			intergenic	LIM08,LIM05,LIM19,LIM14	9;6;11;15	21;19;31;34	30;25;42;49	0.0427739452571;0.0146332979202;0.00288724797429;0.00939924152387
2	52488002	rs208609202	C	T			intergenic	LIM03	3	12	15	0.03515625
2	61826839	rs209166493	C	T	ENSBTAG00000015172	ENSBTAT00000055538	synonymous	LIM17	3	19	22	0.000855445861816
2	62653027	rs43707850	G	A	ENSBTAG00000014158	ENSBTAT00000018816	synonymous	LIM14	28	12	40	0.016589003375
2	71405338	rs207562528	T	C	ENSBTAG00000007111	ENSBTAT00000009356	synonymous	LIM22	20	36	56	0.0440465461022
2	71425006	rs207740759	C	T	ENSBTAG00000007111	ENSBTAT00000009356	downstream_gene	LIM22	34	61	95	0.00731312313945
2	79304009	rs377856863	T	G	ENSBTAG00000014863	ENSBTAT00000019792	3_prime_UTR	LIM04	413	317	730	0.000430414721288
2	79884525	rs210873270	G	C	ENSBTAG00000007867	ENSBTAT00000010351	downstream_gene	LIM06	5	15	20	0.041389465332
2	80369206	rs41255382	A	G	ENSBTAG00000011256	ENSBTAT00000014951	3_prime_UTR	LIM13	2	12	14	0.012939453125
2	86439866	rs134134129	A	T	ENSBTAG00000012586	ENSBTAT00000016708	synonymous	LIM05,LIM15,LIM14	171;178;233	127;135;155	298;313;388	0.0126108317137;0.0174574956152;8.80921095537e-05
2	89524682	rs110820944	G	A	ENSBTAG00000009725	ENSBTAT00000012827	synonymous	LIM22	32	53	85	0.0294563617858
2	89526882	rs211478127	C	T	ENSBTAG00000009725	ENSBTAT00000012827	synonymous	LIM08,LIM02	18;25	37;9	55;34	0.0144538335338;0.00904118549079
2	89537328	rs109868288	T	C	ENSBTAG00000009725	ENSBTAT00000012827	synonymous	LIM08,LIM22	29;44	68;99	97;143	9.34068710023e-05;4.88716247205e-06
2	89537445	rs109207238	G	C	ENSBTAG00000009725	ENSBTAT00000012827	synonymous	LIM08	31	79	110	5.34488708226e-06
2	89545701	rs136520715	G	A	ENSBTAG00000009725	ENSBTAT00000012827	synonymous	LIM08,LIM22	107;145	52;69	159;214	1.53837825584e-05;2.22163899864e-07
2	89545702	rs136880385	A	T	ENSBTAG00000009725	ENSBTAT00000012827	missense	LIM08,LIM22	106;142	53;69	159;211	3.18419604705e-05;5.58945731239e-07
2	89549773	rs109684835	C	T	ENSBTAG00000009725	ENSBTAT00000012827	missense	LIM08	88	36	124	3.39192145776e-06
2	89549834	rs110914495	C	T	ENSBTAG00000009725	ENSBTAT00000012827	synonymous	LIM08	79	28	107	8.42001381772e-07
2	89568000	rs110711281	A	G	ENSBTAG00000009725	ENSBTAT00000012827	missense	LIM08,LIM22	47;73	108;165	155;238	1.05933419085e-06;2.33736501475e-09
2	89571006	rs208374841	A	G	ENSBTAG00000009725	ENSBTAT00000012827	missense	LIM08,LIM22	46;62	98;155	144;217	1.75484989754e-05;2.25276316626e-10
2	89571030	rs109201304	G	T	ENSBTAG00000009725	ENSBTAT00000012827	missense	LIM08,LIM22	51;72	97;162	148;234	0.000194300291593;3.86148502808e-09
2	89588774	rs110975188	A	C	ENSBTAG00000009725	ENSBTAT00000012827	3_prime_UTR	LIM08	85	234	319	3.02285612282e-17
2	89588814	rs109551134	A	G	ENSBTAG00000009725	ENSBTAT00000012827	3_prime_UTR	LIM08	84	178	262	6.36379685132e-09
2	89589004	rs109713905	A	G	ENSBTAG00000009725	ENSBTAT00000012827	3_prime_UTR	LIM08	68	180	248	7.33140522388e-13
2	90173402	rs109116606	T	G	ENSBTAG00000010998	ENSBTAT00000014607	downstream_gene	LIM05	7	27	34	0.000821395311505
2	90173627	rs110603457	C	T	ENSBTAG00000010998	ENSBTAT00000014607	downstream_gene	LIM15	4	13	17	0.0490417480469
2	90174712	rs109005360	G	A	ENSBTAG00000010998	ENSBTAT00000014607	downstream_gene	LIM05	3	14	17	0.0127258300781
2	90176178	rs110299868	T	C	ENSBTAG00000010998	ENSBTAT00000014607	downstream_gene	LIM16	6	19	25	0.0146332979202
2	90177551	rs133396578	G	T	ENSBTAG00000010998	ENSBTAT00000014607	downstream_gene	LIM05,LIM16	9;4	30;21	39;25	0.00106501963455;0.000910520553589
2	90352889	rs109252250	T	C	ENSBTAG00000014933	ENSBTAT00000063565	downstream_gene	LIM22	52	31	83	0.0275341780123
2	90453635	.	G	A	ENSBTAG00000019298	ENSBTAT00000025696	missense	LIM04	119	175	294	0.00129892044
2	90456033	rs136916127	C	G	ENSBTAG00000019298	ENSBTAT00000025696	3_prime_UTR	LIM04	106	198	304	1.45611859238e-07
2	91281277	rs382285288	G	C			intergenic	LIM22	48	75	123	0.0186934254093
2	91860407	rs211498960	G	C	ENSBTAG00000014469	ENSBTAT00000065285	missense	LIM13	5	15	20	0.041389465332
2	94385513	rs208245989	C	A	ENSBTAG00000046029	ENSBTAT00000063542	downstream_gene	LIM05	9	26	35	0.00598812056705
2	94856975	rs134023644	C	A			intergenic	LIM04	2	11	13	0.0224609375
2	95519924	rs386065151	A	G	ENSBTAG00000016193	ENSBTAT00000021553	downstream_gene	LIM19	2	11	13	0.0224609375
2	95521364	rs209520621	A	T	ENSBTAG00000016193	ENSBTAT00000021553	downstream_gene	LIM03	2	12	14	0.012939453125
2	96332430	rs208720677	T	A	ENSBTAG00000005474	ENSBTAT00000007201	downstream_gene	LIM03	7	18	25	0.0432852506638
2	96334040	rs136041119	A	G	ENSBTAG00000005474	ENSBTAT00000007201	downstream_gene	LIM14	24	11	35	0.0409595915116
2	96340928	rs383258373	G	A	ENSBTAG00000005476	ENSBTAT00000007203	3_prime_UTR	LIM03	10	24	34	0.0243065101095
2	96341526	rs382991859	A	G	ENSBTAG00000005476	ENSBTAT00000007203	3_prime_UTR	LIM06	3	13	16	0.0212707519531
2	96867698	rs208593825	A	C	ENSBTAG00000046832	ENSBTAT00000036975	upstream_gene	LIM22	27	48	75	0.0202984069901
2	96872618	rs381864360	G	A	ENSBTAG00000012888	ENSBTAT00000035293	missense	LIM22	27	47	74	0.0265168325507
2	96941518	.	G	A	ENSBTAG00000020527	ENSBTAT00000027348	3_prime_UTR	LIM05,LIM22	44;44	20;76	64;120	0.00368996427654;0.00445502317755
2	97059306	rs210858620	A	G	ENSBTAG00000002177	ENSBTAT00000002824	downstream_gene	LIM14	8	20	28	0.0356981381774
2	98416671	rs136006817	C	T	ENSBTAG00000010579	ENSBTAT00000013988	downstream_gene	LIM03	26	10	36	0.0113309841836
2	98416752	rs133973388	T	C	ENSBTAG00000010579	ENSBTAT00000013988	downstream_gene	LIM03	31	16	47	0.0399860568261
2	98525542	rs135445932	A	G	ENSBTAG00000009707	ENSBTAT00000054271	downstream_gene	LIM08,LIM04,LIM09,LIM06	87;82;73;90	28;12;17;20	115;94;90;110	3.18414887462e-08;5.62236873748e-14;1.94823766278e-09;8.637551656e-12
2	98526201	rs109023945	A	G	ENSBTAG00000009707	ENSBTAT00000054271	downstream_gene	LIM22	303	63	366	9.21551775252e-39
2	98526261	rs110001052	T	G	ENSBTAG00000009707	ENSBTAT00000054271	downstream_gene	LIM22	256	53	309	4.59677536467e-33
2	98526673	.	A	G	ENSBTAG00000009707	ENSBTAT00000054271	downstream_gene	LIM09	319	987	1306	1.13767227733e-79
2	98526984	rs209034693	C	T	ENSBTAG00000009707	ENSBTAT00000054271	downstream_gene	LIM09	1118	438	1556	1.2843069997e-68
2	98527305	rs211176069	G	A	ENSBTAG00000009707	ENSBTAT00000054271	downstream_gene	LIM09,LIM06,LIM14	683;1047;1113	256;350;362	939;1397;1475	1.64675952343e-45;7.26099283679e-81;6.32839919282e-89
2	98528132	rs109104312	A	G	ENSBTAG00000009707	ENSBTAT00000054271	3_prime_UTR	LIM04,LIM06	10;6	24;17	34;23	0.0243065101095;0.0346896648407
2	98529265	rs109609742	C	T	ENSBTAG00000009707	ENSBTAT00000054271	intron	LIM02	29	12	41	0.0115077897353
2	98529410	rs109667316	T	C	ENSBTAG00000009707	ENSBTAT00000054271	intron	LIM08	22	39	61	0.0396170148985
2	98529447	rs136666495	C	T	ENSBTAG00000009707	ENSBTAT00000054271	intron	LIM14	25	11	36	0.0288167196559
2	98539253	rs379608353	G	A	ENSBTAG00000009707	ENSBTAT00000054271	intron	LIM02	23	10	33	0.0350820333697
2	98548795	rs137034307	T	C	ENSBTAG00000009707	ENSBTAT00000054271	intron	LIM05	38	12	50	0.000305864001604
2	99656078	rs136307328	T	C	ENSBTAG00000012647	ENSBTAT00000061483	downstream_gene	LIM04,LIM06	3;4	14;13	17;17	0.0127258300781;0.0490417480469
2	103902884	rs110074309	G	A	ENSBTAG00000008300	ENSBTAT00000010922	synonymous	LIM22	108	50	158	4.56547869728e-06
2	103913082	rs379089571	C	T	ENSBTAG00000008300	ENSBTAT00000010922	missense	LIM08	77	53	130	0.0432551307858
2	103921409	rs110311900	A	G	ENSBTAG00000008300	ENSBTAT00000010922	synonymous	LIM22	68	33	101	0.00064124850217
2	103921526	rs385946133	G	A	ENSBTAG00000008300	ENSBTAT00000010922	synonymous	LIM16	21	9	30	0.0427739452571
2	103923293	rs109315364	T	C	ENSBTAG00000008300	ENSBTAT00000010922	synonymous	LIM19	13	30	43	0.0137181850587
2	105207543	rs210365135	G	C	ENSBTAG00000003846	ENSBTAT00000005015	downstream_gene	LIM15,LIM03	9;13	28;28	37;41	0.00256320799235;0.0275331558296
2	105208039	rs208454347	C	T	ENSBTAG00000003846	ENSBTAT00000005015	downstream_gene	LIM05	4	18	22	0.00434350967407
2	105208104	rs211373965	C	G	ENSBTAG00000003846	ENSBTAT00000005015	downstream_gene	LIM22	21	45	66	0.00427240503165
2	105208486	rs110413203	A	G	ENSBTAG00000003846	ENSBTAT00000005015	downstream_gene	LIM19,LIM22	10;19	26;61	36;80	0.0113309841836;2.73186992288e-06
2	105208608	rs208843163	A	T	ENSBTAG00000003846	ENSBTAT00000005015	downstream_gene	LIM05	5	18	23	0.0106220245361
2	105208609	rs210124200	C	T	ENSBTAG00000003846	ENSBTAT00000005015	downstream_gene	LIM05	5	18	23	0.0106220245361
2	105208635	rs109721833	T	C	ENSBTAG00000003846	ENSBTAT00000005015	downstream_gene	LIM05,LIM22	7;29	24;56	31;85	0.00332689285278;0.00451164040836
2	105208672	rs211564562	T	G	ENSBTAG00000003846	ENSBTAT00000005015	downstream_gene	LIM05,LIM22	4;31	20;57	24;88	0.00154387950897;0.00734340872371
2	105208716	rs208954794	C	T	ENSBTAG00000003846	ENSBTAT00000005015	downstream_gene	LIM05	8	20	28	0.0356981381774
2	105208941	rs210404947	A	G	ENSBTAG00000003846	ENSBTAT00000005015	downstream_gene	LIM03	5	17	22	0.0169005393982
2	105208992	rs210765923	G	A	ENSBTAG00000003846	ENSBTAT00000005015	downstream_gene	LIM22	30	58	88	0.00374650934698
2	105209030	rs133754922	A	G	ENSBTAG00000003846	ENSBTAT00000005015	downstream_gene	LIM03,LIM22	4;27	14;58	18;85	0.0308837890625;0.00101622095135
2	105209094	rs210080900	C	G	ENSBTAG00000003846	ENSBTAT00000005015	downstream_gene	LIM22	31	59	90	0.00416511401582
2	105209688	rs209311359	C	G	ENSBTAG00000003846	ENSBTAT00000005015	downstream_gene	LIM04,LIM03,LIM14	8;11;6	22;34;18	30;45;24	0.0161248017102;0.0008240823596;0.0226558446884
2	105209775	rs110268607	T	C	ENSBTAG00000003846	ENSBTAT00000005015	downstream_gene	LIM03	12	27	39	0.0237027024705
2	105209786	rs110138012	C	T	ENSBTAG00000003846	ENSBTAT00000005015	downstream_gene	LIM03	12	34	46	0.00164149134085
2	105209799	rs207570288	G	A	ENSBTAG00000003846	ENSBTAT00000005015	downstream_gene	LIM05,LIM03,LIM22	13;12;49	27;35;72	40;47;121	0.0384773082842;0.00108853820647;0.0450517397257
2	105209806	rs210595066	C	A	ENSBTAG00000003846	ENSBTAT00000005015	downstream_gene	LIM03,LIM22	11;46	36;74	47;120	0.000346001140315;0.0133763267282
2	105210031	rs110830828	A	G			intergenic	LIM03	4	18	22	0.00434350967407
2	105210085	rs208968428	A	G			intergenic	LIM05,LIM15,LIM03	7;8;5	22;24;15	29;32;20	0.0081300586462;0.0070003666915;0.041389465332
2	105210119	rs210941572	T	A			intergenic	LIM22	29	52	81	0.01399947372
2	105374956	.	G	A	ENSBTAG00000007062	ENSBTAT00000009285	downstream_gene	LIM15	287	346	633	0.0210767956177
2	105377382	rs110430389	T	C	ENSBTAG00000007062	ENSBTAT00000009285	downstream_gene	LIM04,LIM14	265;157	146;96	411;253	4.61426034823e-09;0.000151286856185
2	106628177	rs136667865	T	G	ENSBTAG00000002485	ENSBTAT00000003229	3_prime_UTR	LIM15	206	146	352	0.00162492233761
2	107507772	rs110454635	C	T	ENSBTAG00000013492	ENSBTAT00000017940	downstream_gene	LIM21	4	14	18	0.0308837890625
2	107904046	rs43319480	C	T	ENSBTAG00000020610	ENSBTAT00000038173	synonymous	LIM04	4	16	20	0.0118179321289
2	107921615	rs385000119	T	C	ENSBTAG00000030974	ENSBTAT00000003192	downstream_gene	LIM02	163	212	375	0.0130809211729
2	107921696	rs210611328	C	T	ENSBTAG00000030974	ENSBTAT00000003192	downstream_gene	LIM01,LIM16,LIM13,LIM21	412;283;330;235	219;142;203;163	631;425;533;398	1.32500744737e-14;7.20319951806e-12;4.18790403566e-08;0.000360125137594
2	107922184	rs110103640	A	G	ENSBTAG00000030974	ENSBTAT00000003192	synonymous	LIM19,LIM04	1343;1311	1237;1199	2580;2510	0.0386960883059;0.0267010249145
2	108075557	rs384590640	G	A	ENSBTAG00000005353	ENSBTAT00000007041	synonymous	LIM04,LIM21	1691;1619	1122;1257	2813;2876	6.19092149718e-27;1.58161308284e-11
2	108226934	rs381685368	T	C	ENSBTAG00000040338	ENSBTAT00000038198	upstream_gene	LIM08	12	27	39	0.0237027024705
2	108227104	rs381558018	G	A	ENSBTAG00000040338	ENSBTAT00000038198	upstream_gene	LIM08	20	37	57	0.0331439677875
2	118652965	rs136717544	A	C	ENSBTAG00000021653	ENSBTAT00000038151	synonymous	LIM05	182	140	322	0.0221754323509
2	119440963	rs211072790	G	A	ENSBTAG00000040055	ENSBTAT00000053463	3_prime_UTR	LIM05,LIM13,LIM21,LIM14	376;384;139;411	319;320;177;343	695;704;316;754	0.0335784853767;0.0175152793534;0.037228516592;0.0146330541018
2	119441087	rs383760952	C	T	ENSBTAG00000040055	ENSBTAT00000053463	3_prime_UTR	LIM06	305	223	528	0.000413234982679
2	119442564	rs381667811	A	G	ENSBTAG00000040055	ENSBTAT00000053463	3_prime_UTR	LIM20,LIM14	182;278	140;224	322;502	0.0221754323509;0.0179175763066
2	119442585	rs109486694	T	C	ENSBTAG00000040055	ENSBTAT00000053463	3_prime_UTR	LIM03,LIM02	275;208	224;149	499;357	0.0251031850508;0.00209953891736
2	119442598	rs209500066	A	G	ENSBTAG00000040055	ENSBTAT00000053463	3_prime_UTR	LIM05	235	191	426	0.0370945158467
2	120334221	rs208418361	G	A	ENSBTAG00000005207	ENSBTAT00000006858	downstream_gene	LIM16	5	15	20	0.041389465332
2	120979265	rs109739625	G	A	ENSBTAG00000011390	ENSBTAT00000015135	synonymous	LIM08	30	15	45	0.0356978035552
2	121005243	rs110571865	T	C	ENSBTAG00000010598	ENSBTAT00000055491	synonymous	LIM03,LIM02	43;32	19;17	62;49	0.00315606025102;0.0443841609871
2	121833101	.	T	A	ENSBTAG00000027159	ENSBTAT00000038929	downstream_gene	LIM06	3	12	15	0.03515625
2	122723291	.	T	C	ENSBTAG00000016819	ENSBTAT00000022375	synonymous	LIM05	491	376	867	0.000105803780706
2	122832281	.	A	G	ENSBTAG00000035081	ENSBTAT00000015387	missense	LIM03,LIM02	159;182	202;145	361;327	0.0269308945789;0.0463367197178
2	122901577	rs209341718	C	T	ENSBTAG00000016817	ENSBTAT00000022372	intron	LIM01	3	13	16	0.0212707519531
2	123375479	rs110846132	T	G	ENSBTAG00000005477	ENSBTAT00000007204	3_prime_UTR	LIM03	3	17	20	0.00257682800293
2	123375482	rs108974352	T	C	ENSBTAG00000005477	ENSBTAT00000007204	3_prime_UTR	LIM03	3	16	19	0.00442504882813
2	125465614	rs378708366	A	G	ENSBTAG00000010393	ENSBTAT00000013718	upstream_gene	LIM01	2	10	12	0.03857421875
2	125730189	.	C	A	ENSBTAG00000006342	ENSBTAT00000008319	upstream_gene	LIM03	11	29	40	0.00642657609569
2	125970881	rs382049838	C	T	ENSBTAG00000043989	ENSBTAT00000061546	downstream_gene	LIM22	47	73	120	0.0220827158097
2	125972236	rs109827729	G	A	ENSBTAG00000008800	ENSBTAT00000011592	downstream_gene	LIM19	17	32	49	0.0443841609871
2	127164883	rs41256980	G	A	ENSBTAG00000014447	ENSBTAT00000037922	3_prime_UTR	LIM05,LIM06	4;6	13;19	17;25	0.0490417480469;0.0146332979202
2	127252148	rs382079159	G	T	ENSBTAG00000038104	ENSBTAT00000054735	3_prime_UTR	LIM15	278	346	624	0.00726657457497
2	127447276	rs134895923	G	A	ENSBTAG00000009579	ENSBTAT00000012597	intron	LIM15	4	13	17	0.0490417480469
2	127626236	rs109525422	T	C	ENSBTAG00000005085	ENSBTAT00000037900	intron	LIM03	4	15	19	0.0192108154297
2	127778963	rs41255256	C	T	ENSBTAG00000013761	ENSBTAT00000018284	synonymous	LIM03	9	29	38	0.00165805252618
2	127915468	rs110917500	A	G	ENSBTAG00000003069	ENSBTAT00000061594	synonymous	LIM08	6	18	24	0.0226558446884
2	129038751	rs379529624	C	G	ENSBTAG00000013048	ENSBTAT00000017344	downstream_gene	LIM19	4	15	19	0.0192108154297
2	129389574	rs109098634	T	C	ENSBTAG00000014885	ENSBTAT00000019817	synonymous	LIM09	61	87	148	0.0395183825965
2	129405553	rs209385472	T	A	ENSBTAG00000014885	ENSBTAT00000019817	missense	LIM04,LIM09	250;173	200;123	450;296	0.0207918002476;0.00431963328068
2	129406019	rs211392333	C	T	ENSBTAG00000014885	ENSBTAT00000019817	synonymous	LIM04,LIM09	279;185	222;142	501;327	0.0122765572094;0.0200601719817
2	129406088	rs208428746	A	G	ENSBTAG00000014885	ENSBTAT00000019817	synonymous	LIM16,LIM09	162;149	117;113	279;262	0.00831694995555;0.0303992373744
2	129407664	rs383826864	C	T	ENSBTAG00000014885	ENSBTAT00000019817	synonymous	LIM13	326	455	781	4.43119171434e-06
2	129411064	rs379242188	G	A	ENSBTAG00000014885	ENSBTAT00000019817	missense	LIM04,LIM09	366;222	301;176	667;398	0.0131497931511;0.0239715562065
2	129414031	rs382450354	C	T	ENSBTAG00000014885	ENSBTAT00000019817	synonymous	LIM16,LIM09	159;148	120;108	279;256	0.0227352198047;0.0146283488975
2	129421321	rs136617006	A	G	ENSBTAG00000014885	ENSBTAT00000019817	intron	LIM01	5	24	29	0.000546112656593
2	129421373	rs385640408	C	T	ENSBTAG00000014885	ENSBTAT00000019817	intron	LIM01	4	15	19	0.0192108154297
2	129421377	rs380782823	G	A	ENSBTAG00000014885	ENSBTAT00000019817	intron	LIM01	4	13	17	0.0490417480469
2	129421727	rs377958243	A	G	ENSBTAG00000014885	ENSBTAT00000019817	intron	LIM01	4	16	20	0.0118179321289
2	129421832	rs384359572	T	C	ENSBTAG00000014885	ENSBTAT00000019817	intron	LIM01	3	24	27	4.92334365845e-05
2	129421983	rs384713537	A	T	ENSBTAG00000014885	ENSBTAT00000019817	intron	LIM01,LIM14	3;3	29;12	32;15	2.55601480603e-06;0.03515625
2	129421992	rs379531371	A	C	ENSBTAG00000014885	ENSBTAT00000019817	intron	LIM01	3	30	33	1.40117481351e-06
2	129440008	rs137229893	G	C	ENSBTAG00000014885	ENSBTAT00000019817	downstream_gene	LIM04	7	19	26	0.028959274292
2	130058639	rs209943742	T	C	ENSBTAG00000038865	ENSBTAT00000004501	synonymous	LIM09	177	314	491	6.53751452623e-10
2	130134357	rs381420213	C	T	ENSBTAG00000016578	ENSBTAT00000022054	downstream_gene	LIM05	4	13	17	0.0490417480469
2	131340567	rs41255373	A	C	ENSBTAG00000001700	ENSBTAT00000002228	downstream_gene	LIM22	40	64	104	0.0236456357498
2	131341457	rs43327537	G	A	ENSBTAG00000001700	ENSBTAT00000002228	downstream_gene	LIM19,LIM06	250;206	300;306	550;512	0.0365787455491;1.14229297686e-05
2	131537058	rs109748491	G	T	ENSBTAG00000017122	ENSBTAT00000022744	synonymous	LIM01	5	20	25	0.00407731533051
2	131558018	rs384090546	A	G	ENSBTAG00000017122	ENSBTAT00000022744	missense	LIM03	25	12	37	0.0470310274395
2	132058229	.	A	G	ENSBTAG00000002977	ENSBTAT00000042709	intron	LIM02	11	24	35	0.0409595915116
2	132058347	rs110150121	G	A	ENSBTAG00000002977	ENSBTAT00000042709	intron	LIM08	50	30	80	0.0329926184265
2	132058810	.	G	T	ENSBTAG00000002977	ENSBTAT00000042709	intron	LIM16	4	13	17	0.0490417480469
2	132058973	rs383100897	G	C	ENSBTAG00000002977	ENSBTAT00000042709	intron	LIM04	5	18	23	0.0106220245361
2	132593060	.	A	G	ENSBTAG00000006085	ENSBTAT00000042698	intron	LIM15	51	24	75	0.00244422849921
2	132593064	.	A	G	ENSBTAG00000006085	ENSBTAT00000042698	intron	LIM15	51	24	75	0.00244422849921
2	132593185	rs209954013	T	C	ENSBTAG00000006085	ENSBTAT00000042698	intron	LIM06	35	15	50	0.00660044796681
2	132593259	rs41852283	T	C	ENSBTAG00000006085	ENSBTAT00000042698	intron	LIM01,LIM16	47;49	24;22	71;71	0.00855453850269;0.00182040493561
2	132593275	rs41852284	A	T	ENSBTAG00000006085	ENSBTAT00000042698	intron	LIM01,LIM16	46;46	28;20	74;66	0.0473929755041;0.00185823030757
2	132593377	.	A	G	ENSBTAG00000006085	ENSBTAT00000042698	intron	LIM06	34	16	50	0.0153466778326
2	132593423	rs41852285	G	C	ENSBTAG00000006085	ENSBTAT00000042698	intron	LIM01,LIM02	54;30	26;13	80;43	0.00232454128809;0.0137181850587
2	132593716	rs383916757	C	G	ENSBTAG00000006085	ENSBTAT00000042698	intron	LIM14	23	56	79	0.000263636776465
2	132594261	rs382159255	C	T	ENSBTAG00000006085	ENSBTAT00000042698	intron	LIM14	23	97	120	5.26360979223e-12
2	132594536	rs109898988	G	T	ENSBTAG00000006085	ENSBTAT00000042698	intron	LIM04,LIM06,LIM14	13;46;65	50;15;28	63;61;93	3.01595208464e-06;8.83755632756e-05;0.000157570787791
2	132594920	rs378473019	T	A	ENSBTAG00000006085	ENSBTAT00000042698	intron	LIM04,LIM09,LIM06,LIM14	23;7;36;54	43;40;20;13	66;47;56;67	0.018657260354;1.07091182144e-06;0.0440465461022;4.46583468018e-07
2	132595012	rs110552426	G	A	ENSBTAG00000006085	ENSBTAT00000042698	intron	LIM04,LIM09,LIM14	22;9;49	42;49;15	64;58;64	0.0168581900443;8.95940242898e-08;2.43645721629e-05
2	132595296	rs110729564	G	A	ENSBTAG00000006085	ENSBTAT00000042698	intron	LIM04,LIM09	10;5	33;18	43;23	0.000606106631267;0.0106220245361
2	132595503	rs137461112	A	C	ENSBTAG00000006085	ENSBTAT00000042698	intron	LIM01	33	15	48	0.0132832815622
2	132595580	rs110700438	G	A	ENSBTAG00000006085	ENSBTAT00000042698	intron	LIM04	8	23	31	0.0106738405302
2	132595702	rs109965207	A	G	ENSBTAG00000006085	ENSBTAT00000042698	intron	LIM04	10	24	34	0.0243065101095
2	132596006	rs136742392	T	C	ENSBTAG00000006085	ENSBTAT00000042698	intron	LIM04	10	26	36	0.0113309841836
2	132596176	rs109308801	T	A	ENSBTAG00000006085	ENSBTAT00000042698	intron	LIM04	12	26	38	0.0335524396796
2	132596319	rs109098799	C	T	ENSBTAG00000006084	ENSBTAT00000029455	downstream_gene	LIM04	11	25	36	0.0288167196559
2	132596324	rs211023452	A	G	ENSBTAG00000006084	ENSBTAT00000029455	downstream_gene	LIM04	12	26	38	0.0335524396796
2	132596678	rs109162164	C	T	ENSBTAG00000006084	ENSBTAT00000029455	downstream_gene	LIM09	5	19	24	0.00661075115204
2	132597256	rs133666690	A	C	ENSBTAG00000006084	ENSBTAT00000029455	downstream_gene	LIM15	48	28	76	0.0286266555087
2	132597260	rs110597664	A	G	ENSBTAG00000006084	ENSBTAT00000029455	downstream_gene	LIM15	48	27	75	0.0202984069901
2	132598944	rs385429753	G	A	ENSBTAG00000006084	ENSBTAT00000029455	downstream_gene	LIM08	70	103	173	0.0147382914025
2	132600170	rs136132096	A	C	ENSBTAG00000006084	ENSBTAT00000029455	downstream_gene	LIM08,LIM20,LIM09	185;56;123	105;29;62	290;85;185	3.05395462366e-06;0.00451164040836;8.60940355602e-06
2	132600182	rs208250399	T	C	ENSBTAG00000006084	ENSBTAT00000029455	downstream_gene	LIM08,LIM20,LIM09	181;57;118	98;29;66	279;86;184	7.64610886523e-07;0.00335327465807;0.000155085453453
2	132600697	rs208492944	C	T	ENSBTAG00000006084	ENSBTAT00000029455	downstream_gene	LIM20,LIM09	65;78	42;42	107;120	0.0329466602998;0.00129933309725
2	132601300	rs384604239	T	G	ENSBTAG00000006084	ENSBTAT00000029455	downstream_gene	LIM19,LIM16,LIM20,LIM09	328;193;122;216	447;405;192;261	775;598;314;477	2.17151796859e-05;2.75808704366e-18;9.2758750349e-05;0.0438312762544
2	132601361	rs133753526	A	G	ENSBTAG00000006084	ENSBTAT00000029455	3_prime_UTR	LIM01,LIM16,LIM04,LIM17	316;287;187;226	557;575;524;568	873;862;711;794	2.96901298391e-16;5.70706562282e-23;8.04185255148e-38;9.06604747364e-35
2	132601394	rs382147485	C	T	ENSBTAG00000006084	ENSBTAT00000029455	3_prime_UTR	LIM16	312	610	922	5.71992092161e-23
2	132601453	rs384665259	G	A	ENSBTAG00000006084	ENSBTAT00000029455	3_prime_UTR	LIM16,LIM09	347;510	586;410	933;920	4.71335822138e-15;0.00108770811443
2	132601533	rs379967441	C	T	ENSBTAG00000006084	ENSBTAT00000029455	3_prime_UTR	LIM19,LIM20,LIM09	803;382;414	541;220;274	1344;602;688	9.22540285301e-13;4.08128201835e-11;1.05508963581e-07
2	132601547	rs41852262	C	T	ENSBTAG00000006084	ENSBTAT00000029455	3_prime_UTR	LIM19	800	491	1291	7.11364527992e-18
2	132601680	rs133734832	C	A	ENSBTAG00000006084	ENSBTAT00000029455	3_prime_UTR	LIM19,LIM16,LIM09	995;278;528	477;215;268	1472;493;796	3.06561388588e-42;0.00518089707476;1.98272704337e-20
2	132601717	rs209998693	C	T	ENSBTAG00000006084	ENSBTAT00000029455	3_prime_UTR	LIM09	365	438	803	0.011013588997
2	132601760	rs109275120	G	T	ENSBTAG00000006084	ENSBTAT00000029455	3_prime_UTR	LIM01,LIM04	647;405	829;776	1476;1181	2.39452866688e-06;1.84507237221e-27
2	132601775	rs377860594	G	A	ENSBTAG00000006084	ENSBTAT00000029455	3_prime_UTR	LIM19	933	644	1577	3.53339696665e-13
2	132601778	rs380813485	C	T	ENSBTAG00000006084	ENSBTAT00000029455	3_prime_UTR	LIM19	972	736	1708	1.23389060954e-08
2	132602225	rs208157071	T	C	ENSBTAG00000006084	ENSBTAT00000029455	3_prime_UTR	LIM04	958	410	1368	7.61080144896e-51
2	132602271	rs41852266	G	A	ENSBTAG00000006084	ENSBTAT00000029455	3_prime_UTR	LIM04,LIM17	1074;1268	445;705	1519;1973	3.86566549039e-60;3.54416941574e-37
2	132602295	rs41852267	T	C	ENSBTAG00000006084	ENSBTAT00000029455	3_prime_UTR	LIM04,LIM17	941;1217	355;646	1296;1863	1.67236420518e-61;1.97244051007e-40
2	132602327	rs41852268	C	A	ENSBTAG00000006084	ENSBTAT00000029455	3_prime_UTR	LIM01,LIM04,LIM02	781;738;894	509;262;1112	1290;1000;2006	3.64788774473e-14;4.98354227623e-53;1.23743080603e-06
2	132602353	rs41852269	A	G	ENSBTAG00000006084	ENSBTAT00000029455	3_prime_UTR	LIM01,LIM04,LIM17,LIM02	676;663;885;834	441;261;558;1053	1117;924;1443;1887	2.11082390273e-12;5.05818241411e-41;6.77752814734e-18;5.06466236154e-07
2	132602370	rs134292775	C	G	ENSBTAG00000006084	ENSBTAT00000029455	3_prime_UTR	LIM01,LIM16,LIM04,LIM17	715;186;687;957	398;142;252;473	1113;328;939;1430	1.47345361081e-21;0.0174497785509;3.08939256e-47;4.5874230804e-38
2	132602400	rs41852270	G	A	ENSBTAG00000006084	ENSBTAT00000029455	3_prime_UTR	LIM16,LIM04	197;729	150;264	347;993	0.0134190209838;5.86595868598e-51
2	132602407	rs383617575	G	A	ENSBTAG00000006084	ENSBTAT00000029455	3_prime_UTR	LIM09,LIM13	523;962	285;494	808;1456	4.52381451558e-17;5.05526186286e-35
2	132602422	rs41852271	C	G	ENSBTAG00000006084	ENSBTAT00000029455	3_prime_UTR	LIM16,LIM04	257;764	184;301	441;1065	0.000591228056841;5.61701954057e-47
2	132602605	rs41852272	C	G	ENSBTAG00000006084	ENSBTAT00000029455	synonymous	LIM16,LIM04	288;843	238;399	526;1242	0.0325401810412;5.26196744482e-37
2	132602672	rs209002114	G	A	ENSBTAG00000006084	ENSBTAT00000029455	missense	LIM09,LIM13,LIM02	226;408;1144	378;582;882	604;990;2026	6.57536984544e-10;3.54816657997e-08;6.38317678224e-09
2	132603882	rs377859768	T	C	ENSBTAG00000006084	ENSBTAT00000029455	synonymous	LIM04	300	452	752	3.30311245008e-08
2	132603888	rs208850063	G	A	ENSBTAG00000006084	ENSBTAT00000029455	synonymous	LIM04	289	492	781	3.63129694815e-13
2	132603915	rs134680395	T	C	ENSBTAG00000006084	ENSBTAT00000029455	synonymous	LIM04	282	491	773	5.20090965318e-14
2	132607970	rs210451768	T	C	ENSBTAG00000006084	ENSBTAT00000029455	synonymous	LIM09	193	361	554	8.7018834096e-13
2	132608000	rs208594328	G	A	ENSBTAG00000006084	ENSBTAT00000029455	synonymous	LIM09	209	329	538	2.59181948982e-07
2	132608655	rs380671552	C	A	ENSBTAG00000006084	ENSBTAT00000029455	synonymous	LIM19	438	268	706	1.65181582968e-10
2	132612477	rs383305318	G	C	ENSBTAG00000006084	ENSBTAT00000029455	synonymous	LIM20,LIM09	270;228	153;163	423;391	1.3843379682e-08;0.00118187324613
2	133385672	rs42776800	C	G	ENSBTAG00000017108	ENSBTAT00000031588	downstream_gene	LIM16	31	14	45	0.0160943600313
2	133385827	rs42776802	C	T	ENSBTAG00000017108	ENSBTAT00000031588	downstream_gene	LIM06	54	17	71	1.25268239649e-05
2	133385836	.	C	T	ENSBTAG00000017108	ENSBTAT00000031588	downstream_gene	LIM19,LIM03,LIM06	53;67;55	26;31;24	79;98;79	0.00318301062884;0.000354533855987;0.000639397767364
2	133632240	rs109176831	G	A	ENSBTAG00000005140	ENSBTAT00000006779	downstream_gene	LIM04,LIM03	65;63	25;33	90;96	2.96645292252e-05;0.0028786100812
2	133632312	rs383377302	C	A	ENSBTAG00000005140	ENSBTAT00000006779	downstream_gene	LIM04,LIM15,LIM03	62;38;50	27;20;22	89;58;72	0.000265585342987;0.0247460358424;0.00129358496268
2	133633064	rs378897348	C	T	ENSBTAG00000005140	ENSBTAT00000006779	synonymous	LIM04	37	58	95	0.0396082376705
2	133633121	rs384838962	G	A	ENSBTAG00000005140	ENSBTAT00000006779	synonymous	LIM04	23	45	68	0.0103376611937
2	133956725	rs379551299	C	T	ENSBTAG00000012289	ENSBTAT00000016300	downstream_gene	LIM08	6	17	23	0.0346896648407
2	133956805	rs43320597	G	A	ENSBTAG00000012289	ENSBTAT00000016300	downstream_gene	LIM08	5	15	20	0.041389465332
2	133992995	rs380376705	C	T	ENSBTAG00000011951	ENSBTAT00000015861	3_prime_UTR	LIM22	89	60	149	0.0214833507777
2	135672078	rs135365620	C	T	ENSBTAG00000000684	ENSBTAT00000000909	missense	LIM22	43	23	66	0.018657260354
2	136068999	rs385991050	A	G	ENSBTAG00000003403	ENSBTAT00000004411	missense	LIM15	31	54	85	0.0165088220285
2	136102445	rs42946405	C	T	ENSBTAG00000003403	ENSBTAT00000004411	synonymous	LIM03,LIM09,LIM14	15;35;24	48;57;63	63;92;87	3.76061213254e-05;0.0280169019589;3.47996694593e-05
2	136103541	rs42946406	C	G	ENSBTAG00000003403	ENSBTAT00000004411	downstream_gene	LIM05,LIM20,LIM03,LIM06	10;8;23;38	23;22;52;63	33;30;75;101	0.0350820333697;0.0161248017102;0.00107951550667;0.0165058557016
2	136103604	.	A	T	ENSBTAG00000003403	ENSBTAT00000004411	downstream_gene	LIM01,LIM04,LIM15	44;123;120	200;76;186	244;199;306	6.06453768549e-25;0.00105936888882;0.000192257855291
2	136103617	.	A	G	ENSBTAG00000003403	ENSBTAT00000004411	downstream_gene	LIM01,LIM04,LIM15	35;115;125	170;63;173	205;178;298	1.76880498251e-22;0.000119219988018;0.00638042495691
2	136103892	rs211518244	T	G	ENSBTAG00000003403	ENSBTAT00000004411	downstream_gene	LIM01,LIM16,LIM09	39;65;72	186;23;35	225;88;107	3.76567758273e-24;8.50110761369e-06;0.000445302448063
2	136103941	rs209797141	A	G	ENSBTAG00000003403	ENSBTAT00000004411	downstream_gene	LIM09	65	26	91	5.31176292678e-05
2	136104341	.	C	T	ENSBTAG00000003403	ENSBTAT00000004411	downstream_gene	LIM15,LIM09	149;79	280;34	429;113	2.53401695353e-10;2.77311373218e-05
2	136104469	rs377966716	C	A	ENSBTAG00000003403	ENSBTAT00000004411	downstream_gene	LIM15,LIM20,LIM03,LIM06	293;10;13;60	141;33;59;88	434;43;72;148	2.41952239998e-13;0.000606106631267;3.80859784837e-08;0.0261252787986
2	136104537	rs209471181	A	G	ENSBTAG00000003403	ENSBTAT00000004411	downstream_gene	LIM01,LIM16,LIM04,LIM15	29;76;156;139	153;21;72;177	182;97;228;316	1.49634518233e-21;1.7194329936e-08;2.72072105837e-08;0.037228516592
2	136104627	rs382491614	T	C	ENSBTAG00000003403	ENSBTAT00000004411	downstream_gene	LIM16	47	11	58	2.03159453604e-06
2	136104628	rs384511505	G	A	ENSBTAG00000003403	ENSBTAT00000004411	downstream_gene	LIM16	47	11	58	2.03159453604e-06
2	136104761	rs211037698	T	C	ENSBTAG00000003403	ENSBTAT00000004411	downstream_gene	LIM01,LIM16,LIM04,LIM09	22;60;128;66	136;11;69;23	158;71;197;89	2.9329718354e-21;2.6333285345e-09;3.16371222521e-05;5.69024918161e-06
2	136104796	rs209131984	T	C	ENSBTAG00000003403	ENSBTAT00000004411	downstream_gene	LIM16,LIM04,LIM09	85;165;79	18;94;39	103;259;118	1.36340514634e-11;1.21236238829e-05;0.00029274022274
2	136104819	.	G	A	ENSBTAG00000003403	ENSBTAT00000004411	downstream_gene	LIM04,LIM09	178;85	100;40	278;125	3.36626117054e-06;7.02891996664e-05
2	136104821	rs210058501	C	T	ENSBTAG00000003403	ENSBTAT00000004411	downstream_gene	LIM16,LIM04,LIM15,LIM09	87;184;195;89	21;101;250;40	108;285;445;129	9.90317344645e-11;1.00656452676e-06;0.0103915349494;1.91418459297e-05
2	136104865	.	C	T	ENSBTAG00000003403	ENSBTAT00000004411	downstream_gene	LIM15	186	228	414	0.043770198527
2	136104866	rs207605127	A	G	ENSBTAG00000003403	ENSBTAT00000004411	downstream_gene	LIM16,LIM04,LIM15,LIM09	103;148;162;89	30;110;224;50	133;258;386;139	1.45190053457e-10;0.021069043722;0.00186668701508;0.00118793038548
2	136104883	rs209018468	A	G	ENSBTAG00000003403	ENSBTAT00000004411	downstream_gene	LIM16,LIM04,LIM15,LIM09	162;199;237;115	31;142;304;56	193;341;541;171	1.33022780544e-22;0.00237598735613;0.00450202729002;7.55173018747e-06
2	136104886	rs210914121	A	G	ENSBTAG00000003403	ENSBTAT00000004411	downstream_gene	LIM16,LIM04,LIM15,LIM09	163;192;241;115	34;133;309;56	197;325;550;171	2.11929536905e-21;0.0012594448492;0.00423633044963;7.55173018747e-06
2	136104899	.	G	A	ENSBTAG00000003403	ENSBTAT00000004411	downstream_gene	LIM16,LIM15,LIM09	163;224;108	45;358;66	208;582;174	6.71149141706e-17;3.08259899917e-08;0.00180019979355
2	136104928	rs208851219	A	G	ENSBTAG00000003403	ENSBTAT00000004411	downstream_gene	LIM16,LIM04,LIM15,LIM09	207;247;285;130	48;153;343;58	255;400;628;188	1.04337988422e-24;3.00644150752e-06;0.022857344416;1.59921850501e-07
2	136105101	rs210744145	T	G	ENSBTAG00000003403	ENSBTAT00000004411	downstream_gene	LIM01,LIM16,LIM09	75;320;153	413;100;94	488;420;247	1.30583227043e-57;6.39271928706e-28;0.000210155857586
2	136105126	rs207752864	C	G	ENSBTAG00000003403	ENSBTAT00000004411	downstream_gene	LIM01,LIM16,LIM09	61;261;135	344;86;85	405;347;220	5.61236663136e-49;1.2422120317e-21;0.000912470463993
2	136105384	rs208168684	G	A	ENSBTAG00000003403	ENSBTAT00000004411	downstream_gene	LIM16,LIM15,LIM09	105;149;71	49;300;44	154;449;115	7.50139175299e-06;8.92024011316e-13;0.0149646711368
2	136105396	rs210198280	T	C	ENSBTAG00000003403	ENSBTAT00000004411	downstream_gene	LIM15,LIM09	133;81	278;49	411;130	7.09550447051e-13;0.00632868451075
2	136105398	rs133052291	A	G	ENSBTAG00000003403	ENSBTAT00000004411	downstream_gene	LIM01,LIM15,LIM09	53;133;81	252;279;49	305;412;130	3.46496108115e-32;5.22263471621e-13;0.00632868451075
2	136105469	rs209080344	C	T	ENSBTAG00000003403	ENSBTAT00000004411	downstream_gene	LIM01,LIM16,LIM09	392;64;61	62;127;105	454;191;166	1.12365329339e-59;6.03658351595e-06;0.00079406328047
2	136105485	.	T	C	ENSBTAG00000003403	ENSBTAT00000004411	downstream_gene	LIM01,LIM15,LIM09	73;150;105	397;289;61	470;439;166	5.66978636841e-55;3.1080829314e-11;0.00079406328047
2	136105530	rs42946407	G	T	ENSBTAG00000003403	ENSBTAT00000004411	downstream_gene	LIM01,LIM15,LIM09	336;383;63	61;179;108	397;562;171	3.86378432041e-47;4.7384756041e-18;0.000719328510547
2	136105639	rs208000473	T	C	ENSBTAG00000003403	ENSBTAT00000004411	downstream_gene	LIM01,LIM04,LIM15,LIM09	80;251;252;139	389;207;411;64	469;458;663;203	8.8963749205e-50;0.0443919210576;7.04486155145e-10;1.50441484938e-07
2	136105957	rs209777076	G	C	ENSBTAG00000003403	ENSBTAT00000004411	downstream_gene	LIM15,LIM09	215;110	410;73	625;183	5.13713196322e-15;0.00761528215283
2	136106006	rs210461939	C	T	ENSBTAG00000003403	ENSBTAT00000004411	downstream_gene	LIM01,LIM16,LIM04	59;141;222	339;72;168	398;213;390	7.22240442232e-49;2.62079203791e-06;0.00720237782574
2	136316270	rs210830717	T	C	ENSBTAG00000009251	ENSBTAT00000012189	downstream_gene	LIM08,LIM03	94;67	68;43	162;110	0.0491725938786;0.0278508881257
2	136638133	rs43332922	G	A	ENSBTAG00000010940	ENSBTAT00000014529	downstream_gene	LIM13	307	254	561	0.028042532268
2	136638151	rs135296344	A	T	ENSBTAG00000010940	ENSBTAT00000014529	downstream_gene	LIM09,LIM21	83;215	120;263	203;478	0.0113300840126;0.0314690007432
2	136638527	rs211333080	G	T	ENSBTAG00000010940	ENSBTAT00000014529	downstream_gene	LIM14	469	594	1063	0.000140500258246
2	136992822	.	G	T			intergenic	LIM13	2	11	13	0.0224609375
2	136993710	.	C	T			intergenic	LIM21	2	11	13	0.0224609375
3	326053	rs135311251	T	C	ENSBTAG00000037819	ENSBTAT00000057251	downstream_gene	LIM16	8	21	29	0.0241195447743
3	400263	rs382508344	C	T	ENSBTAG00000005393	ENSBTAT00000007093	downstream_gene	LIM21	3	13	16	0.0212707519531
3	585540	rs383305382	T	C	ENSBTAG00000020969	ENSBTAT00000027930	downstream_gene	LIM16,LIM04,LIM09,LIM02	52;78;78;101	14;27;23;22	66;105;101;123	2.82201823136e-06;6.48971715083e-07;3.55205681161e-08;2.73830523095e-13
3	587236	.	A	G	ENSBTAG00000020969	ENSBTAT00000027930	3_prime_UTR	LIM05,LIM16,LIM03,LIM22,LIM06	619;576;467;289;241	506;498;379;399;320	1125;1074;846;688;561	0.000832626742246;0.0187534186698;0.00275822975907;3.12925738294e-05;0.000973719221354
3	587329	rs137085636	T	G	ENSBTAG00000020969	ENSBTAT00000027930	3_prime_UTR	LIM22,LIM06	494;474	328;285	822;759	7.73864083862e-09;6.93990871649e-12
3	648023	rs210106790	C	T	ENSBTAG00000020969	ENSBTAT00000027930	intron	LIM05	2	10	12	0.03857421875
3	798818	rs109880523	G	C	ENSBTAG00000020968	ENSBTAT00000027927	3_prime_UTR	LIM04,LIM06	229;239	158;306	387;545	0.00036062067547;0.00465235899869
3	930965	rs133195333	A	G	ENSBTAG00000002823	ENSBTAT00000003653	3_prime_UTR	LIM22	16	40	56	0.00184155478849
3	930983	rs109937033	C	A	ENSBTAG00000002823	ENSBTAT00000003653	3_prime_UTR	LIM22	19	46	65	0.00109008380445
3	931009	rs110488066	T	C	ENSBTAG00000002823	ENSBTAT00000003653	3_prime_UTR	LIM22	16	36	52	0.00778743630574
3	948756	rs43709340	G	A	ENSBTAG00000002823	ENSBTAT00000003653	intron	LIM22	11	31	42	0.00288724797429
3	949037	rs43709338	T	A	ENSBTAG00000002823	ENSBTAT00000003653	intron	LIM13	3	14	17	0.0127258300781
3	949052	.	T	C	ENSBTAG00000002823	ENSBTAT00000003653	intron	LIM13	3	13	16	0.0212707519531
3	949477	rs110065808	G	T	ENSBTAG00000002823	ENSBTAT00000003653	intron	LIM19	2	12	14	0.012939453125
3	949480	rs110669121	G	C	ENSBTAG00000002823	ENSBTAT00000003653	intron	LIM19	2	11	13	0.0224609375
3	1656643	rs110632595	T	C	ENSBTAG00000008652	ENSBTAT00000011408	downstream_gene	LIM19	2	10	12	0.03857421875
3	1656875	rs110842877	C	T	ENSBTAG00000008652	ENSBTAT00000011408	3_prime_UTR	LIM05,LIM15,LIM03,LIM21	347;347;322;267	268;266;252;198	615;613;574;465	0.00163787924962;0.00121497199233;0.00393820024846;0.00158573525111
3	1656886	rs110081753	A	G	ENSBTAG00000008652	ENSBTAT00000011408	3_prime_UTR	LIM05,LIM19,LIM16,LIM15,LIM03,LIM21	359;378;353;367;353;291	295;269;262;294;265;225	654;647;615;661;618;516	0.0136978443104;2.08745394465e-05;0.000277784566556;0.00506451510299;0.000456608671851;0.0041726498703
3	1656923	rs132785194	G	A	ENSBTAG00000008652	ENSBTAT00000011408	3_prime_UTR	LIM05,LIM19,LIM16,LIM15,LIM03,LIM21	433;470;434;368;418;329	351;340;299;280;311;250	784;810;733;648;729;579	0.00378999756083;5.57768776318e-06;6.94889363334e-07;0.000620691717903;8.40865759517e-05;0.00117024772766
3	1657046	rs110934132	T	C	ENSBTAG00000008652	ENSBTAT00000011408	3_prime_UTR	LIM05,LIM19,LIM16,LIM15,LIM03,LIM21	371;403;329;301;428;321	248;275;195;199;289;244	619;678;524;500;717;565	8.69763085125e-07;1.00200843428e-06;5.18485362358e-09;5.85155651981e-06;2.35068255932e-07;0.00136608865199
3	1657061	rs110474695	T	C	ENSBTAG00000008652	ENSBTAT00000011408	3_prime_UTR	LIM05,LIM19,LIM16,LIM15,LIM03,LIM21	384;389;328;292;420;328	229;264;188;190;294;237	613;653;516;482;714;565	4.03624816942e-10;1.13510113402e-06;7.45448703148e-10;3.89849089747e-06;2.73822703763e-06;0.000148332203333
3	1657497	rs110413910	T	C	ENSBTAG00000008652	ENSBTAT00000011408	missense	LIM05,LIM16	247;263	193;205	440;468	0.0114301641489;0.00834880592748
3	1658634	rs17870813	G	T	ENSBTAG00000008652	ENSBTAT00000011408	missense	LIM09,LIM14	168;156	211;214	379;370	0.0308396814321;0.00299231660061
3	1658635	rs17870812	G	C	ENSBTAG00000008652	ENSBTAT00000011408	missense	LIM09,LIM14	165;156	214;215	379;371	0.0135732629406;0.00255530485181
3	1683757	rs109434811	C	T	ENSBTAG00000008652	ENSBTAT00000011408	synonymous	LIM20	120	171	291	0.00330879863313
3	1688013	rs132787979	G	A	ENSBTAG00000008652	ENSBTAT00000011408	5_prime_UTR	LIM19	367	257	624	1.21921976618e-05
3	1709045	rs110147699	G	C	ENSBTAG00000008652	ENSBTAT00000011408	intron	LIM03	4	16	20	0.0118179321289
3	1709104	rs109408909	A	G	ENSBTAG00000008652	ENSBTAT00000011408	intron	LIM14	6	19	25	0.0146332979202
3	1709191	rs385500896	C	A	ENSBTAG00000008652	ENSBTAT00000011408	intron	LIM05,LIM16,LIM03,LIM21,LIM14	8;4;3;1;6	25;30;18;12;27	33;34;21;13;33	0.00455138413236;6.16488978267e-06;0.00148963928223;0.00341796875;0.000324063468724
3	1709192	rs380061534	A	G	ENSBTAG00000008652	ENSBTAT00000011408	intron	LIM05,LIM16,LIM03,LIM21,LIM14	8;4;3;1;6	25;30;18;12;27	33;34;21;13;33	0.00455138413236;6.16488978267e-06;0.00148963928223;0.00341796875;0.000324063468724
3	1709206	rs209345783	T	C	ENSBTAG00000008652	ENSBTAT00000011408	intron	LIM21,LIM14	2;5	14;30	16;35	0.00418090820312;2.23615206778e-05
3	1709272	rs211453862	G	A	ENSBTAG00000008652	ENSBTAT00000011408	intron	LIM21,LIM14	2;6	17;30	19;36	0.000728607177734;6.9601694122e-05
3	1709431	rs136528397	T	C	ENSBTAG00000008652	ENSBTAT00000011408	intron	LIM14	9	30	39	0.00106501963455
3	1709495	rs381237063	G	C	ENSBTAG00000008652	ENSBTAT00000011408	intron	LIM14	13	35	48	0.002088107334
3	1709804	rs109518015	T	C	ENSBTAG00000008652	ENSBTAT00000011408	intron	LIM05,LIM14	4;6	15;26	19;32	0.0192108154297;0.000535052735358
3	1709810	rs210805992	C	T	ENSBTAG00000008652	ENSBTAT00000011408	intron	LIM14	6	26	32	0.000535052735358
3	3222565	rs133283638	A	G	ENSBTAG00000010009	ENSBTAT00000013200	3_prime_UTR	LIM03	39	19	58	0.0119281397158
3	3297573	rs211349183	G	A	ENSBTAG00000010265	ENSBTAT00000013559	synonymous	LIM03	624	532	1156	0.00741379165507
3	4225767	rs42372512	G	A	ENSBTAG00000013801	ENSBTAT00000018349	downstream_gene	LIM14	3	15	18	0.00753784179688
3	6366104	rs211637533	T	C	ENSBTAG00000016341	ENSBTAT00000032193	intron	LIM08,LIM14	266;153	221;198	487;351	0.0460594860589;0.0187191485709
3	6366123	rs41255618	G	A	ENSBTAG00000016341	ENSBTAT00000032193	intron	LIM19,LIM16	205;166	133;112	338;278	0.000106469482794;0.00143499347529
3	6366170	rs380980764	G	A	ENSBTAG00000016341	ENSBTAT00000032193	intron	LIM01,LIM03	222;143	172;107	394;250	0.0134638670784;0.0266579627552
3	6366308	rs384784661	A	G	ENSBTAG00000016341	ENSBTAT00000032193	intron	LIM15	148	185	333	0.0483567155765
3	6366330	rs378862571	G	T	ENSBTAG00000016341	ENSBTAT00000032193	intron	LIM01	171	131	302	0.0246585149557
3	6366761	rs134099432	T	C	ENSBTAG00000016341	ENSBTAT00000032193	intron	LIM03	120	88	208	0.031349945674
3	6366799	rs379699659	C	T	ENSBTAG00000016341	ENSBTAT00000032193	intron	LIM05,LIM15,LIM03	76;132;107	120;170;61	196;302;168	0.00205176774117;0.0330729974186;0.000480550725709
3	6366809	rs381932677	T	C	ENSBTAG00000016341	ENSBTAT00000032193	intron	LIM19,LIM15,LIM03	165;158;118	118;203;71	283;361;189	0.0061499032095;0.0204420862678;0.000775544894888
3	6366819	.	C	T	ENSBTAG00000016341	ENSBTAT00000032193	intron	LIM05,LIM19	75;167	133;118	208;285	7.00720785563e-05;0.00438260597194
3	6366838	rs385761661	G	A	ENSBTAG00000016341	ENSBTAT00000032193	intron	LIM05,LIM15,LIM03	87;172;113	126;223;82	213;395;195	0.00906296878301;0.0117816741757;0.0314219144901
3	6366985	rs208152882	A	G	ENSBTAG00000016341	ENSBTAT00000032193	intron	LIM19,LIM16,LIM03	186;157;130	135;117;79	321;274;209	0.00517893657749;0.0183065219942;0.00051274500428
3	6366992	rs209395750	C	T	ENSBTAG00000016341	ENSBTAT00000032193	intron	LIM19,LIM16,LIM20,LIM03	172;157;40;130	131;113;23;70	303;270;63;200	0.02141081997;0.00875022057551;0.0429565455244;2.65287555953e-05
3	6367031	rs385507366	T	C	ENSBTAG00000016341	ENSBTAT00000032193	intron	LIM19,LIM16,LIM03	168;165;116	129;115;87	297;280;203	0.027287148418;0.00333564577382;0.0491214794609
3	6367088	rs211223724	T	C	ENSBTAG00000016341	ENSBTAT00000032193	intron	LIM16	170	115	285	0.00133926314251
3	6367110	rs207630703	G	A	ENSBTAG00000016341	ENSBTAT00000032193	intron	LIM19,LIM16	164;147	120;94	284;241	0.010596257574;0.000774772559681
3	6367256	rs382950551	T	C	ENSBTAG00000016341	ENSBTAT00000032193	intron	LIM19,LIM04	155;38	115;62	270;100	0.0174596629129;0.0209787356779
3	6367269	.	T	A	ENSBTAG00000016341	ENSBTAT00000032193	intron	LIM19	124	85	209	0.00841919193587
3	6367335	rs383936767	A	G	ENSBTAG00000016341	ENSBTAT00000032193	intron	LIM09,LIM14	51;142	32;104	83;246	0.0475248892565;0.0181418903856
3	6367361	rs135313414	A	C	ENSBTAG00000016341	ENSBTAT00000032193	intron	LIM05,LIM19,LIM15,LIM14	104;173;105;165	149;130;147;121	253;303;252;286	0.00556476262043;0.0156895898499;0.00966345360255;0.010873950068
3	6367383	rs381614666	C	T	ENSBTAG00000016341	ENSBTAT00000032193	intron	LIM05,LIM19,LIM15	92;162;102	141;116;136	233;278;238	0.00160643695031;0.00684996632208;0.0322122985125
3	6367387	rs208386443	C	G	ENSBTAG00000016341	ENSBTAT00000032193	intron	LIM05,LIM19,LIM15	92;162;105	146;120;141	238;282;246	0.000563268908102;0.0144804202625;0.0254471440914
3	6367594	rs208851269	A	T	ENSBTAG00000016341	ENSBTAT00000032193	intron	LIM19	91	121	212	0.0461451396967
3	6425774	rs42791052	A	T	ENSBTAG00000016341	ENSBTAT00000032193	3_prime_UTR	LIM06	167	93	260	5.20384959036e-06
3	6425987	rs211531548	G	A	ENSBTAG00000016341	ENSBTAT00000032193	3_prime_UTR	LIM15	114	153	267	0.0198705516163
3	6427439	rs109259637	C	A	ENSBTAG00000016341	ENSBTAT00000032193	downstream_gene	LIM08	194	138	332	0.00248860552082
3	6427548	rs382220521	C	T	ENSBTAG00000016341	ENSBTAT00000032193	downstream_gene	LIM20	45	27	72	0.044370920008
3	6427693	rs207596748	G	A	ENSBTAG00000016341	ENSBTAT00000032193	downstream_gene	LIM15,LIM20	129;33	91;11	220;44	0.0124360870662;0.00126003381627
3	6427944	rs110826230	T	C	ENSBTAG00000016341	ENSBTAT00000032193	downstream_gene	LIM02	131	76	207	0.000160950299035
3	6630110	rs110793783	G	A	ENSBTAG00000005976	ENSBTAT00000007841	3_prime_UTR	LIM13	24	10	34	0.0243065101095
3	6665992	rs110478120	A	G			intergenic	LIM03	5	15	20	0.041389465332
3	6900839	rs210518567	C	T	ENSBTAG00000010206	ENSBTAT00000013466	missense	LIM09	107	78	185	0.0392435757391
3	7609266	rs210558843	T	G	ENSBTAG00000005227	ENSBTAT00000061155	downstream_gene	LIM16	3	13	16	0.0212707519531
3	8771686	rs134094385	T	G	ENSBTAG00000046231	ENSBTAT00000063090	intron	LIM06	2	13	15	0.00738525390625
3	8771689	rs135500114	C	T	ENSBTAG00000046231	ENSBTAT00000063090	intron	LIM06	2	11	13	0.0224609375
3	9579325	rs109157116	T	C	ENSBTAG00000005793	ENSBTAT00000007616	3_prime_UTR	LIM15	87	58	145	0.019740939863
3	9579363	rs134941551	G	A	ENSBTAG00000005793	ENSBTAT00000007616	3_prime_UTR	LIM01	106	77	183	0.0381781829973
3	9592282	rs109202994	C	T	ENSBTAG00000005793	ENSBTAT00000007616	upstream_gene	LIM02	2391	2176	4567	0.00153936165462
3	9602438	.	G	A	ENSBTAG00000038523	ENSBTAT00000013951	downstream_gene	LIM08	40	106	146	4.44805479319e-08
3	9645862	.	G	A	ENSBTAG00000010551	ENSBTAT00000049161	3_prime_UTR	LIM01,LIM05,LIM04,LIM02,LIM14	563;532;450;635;405	427;350;331;490;273	990;882;781;1125;678	1.73194114297e-05;9.61201496758e-10;2.33673744304e-05;1.71704205722e-05;4.5053143774e-07
3	9646522	rs110859514	A	G	ENSBTAG00000010551	ENSBTAT00000049161	3_prime_UTR	LIM05	236	174	410	0.00254819200782
3	9658473	rs109506283	T	C	ENSBTAG00000010551	ENSBTAT00000049161	intron	LIM04	5	20	25	0.00407731533051
3	9658483	rs110695375	A	G	ENSBTAG00000010551	ENSBTAT00000049161	intron	LIM04	7	24	31	0.00332689285278
3	9658732	rs109387656	T	C	ENSBTAG00000010551	ENSBTAT00000049161	intron	LIM08	6	19	25	0.0146332979202
3	9763852	rs135744744	A	G	ENSBTAG00000002419	ENSBTAT00000003140	3_prime_UTR	LIM06	3	12	15	0.03515625
3	10029678	rs109629618	T	G	ENSBTAG00000004776	ENSBTAT00000006274	3_prime_UTR	LIM04	9	26	35	0.00598812056705
3	13087636	rs135301970	G	C			intergenic	LIM03	5	17	22	0.0169005393982
3	13755962	rs110025375	G	C	ENSBTAG00000008649	ENSBTAT00000011404	downstream_gene	LIM22	16	43	59	0.000584364628044
3	14139949	rs41255296	T	C	ENSBTAG00000001520	ENSBTAT00000001991	upstream_gene	LIM09	300	231	531	0.00313136359133
3	14213595	rs110277103	A	G	ENSBTAG00000015794	ENSBTAT00000020974	missense	LIM04,LIM02	124;93	67;57	191;150	4.50045015162e-05;0.00411329850335
3	14214368	rs210989060	G	A	ENSBTAG00000015794	ENSBTAT00000020974	synonymous	LIM04	54	79	133	0.0370285100641
3	14214564	rs133011787	G	A	ENSBTAG00000015794	ENSBTAT00000020974	missense	LIM05,LIM04	11;32	24;95	35;127	0.0409595915116;1.93560901955e-08
3	14214917	rs208777421	G	A	ENSBTAG00000015794	ENSBTAT00000020974	synonymous	LIM22	54	149	203	1.78364350124e-11
3	14215443	rs109810055	T	C	ENSBTAG00000015794	ENSBTAT00000020974	downstream_gene	LIM01,LIM04,LIM15	119;125;91	65;55;40	184;180;131	8.38065082078e-05;1.91882489433e-07;9.79572915082e-06
3	14905960	rs137633846	A	G	ENSBTAG00000000105	ENSBTAT00000064030	upstream_gene	LIM01,LIM04,LIM22	46;36;64	18;9;38	64;45;102	0.000617378264067;6.57466324583e-05;0.0129204519111
3	14916700	rs378600006	C	T	ENSBTAG00000000105	ENSBTAT00000064030	downstream_gene	LIM02	7	28	35	0.000508260447532
3	15636443	rs133616002	G	A	ENSBTAG00000021512	ENSBTAT00000028669	synonymous	LIM03	69	43	112	0.0177657812804
3	15636460	rs110059217	T	C	ENSBTAG00000021512	ENSBTAT00000028669	missense	LIM04,LIM20,LIM03	109;45;75	46;24;33	155;69;108	4.47163615061e-07;0.0154322974537;6.55037079248e-05
3	16052490	rs110040286	A	T	ENSBTAG00000007519	ENSBTAT00000009896	downstream_gene	LIM19	8	21	29	0.0241195447743
3	16391372	.	T	A	ENSBTAG00000033217	ENSBTAT00000013077	intron	LIM04,LIM17	7;30	18;14	25;44	0.0432852506638;0.0226288412059
3	16395442	rs109587219	C	T	ENSBTAG00000033217	ENSBTAT00000013077	downstream_gene	LIM21	48	29	77	0.039539532878
3	16397242	rs109873309	G	A	ENSBTAG00000033217	ENSBTAT00000013077	downstream_gene	LIM16	25	42	67	0.0498001142947
3	16399734	rs136761316	C	G	ENSBTAG00000033217	ENSBTAT00000013077	downstream_gene	LIM05,LIM06	16;44	34;23	50;67	0.0153466778326;0.0139338750243
3	16402792	.	A	G	ENSBTAG00000004987	ENSBTAT00000006566	upstream_gene	LIM19	50	82	132	0.00674635885954
3	16781580	rs210538832	C	T	ENSBTAG00000012470	ENSBTAT00000016548	downstream_gene	LIM21	81	53	134	0.0193368482138
3	16785501	rs210920238	G	T	ENSBTAG00000012470	ENSBTAT00000016548	upstream_gene	LIM03	5	21	26	0.00249391794205
3	16802161	.	C	T	ENSBTAG00000005166	ENSBTAT00000033894	3_prime_UTR	LIM08	183	146	329	0.0470081481479
3	16808146	rs379769367	C	T	ENSBTAG00000005163	ENSBTAT00000006806	downstream_gene	LIM02	4	13	17	0.0490417480469
3	19721732	rs110497434	A	G	ENSBTAG00000007281	ENSBTAT00000009575	missense	LIM04	111	82	193	0.0435740784856
3	19762239	rs110560460	T	C	ENSBTAG00000015369	ENSBTAT00000020427	downstream_gene	LIM16	32	16	48	0.0293049467205
3	20148369	rs109440103	G	A	ENSBTAG00000007123	ENSBTAT00000009379	downstream_gene	LIM06	4	13	17	0.0490417480469
3	20175266	rs209458856	C	T	ENSBTAG00000015154	ENSBTAT00000020159	3_prime_UTR	LIM03	181	139	320	0.0217605431466
3	20419260	rs208294993	G	T	ENSBTAG00000021482	ENSBTAT00000046131	3_prime_UTR	LIM08	48	18	66	0.000287118449662
3	20420104	rs211478138	T	C	ENSBTAG00000021482	ENSBTAT00000046131	downstream_gene	LIM08,LIM15,LIM20	26;29;16	54;91;42	80;120;58	0.00232454128809;1.21870858045e-08;0.000861782240542
3	20466229	rs208009728	T	G	ENSBTAG00000016730	ENSBTAT00000022237	downstream_gene	LIM08	107	71	178	0.00852134888326
3	20519822	rs380552386	C	T	ENSBTAG00000004852	ENSBTAT00000006381	synonymous	LIM08	11	24	35	0.0409595915116
3	20520356	rs136030717	G	A	ENSBTAG00000004852	ENSBTAT00000006381	synonymous	LIM22	84	53	137	0.0101141700218
3	20729474	rs207555566	T	C	ENSBTAG00000012495	ENSBTAT00000016577	synonymous	LIM22	56	35	91	0.0354495948795
3	20759731	rs382409367	A	G	ENSBTAG00000001599	ENSBTAT00000002101	downstream_gene	LIM08	24	46	70	0.0115264096544
3	20771510	rs41255604	T	C	ENSBTAG00000038025	ENSBTAT00000038531	synonymous	LIM19,LIM22,LIM06	567;1277;547	651;516;462	1218;1793;1009	0.0173600516563;2.70972647321e-74;0.0081509558952
3	20771718	rs41255605	C	T	ENSBTAG00000038025	ENSBTAT00000038531	3_prime_UTR	LIM19,LIM03,LIM21	543;520;371	679;668;478	1222;1188;849	0.000110836786126;1.95408389497e-05;0.000270208798524
3	20772400	rs208309995	G	C	ENSBTAG00000038025	ENSBTAT00000038531	3_prime_UTR	LIM09,LIM21	536;503	625;621	1161;1124	0.00977441778714;0.000478125619505
3	20773157	rs137121077	C	T	ENSBTAG00000038025	ENSBTAT00000038531	3_prime_UTR	LIM09,LIM06	918;932	702;840	1620;1772	8.82793331831e-08;0.0306070800681
3	20773232	rs135617320	G	A	ENSBTAG00000038025	ENSBTAT00000038531	3_prime_UTR	LIM19	915	1133	2048	1.5916043004e-06
3	20773485	rs110936289	G	A	ENSBTAG00000038025	ENSBTAT00000038531	3_prime_UTR	LIM05,LIM06	518;645	433;531	951;1176	0.0064219141673;0.000975648240524
3	20773550	rs41255603	T	C	ENSBTAG00000038025	ENSBTAT00000038531	3_prime_UTR	LIM19	206	299	505	4.04799254393e-05
3	20989483	rs136763146	C	T			intergenic	LIM08	3	15	18	0.00753784179688
3	22499328	rs378278870	G	T	ENSBTAG00000020831	ENSBTAT00000027762	missense	LIM01	2	10	12	0.03857421875
3	22518852	rs109116411	T	C	ENSBTAG00000020831	ENSBTAT00000027762	synonymous	LIM04	3	12	15	0.03515625
3	22646698	rs134045486	A	G	ENSBTAG00000014387	ENSBTAT00000019129	downstream_gene	LIM05	164	127	291	0.034647507982
3	22647394	rs109659613	C	A	ENSBTAG00000014387	ENSBTAT00000019129	downstream_gene	LIM01,LIM02	233;221	160;132	393;353	0.000271134836325;2.50828467838e-06
3	22647495	rs380050928	C	T	ENSBTAG00000014387	ENSBTAT00000019129	downstream_gene	LIM05,LIM03,LIM06	234;310;235	157;230;176	391;540;411	0.000115765791355;0.000661155085336;0.00416842999636
3	22647654	rs135639351	C	A	ENSBTAG00000014387	ENSBTAT00000019129	downstream_gene	LIM04,LIM20	238;105	184;70	422;175	0.00979745302805;0.00996304294803
3	22649041	rs110568086	C	G	ENSBTAG00000014387	ENSBTAT00000019129	downstream_gene	LIM08,LIM02	222;228	176;176	398;404	0.0239715562065;0.0110787004254
3	22650009	rs211118737	T	G	ENSBTAG00000014387	ENSBTAT00000019129	downstream_gene	LIM02	206	279	485	0.00105722773471
3	22650018	rs380212571	C	T	ENSBTAG00000014387	ENSBTAT00000019129	downstream_gene	LIM05,LIM03	270;297	220;233	490;530	0.0267554511343;0.00615606353825
3	22914164	rs207936128	A	T	ENSBTAG00000001564	ENSBTAT00000061284	downstream_gene	LIM16	40	10	50	2.38613316768e-05
3	22914165	rs208957420	A	C	ENSBTAG00000001564	ENSBTAT00000061284	downstream_gene	LIM16	42	10	52	9.06327191696e-06
3	22914231	rs210950560	G	A	ENSBTAG00000001564	ENSBTAT00000061284	downstream_gene	LIM16	47	14	61	2.71918768228e-05
3	22914634	rs208100455	G	A	ENSBTAG00000001564	ENSBTAT00000061284	downstream_gene	LIM16	46	17	63	0.000336709349466
3	22914922	rs209060981	T	C	ENSBTAG00000001564	ENSBTAT00000061284	downstream_gene	LIM01	29	14	43	0.0315394973532
3	22917027	rs132683066	C	G	ENSBTAG00000001564	ENSBTAT00000061284	3_prime_UTR	LIM21	1171	910	2081	1.15164615918e-08
3	22918497	rs209307080	G	A	ENSBTAG00000001564	ENSBTAT00000061284	intron	LIM01	309	132	441	1.9377635511e-17
3	22918531	rs211364561	A	G	ENSBTAG00000001564	ENSBTAT00000061284	intron	LIM01	298	131	429	4.70991391295e-16
3	22918791	rs132861552	G	A	ENSBTAG00000001564	ENSBTAT00000061284	intron	LIM19,LIM04,LIM09	340;235;170	193;120;89	533;355;259	1.9707808974e-10;1.04060379632e-09;5.43578775384e-07
3	22918918	rs110621781	G	A	ENSBTAG00000001564	ENSBTAT00000061284	intron	LIM01,LIM04,LIM09	414;334;264	207;195;127	621;529;391	7.16202644824e-17;1.60026223534e-09;3.68276786792e-12
3	22919062	rs209601307	G	T	ENSBTAG00000001564	ENSBTAT00000061284	intron	LIM01	398	178	576	2.47161632958e-20
3	22919070	rs109069260	A	G	ENSBTAG00000001564	ENSBTAT00000061284	intron	LIM01,LIM19,LIM04,LIM09	400;350;301;256	174;179;177;107	574;529;478;363	1.77654686028e-21;8.9050374888e-14;1.54315432929e-08;3.25433467088e-15
3	22924622	rs210652120	A	G	ENSBTAG00000001564	ENSBTAT00000061284	synonymous	LIM16	1534	1398	2932	0.0126476598591
3	22961839	rs211493167	A	G	ENSBTAG00000001564	ENSBTAT00000061284	intron	LIM03	3	14	17	0.0127258300781
3	22970252	rs211139827	G	C	ENSBTAG00000001564	ENSBTAT00000052249	missense	LIM01,LIM19,LIM04,LIM22,LIM09,LIM21	2562;2232;2286;4940;1638;1259	2201;1975;1872;4527;1501;1074	4763;4207;4158;9467;3139;2333	1.80190393653e-07;7.88004547574e-05;1.45530416454e-10;2.28528162446e-05;0.0151938127497;0.000138250913949
3	22972472	rs209883867	C	A	ENSBTAG00000001564	ENSBTAT00000052249	missense	LIM19,LIM09	2311;1601	2131;1439	4442;3040	0.00723018549606;0.00349307634953
3	22972473	rs207605870	C	G	ENSBTAG00000001564	ENSBTAT00000052249	missense	LIM19,LIM16,LIM09	2316;1919;1597	2126;1698;1441	4442;3617;3038	0.00456603085734;0.000253117707381;0.00491306640118
3	22976193	rs135872103	A	G	ENSBTAG00000001564	ENSBTAT00000052249	synonymous	LIM22	4544	4797	9341	0.00912028582224
3	23142506	rs137191638	A	G			intergenic	LIM22	11	25	36	0.0288167196559
3	23479568	rs136229692	C	T	ENSBTAG00000007909	ENSBTAT00000010400	downstream_gene	LIM19	5	16	21	0.0266036987305
3	23480608	rs382870147	C	G	ENSBTAG00000007909	ENSBTAT00000010400	downstream_gene	LIM08	30	14	44	0.0226288412059
3	23480822	rs41255337	G	A	ENSBTAG00000007909	ENSBTAT00000010400	downstream_gene	LIM21	2	10	12	0.03857421875
3	24360143	rs137716704	C	T	ENSBTAG00000007767	ENSBTAT00000010213	downstream_gene	LIM13	297	234	531	0.00707660138788
3	25817365	rs137834589	T	C	ENSBTAG00000003586	ENSBTAT00000039902	downstream_gene	LIM19	2	11	13	0.0224609375
3	25819386	.	G	T	ENSBTAG00000003586	ENSBTAT00000039902	downstream_gene	LIM16	28	14	42	0.0435585219238
3	25821297	.	G	A	ENSBTAG00000003586	ENSBTAT00000039902	synonymous	LIM15	6	19	25	0.0146332979202
3	25972263	rs133814489	C	A	ENSBTAG00000003586	ENSBTAT00000039902	upstream_gene	LIM15	5	16	21	0.0266036987305
3	25972473	rs110909927	A	G	ENSBTAG00000003586	ENSBTAT00000039902	upstream_gene	LIM15	27	9	36	0.00393317302223
3	26218704	rs109946297	G	A	ENSBTAG00000001748	ENSBTAT00000002293	intron	LIM13	2	11	13	0.0224609375
3	27009426	rs110420888	T	C	ENSBTAG00000001246	ENSBTAT00000001646	synonymous	LIM08,LIM16,LIM04,LIM20	106;48;92;38	65;24;43;21	171;72;135;59	0.00212927402099;0.00630982731367;2.99096035901e-05;0.0363431799571
3	27659167	rs208834893	A	G	ENSBTAG00000011500	ENSBTAT00000015285	missense	LIM08,LIM01	152;114	225;148	377;262	0.000200187453648;0.0412704023982
3	27703005	rs109040459	T	C	ENSBTAG00000011500	ENSBTAT00000015285	synonymous	LIM08,LIM19	171;83	317;119	488;202	3.77663709775e-11;0.0135950394172
3	27704665	rs110118814	T	G	ENSBTAG00000011500	ENSBTAT00000015285	intron	LIM08,LIM22	9;85	26;173	35;258	0.00598812056705;4.54829977092e-08
3	27704859	rs109035676	C	T	ENSBTAG00000011500	ENSBTAT00000015285	intron	LIM22	90	153	243	6.38785616797e-05
3	27704904	rs109830169	C	T	ENSBTAG00000011500	ENSBTAT00000015285	intron	LIM22	70	149	219	9.97947235238e-08
3	27704920	rs110948336	C	T	ENSBTAG00000011500	ENSBTAT00000015285	intron	LIM01,LIM22	2;67	13;167	15;234	0.00738525390625;4.9386681407e-11
3	27705042	rs109741886	A	G	ENSBTAG00000011500	ENSBTAT00000015285	intron	LIM08	8	22	30	0.0161248017102
3	27705057	rs110664626	G	A	ENSBTAG00000011500	ENSBTAT00000015285	intron	LIM08,LIM22	8;64	25;184	33;248	0.00455138413236;1.23474123507e-14
3	27705074	rs110780605	A	G	ENSBTAG00000011500	ENSBTAT00000015285	intron	LIM08,LIM22	7;50	21;201	28;251	0.0125409513712;1.23302511213e-22
3	27705186	rs109194502	G	A	ENSBTAG00000011500	ENSBTAT00000015285	intron	LIM22	66	145	211	5.57553143963e-08
3	27705223	rs109982146	A	G	ENSBTAG00000011500	ENSBTAT00000015285	intron	LIM22	69	196	265	2.86259745945e-15
3	27705245	rs109336225	G	C	ENSBTAG00000011500	ENSBTAT00000015285	intron	LIM08,LIM22	9;72	28;202	37;274	0.00256320799235;1.90240498223e-15
3	27705438	rs109090980	G	A	ENSBTAG00000011500	ENSBTAT00000015285	intron	LIM22	66	189	255	6.35997860057e-15
3	27705576	rs136999734	T	C	ENSBTAG00000011500	ENSBTAT00000015285	intron	LIM08,LIM01,LIM22	8;3;55	23;14;195	31;17;250	0.0106738405302;0.0127258300781;1.50442145741e-19
3	27705619	rs110952911	T	C	ENSBTAG00000011500	ENSBTAT00000015285	intron	LIM01,LIM03,LIM22	2;3;65	11;14;211	13;17;276	0.0224609375;0.0127258300781;3.58287393886e-19
3	27705635	rs386107473	G	C	ENSBTAG00000011500	ENSBTAT00000015285	intron	LIM08,LIM01,LIM22	10;3;75	26;14;222	36;17;297	0.0113309841836;0.0127258300781;4.85307587175e-18
3	27705759	rs380253473	G	A	ENSBTAG00000011500	ENSBTAT00000015285	intron	LIM08,LIM01,LIM22	11;2;64	31;12;191	42;14;255	0.00288724797429;0.012939453125;7.36408422929e-16
3	27705953	rs383709488	A	G	ENSBTAG00000011500	ENSBTAT00000015285	intron	LIM22	38	121	159	2.74846122158e-11
3	27706132	rs110676946	T	C	ENSBTAG00000011500	ENSBTAT00000015285	intron	LIM08,LIM22	6;58	18;163	24;221	0.0226558446884;9.7715816019e-13
3	27706186	rs109164555	C	T	ENSBTAG00000011500	ENSBTAT00000015285	intron	LIM22	79	204	283	6.59482606102e-14
3	27706267	rs109216992	T	C	ENSBTAG00000011500	ENSBTAT00000015285	intron	LIM03	3	12	15	0.03515625
3	27706763	rs381100918	C	T	ENSBTAG00000011500	ENSBTAT00000015285	intron	LIM22	106	204	310	2.7869882821e-08
3	27706796	rs385863860	G	T	ENSBTAG00000011500	ENSBTAT00000015285	intron	LIM01,LIM22	4;100	15;168	19;268	0.0192108154297;3.90234381224e-05
3	27707300	rs109517960	G	A	ENSBTAG00000011500	ENSBTAT00000015285	intron	LIM22	80	158	238	4.78779453291e-07
3	27707311	rs110744411	C	G	ENSBTAG00000011500	ENSBTAT00000015285	intron	LIM22	75	167	242	3.21350270842e-09
3	27707499	rs109753316	A	C	ENSBTAG00000011500	ENSBTAT00000015285	intron	LIM22	76	181	257	4.72515948408e-11
3	27707655	rs383450781	T	A	ENSBTAG00000011500	ENSBTAT00000015285	intron	LIM08,LIM03	6;3	23;15	29;18	0.00231570005417;0.00753784179688
3	27707797	rs136841480	G	C	ENSBTAG00000011500	ENSBTAT00000015285	intron	LIM01,LIM03,LIM22	4;4;90	13;13;181	17;17;271	0.0490417480469;0.0490417480469;3.43408172953e-08
3	27708140	rs109626154	C	T	ENSBTAG00000011500	ENSBTAT00000015285	intron	LIM08,LIM22	9;106	29;199	38;305	0.00165805252618;1.10995808718e-07
3	27728624	rs110934181	T	C	ENSBTAG00000011500	ENSBTAT00000015285	3_prime_UTR	LIM08,LIM19,LIM04	205;88;53	370;132;104	575;220;157	5.73691339675e-12;0.00364560989772;5.73972746967e-05
3	27728697	rs137822222	G	A	ENSBTAG00000011500	ENSBTAT00000015285	3_prime_UTR	LIM05,LIM06	84;137	52;97	136;234	0.00762382717387;0.0106324731988
3	27728942	rs134124313	T	C	ENSBTAG00000011500	ENSBTAT00000015285	3_prime_UTR	LIM08	184	297	481	2.90673387186e-07
3	27728943	rs135647035	G	T	ENSBTAG00000011500	ENSBTAT00000015285	3_prime_UTR	LIM08	183	297	480	2.20559754115e-07
3	27728961	rs110154783	A	G	ENSBTAG00000011500	ENSBTAT00000015285	3_prime_UTR	LIM08,LIM19	177;75	315;108	492;183	5.08586941546e-10;0.0177636080574
3	27729069	rs208550235	G	A	ENSBTAG00000011500	ENSBTAT00000015285	3_prime_UTR	LIM19,LIM04	60;58	89;105	149;163	0.0214833507777;0.000288149541853
3	27729142	rs110503778	C	T	ENSBTAG00000011500	ENSBTAT00000015285	3_prime_UTR	LIM19,LIM04,LIM03	72;61;81	115;118;111	187;179;192	0.00204857214333;2.45361798697e-05;0.0360834022929
3	27729192	rs110528634	T	C	ENSBTAG00000011500	ENSBTAT00000015285	3_prime_UTR	LIM08,LIM04	169;57	296;109	465;166	4.13324876547e-09;6.64759032275e-05
3	27729213	rs110430025	C	A	ENSBTAG00000011500	ENSBTAT00000015285	3_prime_UTR	LIM08,LIM19,LIM04	155;34;44	268;66;84	423;100;128	4.32169554782e-08;0.00178993039149;0.000515783670641
3	27729223	rs109691992	A	G	ENSBTAG00000011500	ENSBTAT00000015285	3_prime_UTR	LIM08,LIM19,LIM04	116;35;39	211;71;60	327;106;99	1.66098310468e-07;0.000606076277209;0.043875293587
3	27729546	rs109841949	A	G	ENSBTAG00000011500	ENSBTAT00000015285	downstream_gene	LIM22	105	46	151	1.76521882929e-06
3	28740467	rs136708688	G	C	ENSBTAG00000045889	ENSBTAT00000062920	intron	LIM06	4	13	17	0.0490417480469
3	28756981	.	A	C	ENSBTAG00000011548	ENSBTAT00000015348	missense	LIM01	379	324	703	0.0416089868637
3	28769265	rs137072558	C	T	ENSBTAG00000011548	ENSBTAT00000015348	downstream_gene	LIM05	345	406	751	0.0284985310631
3	29090359	rs137362316	A	G	ENSBTAG00000001499	ENSBTAT00000001967	downstream_gene	LIM16	27	13	40	0.0384773082842
3	29090524	rs136339211	A	T	ENSBTAG00000001499	ENSBTAT00000001967	downstream_gene	LIM22,LIM14	13;31	28;11	41;42	0.0275331558296;0.00288724797429
3	30119071	rs207932891	G	C	ENSBTAG00000019611	ENSBTAT00000061528	upstream_gene	LIM22	15	38	53	0.00219018688389
3	30124473	rs379349195	A	T			intergenic	LIM15	1	10	11	0.01171875
3	30125148	rs381507743	C	T			intergenic	LIM22,LIM02	5;4	30;16	35;20	2.23615206778e-05;0.0118179321289
3	30125223	rs207727388	T	C			intergenic	LIM22	7	24	31	0.00332689285278
3	30125645	rs382157553	C	G			intergenic	LIM05,LIM19,LIM22,LIM02	4;2;10;3	19;10;28;15	23;12;38;18	0.00259947776794;0.03857421875;0.00509764329763;0.00753784179688
3	30360945	rs384633404	G	A	ENSBTAG00000008525	ENSBTAT00000011238	downstream_gene	LIM19	5	16	21	0.0266036987305
3	32003949	rs382378456	C	A	ENSBTAG00000006441	ENSBTAT00000008447	3_prime_UTR	LIM09,LIM21	457;407	393;336	850;743	0.0306443262212;0.0101796218177
3	32004126	rs382022246	A	C	ENSBTAG00000006441	ENSBTAT00000008447	missense	LIM09	649	569	1218	0.0235581796702
3	32013719	rs41255643	A	G	ENSBTAG00000006441	ENSBTAT00000008447	synonymous	LIM05	798	581	1379	5.60026414716e-09
3	32530689	rs135810725	G	A	ENSBTAG00000012659	ENSBTAT00000016798	3_prime_UTR	LIM16,LIM22	14;38	28;76	42;114	0.0435585219238;0.000475185325942
3	33770109	rs41255452	C	T	ENSBTAG00000001842	ENSBTAT00000016865	synonymous	LIM15,LIM20,LIM09,LIM14	512;239;444;601	67;45;66;107	579;284;510;708	7.53297009689e-86;4.16651846116e-33;7.92045896207e-70;2.84405274469e-84
3	34081001	rs136571634	T	C	ENSBTAG00000015470	ENSBTAT00000020561	downstream_gene	LIM05,LIM21,LIM14	495;593;607	434;392;434	929;985;1041	0.0489479901031;1.61380809858e-10;9.15474117661e-08
3	34083087	rs134833278	C	G	ENSBTAG00000015470	ENSBTAT00000020561	synonymous	LIM05	551	446	997	0.000979202769141
3	34086093	rs135813755	T	G	ENSBTAG00000015470	ENSBTAT00000020561	missense	LIM15	676	552	1228	0.000443583867355
3	34196781	rs110534561	C	T	ENSBTAG00000008849	ENSBTAT00000011652	synonymous	LIM03	52	79	131	0.0227432681282
3	34198555	rs211355084	C	T	ENSBTAG00000008849	ENSBTAT00000011652	synonymous	LIM05	81	48	129	0.00464969581342
3	34213532	rs209073536	C	T	ENSBTAG00000008849	ENSBTAT00000011652	synonymous	LIM04,LIM17,LIM03,LIM14	87;102;78;92	56;57;38;66	143;159;116;158	0.011849894881;0.000447347517454;0.000258261024056;0.0463693543922
3	34213979	rs383573191	C	T	ENSBTAG00000008849	ENSBTAT00000011652	3_prime_UTR	LIM05	63	41	104	0.0389579334013
3	34215580	rs135430979	A	G	ENSBTAG00000008849	ENSBTAT00000011652	downstream_gene	LIM21	33	53	86	0.0398536285605
3	34216308	rs109884510	G	A	ENSBTAG00000018807	ENSBTAT00000025035	upstream_gene	LIM03	95	67	162	0.0335722521202
3	35208935	rs385981342	A	G	ENSBTAG00000003752	ENSBTAT00000004885	3_prime_UTR	LIM22	61	87	148	0.0395183825965
3	35208950	rs210723205	C	T	ENSBTAG00000003752	ENSBTAT00000004885	3_prime_UTR	LIM22	51	75	126	0.0400357593563
3	35210179	rs109683976	T	G	ENSBTAG00000003752	ENSBTAT00000004885	3_prime_UTR	LIM22	39	101	140	1.60656349016e-07
3	35210187	rs136106216	A	G	ENSBTAG00000003752	ENSBTAT00000004885	3_prime_UTR	LIM22	37	97	134	2.193282501e-07
3	35210191	rs136930221	A	G	ENSBTAG00000003752	ENSBTAT00000004885	3_prime_UTR	LIM22	36	95	131	2.55921630745e-07
3	35210215	rs135959307	T	C	ENSBTAG00000003752	ENSBTAT00000004885	3_prime_UTR	LIM22	35	79	114	4.60924737125e-05
3	39923755	rs137806873	A	G	ENSBTAG00000019093	ENSBTAT00000025421	downstream_gene	LIM05	68	17	85	2.17506380508e-08
3	39923858	rs133124183	A	G	ENSBTAG00000019093	ENSBTAT00000025421	downstream_gene	LIM05	51	25	76	0.00383623575161
3	39924232	rs384151716	C	T	ENSBTAG00000019093	ENSBTAT00000025421	downstream_gene	LIM05	56	36	92	0.0470115616449
3	39924428	rs134594534	T	C	ENSBTAG00000019093	ENSBTAT00000025421	downstream_gene	LIM05	52	17	69	2.93043217455e-05
3	39924964	rs133564290	A	G	ENSBTAG00000019093	ENSBTAT00000025421	downstream_gene	LIM05	50	29	79	0.023819792858
3	42628867	rs211007976	G	C			intergenic	LIM09,LIM06	26;6	12;19	38;25	0.0335524396796;0.0146332979202
3	42923371	rs379323897	C	T			intergenic	LIM05	4	15	19	0.0192108154297
3	43267216	.	T	C	ENSBTAG00000015781	ENSBTAT00000020955	downstream_gene	LIM04,LIM21	747;531	653;443	1400;974	0.0129080280262;0.00528254914246
3	43268045	rs133627895	G	A	ENSBTAG00000015781	ENSBTAT00000020955	downstream_gene	LIM03	3	12	15	0.03515625
3	43503896	rs208269441	G	A	ENSBTAG00000006491	ENSBTAT00000008518	downstream_gene	LIM08,LIM01,LIM19,LIM15,LIM21	369;306;755;458;178	298;192;648;316;128	667;498;1403;774;306	0.006676404909;3.67764394973e-07;0.00463854405111;3.73924355685e-07;0.00500963259626
3	43504463	rs210697283	C	T	ENSBTAG00000006491	ENSBTAT00000008518	downstream_gene	LIM08,LIM05,LIM19,LIM21	466;429;661;418	403;567;571;334	869;996;1232;752	0.0353873907;1.37674868402e-05;0.0111948936884;0.00245001335916
3	43504672	rs385881432	C	T	ENSBTAG00000006491	ENSBTAT00000008518	3_prime_UTR	LIM19,LIM16,LIM15,LIM21	515;378;352;306	379;287;250;209	894;665;602;515	6.08821805172e-06;0.000474110554181;3.69717445986e-05;2.21558405834e-05
3	43504750	rs110628430	T	A	ENSBTAG00000006491	ENSBTAT00000008518	3_prime_UTR	LIM05,LIM19	404;588	480;507	884;1095	0.0116093484768;0.0155853093492
3	43504851	rs208512312	T	G	ENSBTAG00000006491	ENSBTAT00000008518	3_prime_UTR	LIM21	327	259	586	0.0055991268146
3	43504878	rs381187163	C	T	ENSBTAG00000006491	ENSBTAT00000008518	3_prime_UTR	LIM21	301	235	536	0.00494504236397
3	43506797	rs110708985	T	C	ENSBTAG00000006491	ENSBTAT00000008518	intron	LIM05	6	18	24	0.0226558446884
3	43507865	rs211075813	A	T	ENSBTAG00000006491	ENSBTAT00000008518	intron	LIM05	8	23	31	0.0106738405302
3	43508639	rs109875354	C	A	ENSBTAG00000006491	ENSBTAT00000008518	intron	LIM05	6	22	28	0.00371916592121
3	43511110	rs210769595	T	C	ENSBTAG00000006491	ENSBTAT00000008518	intron	LIM05	4	13	17	0.0490417480469
3	43516016	rs383468947	G	A	ENSBTAG00000006491	ENSBTAT00000008518	synonymous	LIM21	443	515	958	0.0217470064008
3	43529251	rs207632630	G	A	ENSBTAG00000006491	ENSBTAT00000008518	synonymous	LIM08,LIM21	586;487	689;561	1275;1048	0.00426439728031;0.0240887280181
3	43529332	rs380932008	C	T	ENSBTAG00000006491	ENSBTAT00000008518	synonymous	LIM21	354	519	873	2.59820812214e-08
3	43529374	rs109421424	G	A	ENSBTAG00000006491	ENSBTAT00000008518	synonymous	LIM02,LIM14	506;685	584;832	1090;1517	0.0196452255205;0.000175977231312
3	43535688	rs382539202	C	T	ENSBTAG00000006491	ENSBTAT00000008518	synonymous	LIM21	635	544	1179	0.00873636588095
3	43549841	rs209747918	C	T	ENSBTAG00000006491	ENSBTAT00000008518	missense	LIM05	498	743	1241	3.69189053965e-12
3	43550439	rs210388383	A	G	ENSBTAG00000006491	ENSBTAT00000008518	synonymous	LIM05,LIM16	473;702	752;826	1225;1528	1.49878553821e-15;0.00164310283377
3	43551416	rs110355087	A	T	ENSBTAG00000006491	ENSBTAT00000008518	intron	LIM15	3	12	15	0.03515625
3	43551531	rs135522351	C	T	ENSBTAG00000006491	ENSBTAT00000008518	intron	LIM16	4	17	21	0.00719738006592
3	43552171	rs110594196	C	T	ENSBTAG00000006491	ENSBTAT00000008518	intron	LIM05,LIM16	16;5	34;22	50;27	0.0153466778326;0.00151371955872
3	43554688	rs110072329	G	A	ENSBTAG00000006491	ENSBTAT00000008518	synonymous	LIM04	610	704	1314	0.0102734155996
3	43554724	rs379170206	G	A	ENSBTAG00000006491	ENSBTAT00000008518	synonymous	LIM04,LIM21	730;576	583;405	1313;981	5.50390846875e-05;5.29975969689e-08
3	43555477	rs210856485	T	A	ENSBTAG00000006491	ENSBTAT00000008518	synonymous	LIM08,LIM05,LIM16,LIM04,LIM15,LIM20	439;479;763;525;773;181	258;377;439;365;446;124	697;856;1202;890;1219;305	7.08219707783e-12;0.000548669827675;7.02615275008e-21;9.11543874201e-08;5.7950229756e-21;0.00130543547029
3	43555484	rs208618197	T	C	ENSBTAG00000006491	ENSBTAT00000008518	missense	LIM08,LIM05,LIM16,LIM15	432;477;767;765	310;572;667;587	742;1049;1434;1352	8.5278212449e-06;0.00368426141391;0.00891702139496;1.43281320708e-06
3	43555495	rs135066006	T	C	ENSBTAG00000006491	ENSBTAT00000008518	synonymous	LIM14	596	703	1299	0.00325585211712
3	43556115	rs380417017	T	A	ENSBTAG00000006491	ENSBTAT00000008518	synonymous	LIM20	192	140	332	0.00504994842721
3	43693187	rs208947787	T	C	ENSBTAG00000017655	ENSBTAT00000023485	missense	LIM01,LIM05,LIM04,LIM15,LIM20,LIM03,LIM21	293;124;180;172;97;218;94	213;231;95;136;43;160;145	506;355;275;308;140;378;239	0.000433843467579;1.44693427341e-08;3.31529819e-07;0.0459423684789;5.81546479867e-06;0.00331711430454;0.00117421802179
3	43693273	rs43712268	T	C	ENSBTAG00000017655	ENSBTAT00000023485	missense	LIM01,LIM05,LIM04	224;233;105	293;133;179	517;366;284	0.00274904436031;1.92933560773e-07;1.33133909344e-05
3	44657905	.	G	A	ENSBTAG00000031461	ENSBTAT00000044574	synonymous	LIM15	7	18	25	0.0432852506638
3	48446838	rs208067660	T	C			intergenic	LIM03,LIM13	41;48	21;23	62;71	0.0151340809974;0.00406511612464
3	48449239	rs382720848	C	T	ENSBTAG00000044125	ENSBTAT00000060965	downstream_gene	LIM03	48	21	69	0.00155031694949
3	48451751	.	G	C	ENSBTAG00000044125	ENSBTAT00000060965	downstream_gene	LIM14	15	31	46	0.0258960817932
3	49784706	rs133700324	C	T	ENSBTAG00000047679	ENSBTAT00000010317	downstream_gene	LIM01	7	20	27	0.0191572904587
3	49784724	rs137369622	C	T	ENSBTAG00000047679	ENSBTAT00000010317	downstream_gene	LIM01,LIM03	6;8	18;20	24;28	0.0226558446884;0.0356981381774
3	49785015	rs209358541	A	C	ENSBTAG00000047679	ENSBTAT00000010317	downstream_gene	LIM01	5	16	21	0.0266036987305
3	54601306	rs208427807	A	G	ENSBTAG00000037634	ENSBTAT00000056121	synonymous	LIM21	5	16	21	0.0266036987305
3	56852879	rs109392724	C	G			intergenic	LIM21	13	27	40	0.0384773082842
3	56940585	.	C	A			intergenic	LIM22,LIM02	187;32	73;12	260;44	1.04692971108e-12;0.00365776682793
3	56940646	.	G	A			intergenic	LIM22,LIM02,LIM06	250;51;35	150;21;18	400;72;53	6.53181921284e-07;0.00053496420165;0.0270083176537
3	57411338	rs135528555	T	C	ENSBTAG00000031171	ENSBTAT00000044128	synonymous	LIM19	172	136	308	0.0459423684789
3	58965201	rs385777577	G	T	ENSBTAG00000034776	ENSBTAT00000049235	3_prime_UTR	LIM15	2	11	13	0.0224609375
3	60081153	rs133597381	C	T	ENSBTAG00000011953	ENSBTAT00000015863	3_prime_UTR	LIM16	21	42	63	0.0111414074153
3	60445406	rs384055848	T	C	ENSBTAG00000003322	ENSBTAT00000004304	intron	LIM16	6	18	24	0.0226558446884
3	60452231	rs385610390	C	T	ENSBTAG00000003322	ENSBTAT00000004304	downstream_gene	LIM01	18	7	25	0.0432852506638
3	66793010	rs42361612	G	T	ENSBTAG00000011733	ENSBTAT00000015583	downstream_gene	LIM08	4	17	21	0.00719738006592
3	66793040	rs110816356	G	A	ENSBTAG00000011733	ENSBTAT00000015583	downstream_gene	LIM08	7	21	28	0.0125409513712
3	66794237	rs110036928	G	A	ENSBTAG00000011733	ENSBTAT00000015583	downstream_gene	LIM22	29	54	83	0.00803670637786
3	66794324	rs110611987	A	C	ENSBTAG00000011733	ENSBTAT00000015583	downstream_gene	LIM22	21	44	65	0.00591843325262
3	66794341	rs211169326	C	T	ENSBTAG00000011733	ENSBTAT00000015583	downstream_gene	LIM22	58	25	83	0.000378342763161
3	66794350	rs136098800	G	A	ENSBTAG00000011733	ENSBTAT00000015583	downstream_gene	LIM22	30	57	87	0.00501359890015
3	66794902	rs133744066	C	A	ENSBTAG00000011733	ENSBTAT00000015583	downstream_gene	LIM22	28	46	74	0.0473929755041
3	66795021	rs133019317	A	G	ENSBTAG00000011733	ENSBTAT00000015583	downstream_gene	LIM22	28	52	80	0.00968284992306
3	66795430	rs111027610	T	A	ENSBTAG00000011733	ENSBTAT00000015583	downstream_gene	LIM05	3	12	15	0.03515625
3	66796060	rs133334373	T	C	ENSBTAG00000011733	ENSBTAT00000015583	3_prime_UTR	LIM22	76	47	123	0.0112758123174
3	66796211	rs110359037	C	T	ENSBTAG00000011733	ENSBTAT00000015583	synonymous	LIM22	87	61	148	0.0395183825965
3	66822794	rs384875177	C	T	ENSBTAG00000011733	ENSBTAT00000015583	synonymous	LIM22	79	55	134	0.0465281959515
3	67061784	rs42359938	C	T	ENSBTAG00000031044	ENSBTAT00000043938	downstream_gene	LIM02	4	14	18	0.0308837890625
3	67063185	rs211062072	C	T	ENSBTAG00000031044	ENSBTAT00000043938	downstream_gene	LIM19	4	14	18	0.0308837890625
3	67063772	rs380314795	A	T	ENSBTAG00000031044	ENSBTAT00000043938	downstream_gene	LIM02	2	12	14	0.012939453125
3	69373211	rs42827362	T	C	ENSBTAG00000024240	ENSBTAT00000033470	synonymous	LIM06	315	368	683	0.046542023138
3	70247597	rs137762191	C	T	ENSBTAG00000005196	ENSBTAT00000006849	upstream_gene	LIM06	9	27	36	0.00393317302223
3	70247684	rs43341655	G	A	ENSBTAG00000005196	ENSBTAT00000006849	upstream_gene	LIM01	15	34	49	0.00939924152387
3	70253900	rs43341637	T	C	ENSBTAG00000003162	ENSBTAT00000043686	synonymous	LIM16	171	121	292	0.00405979252979
3	70270078	rs43341664	G	A	ENSBTAG00000003162	ENSBTAT00000043686	missense	LIM06	193	131	324	0.000678442698798
3	70274713	rs43341701	C	T	ENSBTAG00000003162	ENSBTAT00000043686	3_prime_UTR	LIM08,LIM01,LIM19,LIM16,LIM04,LIM15,LIM03,LIM06	206;185;175;226;177;211;191;189	150;132;121;147;115;131;139;146	356;317;296;373;292;342;330;335	0.00349859090289;0.00342856943719;0.00201501208075;5.06245141751e-05;0.000341090784179;1.78560309904e-05;0.00491767088177;0.0216100681753
3	70275151	rs43341706	A	G	ENSBTAG00000003162	ENSBTAT00000043686	3_prime_UTR	LIM16,LIM15,LIM17	125;93;72	183;149;137	308;242;209	0.00112845859131;0.000385521588379;8.15899304698e-06
3	70275253	rs43341707	C	T	ENSBTAG00000003162	ENSBTAT00000043686	3_prime_UTR	LIM16,LIM15	142;130	256;190	398;320	1.1829822262e-08;0.000943717441544
3	70275278	rs43341708	T	G	ENSBTAG00000003162	ENSBTAT00000043686	3_prime_UTR	LIM16,LIM15,LIM17	156;135;93	223;178;126	379;313;219	0.000678554491138;0.0174574956152;0.030356739804
3	77972616	rs380864474	A	G	ENSBTAG00000013860	ENSBTAT00000033450	3_prime_UTR	LIM01,LIM05,LIM14	297;459;155	162;249;89	459;708;244	2.99063759382e-10;2.51947454665e-15;2.85163332126e-05
3	78258369	.	C	A	ENSBTAG00000012957	ENSBTAT00000017211	downstream_gene	LIM03	382	306	688	0.00421184298985
3	78258391	rs210808607	A	G	ENSBTAG00000012957	ENSBTAT00000017211	downstream_gene	LIM03	393	304	697	0.000845995930813
3	78644818	rs110204561	G	A	ENSBTAG00000005445	ENSBTAT00000007164	downstream_gene	LIM04	5	17	22	0.0169005393982
3	80494127	rs211537015	C	T	ENSBTAG00000030674	ENSBTAT00000043366	missense	LIM06	26	11	37	0.0200738519197
3	80965161	rs109611043	C	T	ENSBTAG00000030686	ENSBTAT00000043383	synonymous	LIM05	8	20	28	0.0356981381774
3	82250730	rs41255301	A	G	ENSBTAG00000019011	ENSBTAT00000025308	3_prime_UTR	LIM15,LIM20	3563;1995	3266;1686	6829;3681	0.000340432484912;3.78640624177e-07
3	82277093	rs136179692	G	A	ENSBTAG00000019011	ENSBTAT00000025308	synonymous	LIM14	1905	1769	3674	0.025918838112
3	92255115	rs382991332	A	C	ENSBTAG00000019801	ENSBTAT00000026380	intron	LIM08	73	105	178	0.0198918607981
3	92259400	rs41592581	C	A	ENSBTAG00000019801	ENSBTAT00000026380	intron	LIM22	154	96	250	0.000294957925947
3	92259848	rs380272206	C	G	ENSBTAG00000019801	ENSBTAT00000026380	intron	LIM22	121	177	298	0.0014016145345
3	92260202	rs133669386	C	A	ENSBTAG00000019801	ENSBTAT00000026380	synonymous	LIM22	105	53	158	4.28140790785e-05
3	92260236	rs383107071	A	G	ENSBTAG00000019801	ENSBTAT00000026380	missense	LIM22	107	43	150	1.77200687076e-07
3	92577459	rs110802880	C	T	ENSBTAG00000010717	ENSBTAT00000014192	downstream_gene	LIM05	7	20	27	0.0191572904587
3	92586074	rs136113522	A	G	ENSBTAG00000010715	ENSBTAT00000014187	downstream_gene	LIM19	2	11	13	0.0224609375
3	92586240	rs132788083	C	A	ENSBTAG00000010715	ENSBTAT00000014187	downstream_gene	LIM06	3	17	20	0.00257682800293
3	93020650	rs43353163	T	A	ENSBTAG00000006625	ENSBTAT00000043246	downstream_gene	LIM13	4	13	17	0.0490417480469
3	93790259	.	C	A			intergenic	LIM02	6	21	27	0.00592461228371
3	93790738	rs137771204	A	C			intergenic	LIM19	26	11	37	0.0200738519197
3	93791511	.	G	A			intergenic	LIM02	29	13	42	0.0195204727825
3	93791514	rs384889259	G	A			intergenic	LIM01,LIM05,LIM14	8;10;7	26;24;19	34;34;26	0.00293505564332;0.0243065101095;0.028959274292
3	93791918	rs381124144	C	A			intergenic	LIM19	3	15	18	0.00753784179688
3	93792337	rs208276380	C	T			intergenic	LIM01,LIM17,LIM02	3;1;4	15;12;17	18;13;21	0.00753784179688;0.00341796875;0.00719738006592
3	93792338	rs210399977	A	G			intergenic	LIM01,LIM17,LIM02	4;1;4	15;12;17	19;13;21	0.0192108154297;0.00341796875;0.00719738006592
3	93792362	rs383240537	C	A			intergenic	LIM02	7	25	32	0.00210240157321
3	93792545	rs110581976	G	A			intergenic	LIM04	2	11	13	0.0224609375
3	93936779	rs42720309	C	T	ENSBTAG00000003746	ENSBTAT00000004879	missense	LIM02	88	126	214	0.0112563409413
3	94584314	rs43360677	T	G	ENSBTAG00000015896	ENSBTAT00000021129	synonymous	LIM19	8	20	28	0.0356981381774
3	95595684	rs380147391	C	T	ENSBTAG00000012996	ENSBTAT00000017277	downstream_gene	LIM08	4	17	21	0.00719738006592
3	100090422	rs211421742	C	T	ENSBTAG00000000094	ENSBTAT00000000104	downstream_gene	LIM21,LIM06	165;248	120;176	285;424	0.00903343004983;0.000549233387239
3	101816848	rs383325893	T	C	ENSBTAG00000042545	ENSBTAT00000059537	downstream_gene	LIM08,LIM15	20;18	53;39	73;57	0.000141637072536;0.00750817553415
3	101818081	rs378333894	C	T	ENSBTAG00000042545	ENSBTAT00000059537	upstream_gene	LIM06	27	9	36	0.00393317302223
3	102718132	rs43369255	T	C	ENSBTAG00000040060	ENSBTAT00000023553	upstream_gene	LIM20	152	197	349	0.0183817722396
3	102724489	rs43369272	A	G	ENSBTAG00000017656	ENSBTAT00000023499	synonymous	LIM09	176	127	303	0.00573463749409
3	104031732	rs110589438	T	C	ENSBTAG00000017387	ENSBTAT00000023120	downstream_gene	LIM15	2	11	13	0.0224609375
3	105771931	rs41667860	A	G	ENSBTAG00000001629	ENSBTAT00000002134	missense	LIM03	28	46	74	0.0473929755041
3	106496542	rs43357658	G	A	ENSBTAG00000019695	ENSBTAT00000026252	downstream_gene	LIM05	25	12	37	0.0470310274395
3	106635555	rs210383168	C	T	ENSBTAG00000013363	ENSBTAT00000017775	downstream_gene	LIM03	24	10	34	0.0243065101095
3	106921146	rs380565926	G	A	ENSBTAG00000047314	ENSBTAT00000063035	synonymous	LIM03	25	10	35	0.0166738478001
3	106921167	rs207943501	A	G	ENSBTAG00000047314	ENSBTAT00000063035	synonymous	LIM19,LIM03	23;24	8;11	31;35	0.0106738405302;0.0409595915116
3	106993386	rs42436764	T	C	ENSBTAG00000002983	ENSBTAT00000003884	upstream_gene	LIM04,LIM03	30;30	12;10	42;40	0.0079158973349;0.00222143377323
3	107045903	rs381316459	T	C	ENSBTAG00000008688	ENSBTAT00000011453	3_prime_UTR	LIM09	7	20	27	0.0191572904587
3	107088081	rs210860300	C	T	ENSBTAG00000042661	ENSBTAT00000059653	upstream_gene	LIM04	654	489	1143	1.18033409188e-06
3	107093265	rs210325468	T	C	ENSBTAG00000042661	ENSBTAT00000059653	downstream_gene	LIM04	338	264	602	0.00289654715305
3	107179618	rs43361069	G	A	ENSBTAG00000021024	ENSBTAT00000033270	downstream_gene	LIM05	36	59	95	0.0234880028369
3	107179713	rs41255164	C	T	ENSBTAG00000021024	ENSBTAT00000033270	downstream_gene	LIM16	55	34	89	0.0334167216021
3	107181622	rs110969292	T	C	ENSBTAG00000021024	ENSBTAT00000033270	synonymous	LIM08	72	49	121	0.0450517397257
3	107217066	rs211664601	G	A	ENSBTAG00000021024	ENSBTAT00000033270	synonymous	LIM20	41	24	65	0.0463534743329
3	107244618	rs110982722	C	T	ENSBTAG00000044292	ENSBTAT00000061725	downstream_gene	LIM03	5	16	21	0.0266036987305
3	107245450	rs109173666	C	T	ENSBTAG00000044292	ENSBTAT00000061725	upstream_gene	LIM06	21	8	29	0.0241195447743
3	110141491	rs135966910	T	C	ENSBTAG00000024095	ENSBTAT00000013994	intron	LIM16	2	10	12	0.03857421875
3	110326079	rs384273072	C	T			intergenic	LIM05	4	14	18	0.0308837890625
3	111179446	rs43366685	T	C	ENSBTAG00000006555	ENSBTAT00000061426	downstream_gene	LIM19	3	16	19	0.00442504882813
3	111482449	rs379865407	G	A	ENSBTAG00000013881	ENSBTAT00000018428	synonymous	LIM19	22	44	66	0.00921048969455
3	115231911	.	C	T	ENSBTAG00000013869	ENSBTAT00000018420	3_prime_UTR	LIM22	82	45	127	0.0013073851235
3	115231971	rs208711659	T	C	ENSBTAG00000013869	ENSBTAT00000018420	3_prime_UTR	LIM22	107	65	172	0.00169071538838
3	115231981	.	C	T	ENSBTAG00000013869	ENSBTAT00000018420	3_prime_UTR	LIM22	118	73	191	0.00139026010732
3	116232481	rs109105948	G	A			intergenic	LIM01,LIM14	3;3	15;13	18;16	0.00753784179688;0.0212707519531
3	116286105	rs109623853	G	A	ENSBTAG00000002024	ENSBTAT00000002623	downstream_gene	LIM08	29	13	42	0.0195204727825
3	117179553	rs137117512	C	G	ENSBTAG00000005854	ENSBTAT00000007696	upstream_gene	LIM04	7	18	25	0.0432852506638
3	117454758	.	C	T	ENSBTAG00000030190	ENSBTAT00000065192	3_prime_UTR	LIM08	91	53	144	0.00194253197008
3	117463244	rs208732943	A	G	ENSBTAG00000030190	ENSBTAT00000064723	synonymous	LIM08	67	45	112	0.046735068194
3	117825955	rs132666395	C	T	ENSBTAG00000005354	ENSBTAT00000007057	missense	LIM22	308	214	522	4.48936518894e-05
3	117840518	rs211629374	G	A	ENSBTAG00000005354	ENSBTAT00000007057	synonymous	LIM20,LIM22	85;473	55;405	140;878	0.0139573341248;0.0236958726679
3	117844154	rs136136323	T	A	ENSBTAG00000005354	ENSBTAT00000007057	synonymous	LIM20	140	102	242	0.0172051491981
3	117847948	rs109317298	C	T	ENSBTAG00000005354	ENSBTAT00000007057	synonymous	LIM19	225	170	395	0.00651404497493
3	118113956	rs110943466	C	T			intergenic	LIM04	40	21	61	0.0204147137996
3	118142016	rs43371823	C	T	ENSBTAG00000010176	ENSBTAT00000013428	intron	LIM01	4	13	17	0.0490417480469
3	118268670	rs135485356	A	C	ENSBTAG00000015973	ENSBTAT00000048470	upstream_gene	LIM15	4	15	19	0.0192108154297
3	118370796	rs110318068	T	C	ENSBTAG00000003376	ENSBTAT00000004378	synonymous	LIM04,LIM15	13;6	28;18	41;24	0.0275331558296;0.0226558446884
3	118373984	rs136028025	A	G	ENSBTAG00000003376	ENSBTAT00000004378	downstream_gene	LIM09	29	13	42	0.0195204727825
3	118383597	rs134910852	C	T			intergenic	LIM04	8	23	31	0.0106738405302
3	118384182	rs109448597	G	C			intergenic	LIM03	3	15	18	0.00753784179688
3	118384360	rs110143922	T	A			intergenic	LIM03	3	16	19	0.00442504882813
3	118389049	rs109137650	A	C			intergenic	LIM03,LIM14	2;3	11;14	13;17	0.0224609375;0.0127258300781
3	119634083	rs378716245	T	C			intergenic	LIM08	135	100	235	0.0263497137082
3	119781608	rs43371193	T	C	ENSBTAG00000003279	ENSBTAT00000004245	intron	LIM15	23	9	32	0.0200616070069
3	119782063	rs384751408	A	C	ENSBTAG00000003279	ENSBTAT00000004245	intron	LIM01	25	12	37	0.0470310274395
3	120324430	rs381733997	G	A	ENSBTAG00000007215	ENSBTAT00000009492	synonymous	LIM08,LIM03,LIM21	292;235;205	238;184;164	530;419;369	0.0212375538848;0.0144818301332;0.0371700703815
3	120476357	rs110379789	G	A	ENSBTAG00000015996	ENSBTAT00000018329	3_prime_UTR	LIM15	52	30	82	0.0198269158458
3	121236785	rs41724231	T	C	ENSBTAG00000002847	ENSBTAT00000003690	synonymous	LIM02	53	32	85	0.0294563617858
3	121237371	rs41724235	C	T	ENSBTAG00000002847	ENSBTAT00000003690	3_prime_UTR	LIM04	30	15	45	0.0356978035552
4	4728114	rs210807815	G	T	ENSBTAG00000023806	ENSBTAT00000032665	3_prime_UTR	LIM01	288	228	516	0.00932913279759
4	4730503	rs109848669	C	T	ENSBTAG00000023806	ENSBTAT00000032665	downstream_gene	LIM01,LIM05,LIM16,LIM22,LIM14	15;32;16;19;9	31;53;39;44;25	46;85;55;63;34	0.0258960817932;0.0294563617858;0.00266726238286;0.00222753151099;0.00904118549079
4	4730858	rs109461994	A	G	ENSBTAG00000023806	ENSBTAT00000032665	downstream_gene	LIM01	9	33	42	0.000271539234291
4	9188973	rs133113391	A	G	ENSBTAG00000007442	ENSBTAT00000009791	missense	LIM15	31	11	42	0.00288724797429
4	9204820	rs111025532	A	G	ENSBTAG00000007442	ENSBTAT00000009791	missense	LIM22	95	57	152	0.00257356925988
4	9622651	rs381114851	C	T	ENSBTAG00000021996	ENSBTAT00000029332	downstream_gene	LIM04	8	25	33	0.00455138413236
4	9624341	rs110011897	G	A	ENSBTAG00000021996	ENSBTAT00000029332	downstream_gene	LIM22	51	32	83	0.0475248892565
4	9675973	rs110282428	C	T	ENSBTAG00000024431	ENSBTAT00000033872	synonymous	LIM19	7	19	26	0.028959274292
4	9676015	rs137183446	A	G	ENSBTAG00000024431	ENSBTAT00000033872	synonymous	LIM13	4	17	21	0.00719738006592
4	9700863	rs43376118	G	T	ENSBTAG00000024431	ENSBTAT00000033872	missense	LIM04	19	5	24	0.00661075115204
4	9730377	rs210207394	A	G	ENSBTAG00000003810	ENSBTAT00000004963	downstream_gene	LIM16	2	11	13	0.0224609375
4	9750900	.	C	A	ENSBTAG00000003810	ENSBTAT00000004963	upstream_gene	LIM05,LIM16,LIM03	36;35;42	15;14;10	51;49;52	0.00460130971177;0.00380165440975;9.06327191696e-06
4	11035011	rs378310332	C	T	ENSBTAG00000015844	ENSBTAT00000021062	downstream_gene	LIM08	6	18	24	0.0226558446884
4	11661452	rs207748252	T	C	ENSBTAG00000013472	ENSBTAT00000033863	downstream_gene	LIM09	5	18	23	0.0106220245361
4	12308384	rs208151452	C	T	ENSBTAG00000024426	ENSBTAT00000020761	synonymous	LIM06	2	10	12	0.03857421875
4	12700853	rs110198838	T	C	ENSBTAG00000018185	ENSBTAT00000024202	downstream_gene	LIM15	60	36	96	0.0184333529315
4	12754604	rs208625763	C	T	ENSBTAG00000014069	ENSBTAT00000038879	3_prime_UTR	LIM17,LIM20,LIM02	239;320;1696	370;373;1427	609;693;3123	1.24017401328e-07;0.0481539823045;1.5986854524e-06
4	12755027	rs379162065	T	C	ENSBTAG00000014069	ENSBTAT00000038879	3_prime_UTR	LIM03,LIM21,LIM06,LIM14	1464;2418;2177;1630	691;1224;1057;617	2155;3642;3234;2247	1.86307065159e-63;1.44447493366e-88;5.84601526444e-88;8.8809931046e-105
4	12755417	rs109603042	C	T	ENSBTAG00000014069	ENSBTAT00000038879	3_prime_UTR	LIM04,LIM02	1181;1496	1574;1341	2755;2837	7.38570779211e-14;0.00382905574281
4	12755489	rs137687432	G	C	ENSBTAG00000014069	ENSBTAT00000038879	3_prime_UTR	LIM04,LIM02,LIM14	1340;1777;2097	1663;1525;1790	3003;3302;3887	4.06709520567e-09;1.24233487128e-05;9.08242750081e-07
4	12755949	rs209052637	A	G	ENSBTAG00000014069	ENSBTAT00000038879	3_prime_UTR	LIM14	2433	2204	4637	0.000811469053106
4	12756065	rs109776883	G	A	ENSBTAG00000014069	ENSBTAT00000038879	3_prime_UTR	LIM04,LIM02	1386;1654	1516;1201	2902;2855	0.0166217237887;2.31273401289e-17
4	12756296	rs211274307	T	A	ENSBTAG00000014069	ENSBTAT00000038879	3_prime_UTR	LIM03,LIM06,LIM14	1630;2121;1172	1431;1824;1030	3061;3945;2202	0.000343699451275;2.41950100528e-06;0.00264988665013
4	12756317	rs207731905	A	G	ENSBTAG00000014069	ENSBTAT00000038879	3_prime_UTR	LIM03,LIM21,LIM06,LIM14	1417;2646;1901;1057	1219;2359;1650;792	2636;5005;3551;1849	0.000123695916546;5.26223347568e-05;2.70529718254e-05;7.75984561249e-10
4	12759951	rs136697000	T	C	ENSBTAG00000014069	ENSBTAT00000038879	intron	LIM13	72	40	112	0.00321693995165
4	12760811	rs383165627	G	A	ENSBTAG00000014069	ENSBTAT00000038879	intron	LIM13	47	26	73	0.0186177514332
4	12766273	rs43707849	C	T	ENSBTAG00000014069	ENSBTAT00000038879	synonymous	LIM20	289	182	471	9.37400651978e-07
4	15228763	rs111008596	T	C	ENSBTAG00000004995	ENSBTAT00000006572	downstream_gene	LIM05	24	10	34	0.0243065101095
4	15230161	rs109328095	A	G	ENSBTAG00000004995	ENSBTAT00000006572	downstream_gene	LIM03	12	25	37	0.0470310274395
4	15230284	rs109116552	C	T	ENSBTAG00000004995	ENSBTAT00000006572	downstream_gene	LIM16	29	15	44	0.0487667659045
4	15580578	rs210610138	T	G	ENSBTAG00000013781	ENSBTAT00000018305	downstream_gene	LIM15	2	10	12	0.03857421875
4	16933592	rs137749369	T	G			intergenic	LIM16	24	11	35	0.0409595915116
4	16934210	rs109402736	G	A			intergenic	LIM05	25	10	35	0.0166738478001
4	18980801	.	G	T	ENSBTAG00000011145	ENSBTAT00000014801	5_prime_UTR	LIM21	435	510	945	0.0160296363506
4	19919334	rs42562693	G	C	ENSBTAG00000019750	ENSBTAT00000026319	downstream_gene	LIM19	59	35	94	0.0172095955859
4	24490178	rs209903167	A	G	ENSBTAG00000015073	ENSBTAT00000020061	downstream_gene	LIM14	36	19	55	0.0300289454119
4	24874586	rs134354375	G	A	ENSBTAG00000015073	ENSBTAT00000020061	synonymous	LIM22	13	28	41	0.0275331558296
4	25032906	rs136728911	G	A	ENSBTAG00000034091	ENSBTAT00000048342	intron	LIM15	13	30	43	0.0137181850587
4	25035731	rs133658438	G	A	ENSBTAG00000034091	ENSBTAT00000048342	intron	LIM15,LIM13	7;6	19;21	26;27	0.028959274292;0.00592461228371
4	25160168	rs133050256	T	C	ENSBTAG00000014262	ENSBTAT00000048357	synonymous	LIM17	502	372	874	1.23647476251e-05
4	29216257	rs42687037	A	G	ENSBTAG00000003709	ENSBTAT00000004833	3_prime_UTR	LIM01	3	12	15	0.03515625
4	31940734	rs384340744	C	T	ENSBTAG00000016010	ENSBTAT00000021310	intron	LIM15	3	12	15	0.03515625
4	31942600	rs43384274	T	C	ENSBTAG00000016010	ENSBTAT00000021310	intron	LIM06	2	14	16	0.00418090820312
4	38838092	rs43391246	T	C	ENSBTAG00000020569	ENSBTAT00000027409	synonymous	LIM19	185	243	428	0.00580216883969
4	38858588	rs43391265	A	C	ENSBTAG00000020569	ENSBTAT00000027409	downstream_gene	LIM06	339	397	736	0.035565401584
4	40346632	rs384593138	T	G	ENSBTAG00000006138	ENSBTAT00000008076	downstream_gene	LIM03,LIM06	88;33	57;17	145;50	0.0124568983412;0.0328391375643
4	44240898	rs209206754	A	T	ENSBTAG00000009717	ENSBTAT00000012815	downstream_gene	LIM05	6	18	24	0.0226558446884
4	44372328	rs378593596	G	A	ENSBTAG00000014879	ENSBTAT00000019809	downstream_gene	LIM01	24	10	34	0.0243065101095
4	44774700	rs210928879	T	C	ENSBTAG00000003784	ENSBTAT00000004925	intron	LIM05,LIM06	3;7	13;18	16;25	0.0212707519531;0.0432852506638
4	44774765	rs207634295	T	C	ENSBTAG00000003784	ENSBTAT00000004925	intron	LIM05,LIM04	6;4	17;13	23;17	0.0346896648407;0.0490417480469
4	44780884	rs383703685	G	T	ENSBTAG00000003784	ENSBTAT00000004925	intron	LIM01	34	15	49	0.00939924152387
4	46859829	rs209270797	T	C	ENSBTAG00000007743	ENSBTAT00000010180	3_prime_UTR	LIM06	6	19	25	0.0146332979202
4	47423947	rs41255565	G	A	ENSBTAG00000019794	ENSBTAT00000026372	3_prime_UTR	LIM21	159	113	272	0.00625766345519
4	47424814	rs43388857	T	C	ENSBTAG00000019794	ENSBTAT00000026372	3_prime_UTR	LIM04,LIM15,LIM02,LIM21,LIM14	157;252;166;98;293	113;202;111;55;235	270;454;277;153;528	0.00875022057551;0.0213633239879;0.00113802862812;0.000636606915704;0.0130415669739
4	47433749	rs43388845	C	T	ENSBTAG00000019794	ENSBTAT00000026372	synonymous	LIM19	375	310	685	0.0144130794038
4	47597446	rs43397169	C	A	ENSBTAG00000015509	ENSBTAT00000020608	downstream_gene	LIM04,LIM09	91;234	50;140	141;374	0.00069936592063;1.34375820748e-06
4	48088227	rs134629121	C	T			intergenic	LIM01,LIM16	47;48	27;29	74;77	0.0265168325507;0.039539532878
4	48088911	rs208820879	T	G			intergenic	LIM14	90	62	152	0.0281928418176
4	49255108	rs43389585	G	T	ENSBTAG00000001908	ENSBTAT00000033787	synonymous	LIM16,LIM04	298;287	433;238	731;525	6.70749507155e-07;0.0360802969617
4	49255210	rs211088557	A	G	ENSBTAG00000001908	ENSBTAT00000033787	synonymous	LIM19,LIM13	297;323	374;475	671;798	0.00331690321544;8.27918978004e-08
4	49255219	rs384104555	A	G	ENSBTAG00000001908	ENSBTAT00000033787	synonymous	LIM13,LIM06	332;497	445;409	777;906	5.70836129435e-05;0.00382380288954
4	49257457	rs379559952	A	C	ENSBTAG00000001908	ENSBTAT00000033787	3_prime_UTR	LIM19	420	353	773	0.0175468545157
4	49257566	rs211209835	C	T	ENSBTAG00000001908	ENSBTAT00000033787	3_prime_UTR	LIM13	338	453	791	4.90701339823e-05
4	49257899	rs381941346	C	T	ENSBTAG00000001908	ENSBTAT00000033787	downstream_gene	LIM06	245	293	538	0.0426326744404
4	49258426	rs382780024	C	G	ENSBTAG00000011412	ENSBTAT00000015166	downstream_gene	LIM19,LIM15	238;275	324;361	562;636	0.000328320782783;0.000737958371581
4	49258438	rs385933885	A	G	ENSBTAG00000011412	ENSBTAT00000015166	downstream_gene	LIM19,LIM15,LIM20	235;281;109	319;389;141	554;670;250	0.00041173259665;3.44111004597e-05;0.0497067877902
4	49313572	rs43389531	G	A	ENSBTAG00000011412	ENSBTAT00000015166	synonymous	LIM22	34	56	90	0.0263016651311
4	49318278	rs43388824	C	T	ENSBTAG00000011412	ENSBTAT00000015166	synonymous	LIM22	39	67	106	0.00841699357053
4	52174127	rs210233221	A	G	ENSBTAG00000017869	ENSBTAT00000023751	3_prime_UTR	LIM05,LIM04	217;122	176;85	393;207	0.0434819178552;0.0121579158537
4	52174445	rs385751750	T	G	ENSBTAG00000017869	ENSBTAT00000023751	3_prime_UTR	LIM05,LIM04	268;172	222;115	490;287	0.0419537658996;0.000915659088341
4	52174483	rs380342418	C	T	ENSBTAG00000017869	ENSBTAT00000023751	3_prime_UTR	LIM04	160	105	265	0.000875386583327
4	52174520	rs382904051	G	A	ENSBTAG00000017869	ENSBTAT00000023751	3_prime_UTR	LIM04,LIM17	147;156	109;116	256;272	0.0205694510417;0.0178810607306
4	52174610	rs209156305	C	T	ENSBTAG00000017869	ENSBTAT00000023751	3_prime_UTR	LIM04,LIM17	163;182	125;142	288;324	0.0290633574689;0.030102826001
4	52174823	rs381108505	T	C	ENSBTAG00000017869	ENSBTAT00000023751	3_prime_UTR	LIM03,LIM13	214;269	164;201	378;470	0.0116266198459;0.00196680652015
4	52174902	rs383459921	C	T	ENSBTAG00000017869	ENSBTAT00000023751	3_prime_UTR	LIM20,LIM03,LIM13	53;181;215	31;137;159	84;318;374	0.0213831899371;0.0157619618469;0.00439246834833
4	52174934	rs210785294	C	T	ENSBTAG00000017869	ENSBTAT00000023751	3_prime_UTR	LIM05,LIM20,LIM03,LIM13	187;57;161;225	149;29;116;151	336;86;277;376	0.0433771694812;0.00335327465807;0.00808476549558;0.000159475249131
4	52175255	rs208406887	A	G	ENSBTAG00000017869	ENSBTAT00000023751	synonymous	LIM01,LIM04	327;139	259;78	586;217	0.0055991268146;4.16464525365e-05
4	54866659	.	A	G	ENSBTAG00000006733	ENSBTAT00000008851	missense	LIM02	827	678	1505	0.00013461223269
4	54904073	.	G	C	ENSBTAG00000006733	ENSBTAT00000008851	missense	LIM09,LIM02	751;576	670;486	1421;1062	0.0337816038333;0.00628698883837
4	54904826	rs382833104	C	T	ENSBTAG00000006733	ENSBTAT00000008851	missense	LIM22,LIM21	521;613	424;446	945;1059	0.00177624161178;3.2013593786e-07
4	55614068	rs42286020	T	C	ENSBTAG00000046823	ENSBTAT00000063085	downstream_gene	LIM08	4	14	18	0.0308837890625
4	55873328	rs133939499	C	A	ENSBTAG00000010555	ENSBTAT00000013956	upstream_gene	LIM04	22	40	62	0.0300158643491
4	55994160	rs385128773	A	G	ENSBTAG00000013050	ENSBTAT00000017348	3_prime_UTR	LIM03	27	11	38	0.0138529652613
4	56516869	rs210071623	A	G	ENSBTAG00000021967	ENSBTAT00000029286	3_prime_UTR	LIM15	25	10	35	0.0166738478001
4	56517312	rs109002159	T	C	ENSBTAG00000021967	ENSBTAT00000029286	3_prime_UTR	LIM02	2	11	13	0.0224609375
4	56517360	rs109141122	G	A	ENSBTAG00000021967	ENSBTAT00000029286	3_prime_UTR	LIM15	9	27	36	0.00393317302223
4	56518119	.	T	G	ENSBTAG00000021967	ENSBTAT00000029286	downstream_gene	LIM01	3	18	21	0.00148963928223
4	57163966	rs109023028	A	G	ENSBTAG00000004398	ENSBTAT00000005770	synonymous	LIM01	56	93	149	0.00305447348495
4	58059813	.	A	G	ENSBTAG00000004398	ENSBTAT00000005770	intron	LIM13	4	21	25	0.000910520553589
4	58059957	.	G	A	ENSBTAG00000004398	ENSBTAT00000005770	intron	LIM13	5	15	20	0.041389465332
4	58087134	.	G	C	ENSBTAG00000004398	ENSBTAT00000005770	downstream_gene	LIM04	3	16	19	0.00442504882813
4	58088809	rs43398263	A	C			intergenic	LIM13	7	28	35	0.000508260447532
4	58089811	.	C	T			intergenic	LIM04	6	17	23	0.0346896648407
4	58089946	rs134477414	C	T			intergenic	LIM04,LIM21	8;3	24;14	32;17	0.0070003666915;0.0127258300781
4	58091399	rs135222447	A	G			intergenic	LIM04	6	25	31	0.000877910293639
4	61611518	rs43401539	A	G	ENSBTAG00000001182	ENSBTAT00000046363	3_prime_UTR	LIM02	4	14	18	0.0308837890625
4	62477314	rs135377215	A	C	ENSBTAG00000005785	ENSBTAT00000007607	downstream_gene	LIM05	7	19	26	0.028959274292
4	64204854	rs208625009	C	T	ENSBTAG00000016707	ENSBTAT00000033703	downstream_gene	LIM09	44	21	65	0.00591843325262
4	65832352	rs378032101	C	T	ENSBTAG00000000745	ENSBTAT00000000993	3_prime_UTR	LIM20	42	22	64	0.0168581900443
4	66102622	rs383434612	T	C	ENSBTAG00000018972	ENSBTAT00000025254	downstream_gene	LIM09	3	13	16	0.0212707519531
4	66102661	rs381591281	C	T	ENSBTAG00000018972	ENSBTAT00000025254	downstream_gene	LIM04	2	12	14	0.012939453125
4	66108410	.	G	A	ENSBTAG00000018972	ENSBTAT00000025254	synonymous	LIM20	62	36	98	0.0111745442148
4	66114226	.	T	C	ENSBTAG00000018972	ENSBTAT00000025254	missense	LIM16	92	63	155	0.0241978787499
4	66612771	rs109132076	A	C	ENSBTAG00000039231	ENSBTAT00000054029	3_prime_UTR	LIM06	27	11	38	0.0138529652613
4	68776281	.	A	T	ENSBTAG00000019020	ENSBTAT00000033663	3_prime_UTR	LIM19	173	135	308	0.0348373232405
4	68823401	rs109133787	T	C	ENSBTAG00000019020	ENSBTAT00000033663	synonymous	LIM16,LIM14	213;189	262;231	475;420	0.0275325293674;0.0453073078728
4	68852981	.	A	T	ENSBTAG00000019020	ENSBTAT00000033663	synonymous	LIM14	171	132	303	0.0288657561872
4	69033801	rs385520473	C	A	ENSBTAG00000001036	ENSBTAT00000001374	3_prime_UTR	LIM05	220	286	506	0.0038143475658
4	69343088	rs109368937	C	T	ENSBTAG00000001455	ENSBTAT00000001908	downstream_gene	LIM08	30	11	41	0.00432400493446
4	70206906	rs382226268	C	T	ENSBTAG00000004136	ENSBTAT00000053533	downstream_gene	LIM09,LIM02	167;131	92;66	259;197	3.67695103754e-06;4.23453488928e-06
4	70214822	rs378450670	C	A	ENSBTAG00000004136	ENSBTAT00000053533	upstream_gene	LIM02	5	17	22	0.0169005393982
4	71621541	rs211155752	G	A	ENSBTAG00000015303	ENSBTAT00000020351	downstream_gene	LIM16	58	32	90	0.00804592813323
4	72774541	rs379648286	T	C	ENSBTAG00000010390	ENSBTAT00000053811	3_prime_UTR	LIM08	5	19	24	0.00661075115204
4	75148243	rs43404579	T	C	ENSBTAG00000013226	ENSBTAT00000033617	synonymous	LIM19,LIM15	32;37	15;12	47;49	0.018623836615;0.000469757318008
4	75150020	rs211349729	C	T	ENSBTAG00000013226	ENSBTAT00000033617	synonymous	LIM19,LIM15,LIM03,LIM09	39;35;45;32	12;10;16;11	51;45;61;43	0.000198039451337;0.000247087784601;0.000264278661827;0.00191396100126
4	75569773	rs136672159	G	A	ENSBTAG00000009655	ENSBTAT00000012722	downstream_gene	LIM03	8	20	28	0.0356981381774
4	77438648	rs378826990	A	G	ENSBTAG00000011997	ENSBTAT00000015917	synonymous	LIM22	26	45	71	0.0319271620832
4	77482191	.	C	T	ENSBTAG00000006029	ENSBTAT00000007922	synonymous	LIM06	379	458	837	0.00698072839916
4	77540643	rs109533021	C	T	ENSBTAG00000010612	ENSBTAT00000014027	missense	LIM19	20	36	56	0.0440465461022
4	77546768	rs381791130	C	A	ENSBTAG00000010612	ENSBTAT00000014027	downstream_gene	LIM08	32	16	48	0.0293049467205
4	77797329	rs210190527	C	T	ENSBTAG00000012653	ENSBTAT00000016813	3_prime_UTR	LIM16	112	80	192	0.0250160969273
4	80988214	rs209264434	C	T	ENSBTAG00000032121	ENSBTAT00000045567	intron	LIM13	5	15	20	0.041389465332
4	80989454	rs383336948	T	C	ENSBTAG00000032121	ENSBTAT00000045567	intron	LIM13	5	18	23	0.0106220245361
4	80989584	rs378022499	T	G	ENSBTAG00000032121	ENSBTAT00000045567	intron	LIM01	5	19	24	0.00661075115204
4	80989606	rs381451539	G	A	ENSBTAG00000032121	ENSBTAT00000045567	intron	LIM01	6	18	24	0.0226558446884
4	86041017	rs210165299	A	G	ENSBTAG00000015337	ENSBTAT00000020385	synonymous	LIM14	4	14	18	0.0308837890625
4	88731175	rs382226718	A	C	ENSBTAG00000002151	ENSBTAT00000002787	downstream_gene	LIM13	35	57	92	0.0280169019589
4	88752903	rs383277714	C	T	ENSBTAG00000002157	ENSBTAT00000002790	synonymous	LIM19	732	621	1353	0.00277186831947
4	88754282	rs134720630	G	T	ENSBTAG00000002157	ENSBTAT00000002790	intron	LIM14	7	21	28	0.0125409513712
4	88755234	rs382570644	A	G	ENSBTAG00000002157	ENSBTAT00000002790	3_prime_UTR	LIM19	124	196	320	6.76089212654e-05
4	88755459	rs382788849	T	C	ENSBTAG00000002157	ENSBTAT00000002790	downstream_gene	LIM05,LIM19,LIM02	86;86;64	36;27;37	122;113;101	6.90955245782e-06;2.34061329358e-08;0.00933504812064
4	88755678	rs385361904	G	A	ENSBTAG00000002157	ENSBTAT00000002790	downstream_gene	LIM05,LIM19,LIM17,LIM02	73;87;110;65	31;42;51;34	104;129;161;99	4.65698696975e-05;9.20661380268e-05;3.82862609506e-06;0.00239462935751
4	88755853	rs132658184	G	A	ENSBTAG00000002157	ENSBTAT00000002790	downstream_gene	LIM08,LIM15,LIM03,LIM14	95;62;57;48	54;15;22;19	149;77;79;67	0.000983333263645;6.08324993007e-08;0.000102596351794;0.000521612756812
4	88756048	rs132881371	A	G	ENSBTAG00000002157	ENSBTAT00000002790	downstream_gene	LIM08,LIM15,LIM03,LIM14	92;67;82;65	56;18;17;19	148;85;99;84	0.00386458121715;8.41231521206e-08;2.18064108001e-11;4.74849297535e-07
4	88756073	rs135210893	G	A	ENSBTAG00000002157	ENSBTAT00000002790	downstream_gene	LIM08,LIM15,LIM03	98;74;74	54;16;16	152;90;90	0.000448531725505;4.38578456418e-10;4.38578456418e-10
4	88756109	rs136682823	C	G	ENSBTAG00000002157	ENSBTAT00000002790	downstream_gene	LIM08,LIM05,LIM19,LIM15,LIM17,LIM03,LIM14	115;69;65;83;83;78;59	45;23;33;22;32;18;22	160;92;98;105;115;96;81	2.97834494832e-08;1.67043679502e-06;0.00160058021021;1.61795317342e-09;2.15943128023e-06;4.44693524391e-10;4.76984211819e-05
4	88756115	rs134894271	A	G	ENSBTAG00000002157	ENSBTAT00000002790	downstream_gene	LIM08,LIM05,LIM19,LIM15,LIM17,LIM03,LIM14	120;70;63;83;87;81;56	46;28;32;23;35;16;22	166;98;95;106;122;97;78	8.35007122652e-09;2.64024497576e-05;0.00192434777753;3.78722759993e-09;2.78788381129e-06;1.23853126836e-11;0.000149481538724
4	88756274	rs381036110	T	C	ENSBTAG00000002157	ENSBTAT00000002790	downstream_gene	LIM15,LIM22	81;287	21;169	102;456	1.70986517427e-09;3.61290417059e-08
4	88756318	rs136149054	A	G	ENSBTAG00000002157	ENSBTAT00000002790	downstream_gene	LIM08,LIM05,LIM17,LIM03,LIM02,LIM14	100;80;77;67;61;58	37;29;44;16;25;19	137;109;121;83;86;77	6.99021395719e-08;1.08090824336e-06;0.00345093997018;1.38885564454e-08;0.000130379429912;9.77507078797e-06
4	88756404	rs378568366	T	C	ENSBTAG00000002157	ENSBTAT00000002790	downstream_gene	LIM05,LIM17,LIM02	101;123;85	32;43;46	133;166;131	1.59208982262e-09;3.98318793538e-10;0.000832042094538
4	88756452	rs132896405	T	G	ENSBTAG00000002157	ENSBTAT00000002790	downstream_gene	LIM08,LIM15,LIM03,LIM14	126;99;83;88	59;27;17;36	185;126;100;124	9.3846023822e-07;7.47248876221e-11;1.30979986501e-11;3.39192145776e-06
4	88756632	rs134773454	C	T	ENSBTAG00000002157	ENSBTAT00000002790	downstream_gene	LIM08	48	19	67	0.000521612756812
4	93620380	rs110281387	C	T	ENSBTAG00000006253	ENSBTAT00000008207	synonymous	LIM19,LIM21	1049;789	843;703	1892;1492	2.3890470296e-06;0.0277332385452
4	93622545	rs110062056	C	T	ENSBTAG00000006253	ENSBTAT00000008207	synonymous	LIM16	615	508	1123	0.00154953576372
4	93634927	rs109430610	G	A	ENSBTAG00000006253	ENSBTAT00000008207	synonymous	LIM16,LIM04,LIM17,LIM03,LIM14	843;2044;2175;1953;1203	760;1853;1930;1800;1066	1603;3897;4105;3753;2269	0.0405187441022;0.00233343383438;0.000139324925248;0.0130852163245;0.00429213710273
4	93635596	rs110022565	G	A	ENSBTAG00000007572	ENSBTAT00000009961	upstream_gene	LIM15	2	10	12	0.03857421875
4	94003188	rs207922767	T	G	ENSBTAG00000001754	ENSBTAT00000002300	intron	LIM19,LIM02	1;1	13;12	14;13	0.0018310546875;0.00341796875
4	94003303	rs208189853	G	A	ENSBTAG00000001754	ENSBTAT00000002300	intron	LIM05,LIM13	26;15	57;61	83;76	0.000877551780003;9.84284741473e-08
4	96032393	rs43412657	C	T	ENSBTAG00000010452	ENSBTAT00000013799	downstream_gene	LIM01	39	20	59	0.0183370877791
4	96579836	rs43412883	G	A	ENSBTAG00000014543	ENSBTAT00000019327	downstream_gene	LIM02	3	14	17	0.0127258300781
4	98837002	.	G	A	ENSBTAG00000003372	ENSBTAT00000004376	downstream_gene	LIM04	3	13	16	0.0212707519531
4	98837006	.	C	G	ENSBTAG00000003372	ENSBTAT00000004376	downstream_gene	LIM04	3	13	16	0.0212707519531
4	98838292	rs382663728	A	G	ENSBTAG00000003372	ENSBTAT00000004376	downstream_gene	LIM04	3	12	15	0.03515625
4	99581508	rs41256883	T	C	ENSBTAG00000013953	ENSBTAT00000018566	downstream_gene	LIM08	136	184	320	0.00850215778363
4	99787738	rs43079986	G	C	ENSBTAG00000001346	ENSBTAT00000001772	downstream_gene	LIM15,LIM02	34;41	17;15	51;56	0.0240929076984;0.000685564156378
4	99816542	rs110911689	T	C	ENSBTAG00000031548	ENSBTAT00000044723	intron	LIM01	34	11	45	0.0008240823596
4	99816872	rs208695546	A	G	ENSBTAG00000031548	ENSBTAT00000044723	intron	LIM01	43	18	61	0.00186810103098
4	99817079	rs380541710	T	C	ENSBTAG00000031548	ENSBTAT00000044723	intron	LIM01	41	12	53	8.17133499926e-05
4	99817176	rs210736997	C	T	ENSBTAG00000031548	ENSBTAT00000044723	intron	LIM01	36	13	49	0.0014026885037
4	99817197	rs137332278	C	G	ENSBTAG00000031548	ENSBTAT00000044723	intron	LIM01	13	39	52	0.000409541453783
4	99817223	rs109161244	T	C	ENSBTAG00000031548	ENSBTAT00000044723	intron	LIM01	38	10	48	6.16964077764e-05
4	99834554	rs132791180	G	A	ENSBTAG00000031548	ENSBTAT00000044723	missense	LIM02	10	23	33	0.0350820333697
4	99869826	rs380402297	C	A	ENSBTAG00000031548	ENSBTAT00000044723	intron	LIM02	7	19	26	0.028959274292
4	100006479	rs134934230	T	C	ENSBTAG00000017919	ENSBTAT00000023825	intron	LIM05	3	14	17	0.0127258300781
4	103303109	rs208847195	C	T	ENSBTAG00000021073	ENSBTAT00000028068	downstream_gene	LIM06	4	16	20	0.0118179321289
4	103379065	rs109657464	A	G	ENSBTAG00000021073	ENSBTAT00000028068	missense	LIM01	4	13	17	0.0490417480469
4	103719875	rs378546525	T	C	ENSBTAG00000017770	ENSBTAT00000064335	intron	LIM01	3	13	16	0.0212707519531
4	103720061	rs210041094	T	C	ENSBTAG00000017770	ENSBTAT00000064335	intron	LIM01	3	13	16	0.0212707519531
4	103786438	rs109134035	G	A	ENSBTAG00000017770	ENSBTAT00000023628	intron	LIM05	32	15	47	0.018623836615
4	103884069	rs211128568	C	G	ENSBTAG00000017860	ENSBTAT00000023740	downstream_gene	LIM03	4	14	18	0.0308837890625
4	104374422	rs110475969	T	G	ENSBTAG00000003495	ENSBTAT00000033494	missense	LIM14	35	17	52	0.0175332352991
4	104667991	rs385978090	C	T	ENSBTAG00000008306	ENSBTAT00000040303	missense	LIM04	109	142	251	0.0431870006289
4	105102207	rs382370374	C	A	ENSBTAG00000005285	ENSBTAT00000006954	synonymous	LIM16	347	287	634	0.0190487111576
4	105106516	rs381636084	T	C	ENSBTAG00000005285	ENSBTAT00000006954	intron	LIM22	11	66	77	1.05398800777e-10
4	106890553	rs41256901	C	T	ENSBTAG00000021565	ENSBTAT00000028731	missense	LIM21	40	16	56	0.00184155478849
4	112720563	rs210098427	A	G			intergenic	LIM04	4	15	19	0.0192108154297
4	113073632	rs133344670	G	A	ENSBTAG00000020445	ENSBTAT00000027245	downstream_gene	LIM05	6	17	23	0.0346896648407
4	113107220	rs207956188	A	G	ENSBTAG00000029237	ENSBTAT00000041616	non_coding_transcript_exon	LIM04	4	20	24	0.00154387950897
4	113564514	rs209131619	G	C	ENSBTAG00000004215	ENSBTAT00000005523	3_prime_UTR	LIM08	65	42	107	0.0329466602998
4	113564770	rs384157091	G	A	ENSBTAG00000004215	ENSBTAT00000005523	synonymous	LIM08	105	142	247	0.0217945172385
4	113600949	rs385106397	G	T	ENSBTAG00000038241	ENSBTAT00000056211	upstream_gene	LIM03	29	10	39	0.00337784791191
4	114205000	rs42919129	G	C	ENSBTAG00000012078	ENSBTAT00000016021	upstream_gene	LIM08	5	25	30	0.000324914231896
4	114560919	rs137390285	T	C	ENSBTAG00000018838	ENSBTAT00000025079	downstream_gene	LIM16,LIM06	4;9	15;22	19;31	0.0192108154297;0.0294493734837
4	114561028	rs109982621	T	C	ENSBTAG00000018838	ENSBTAT00000025079	downstream_gene	LIM05,LIM16,LIM03	3;3;14	14;14;32	17;17;46	0.0127258300781;0.0127258300781;0.0113515914368
4	114561049	rs110125855	C	T	ENSBTAG00000018838	ENSBTAT00000025079	downstream_gene	LIM05,LIM16,LIM03	4;4;16	19;13;33	23;17;49	0.00259947776794;0.0490417480469;0.0212941141414
4	114562577	rs43415470	T	C	ENSBTAG00000018838	ENSBTAT00000025079	intron	LIM19	9	23	32	0.0200616070069
4	114564329	rs43415460	C	T	ENSBTAG00000018838	ENSBTAT00000025079	synonymous	LIM05,LIM02	22;26	9;12	31;38	0.0294493734837;0.0335524396796
4	114564398	rs43415461	G	A	ENSBTAG00000018838	ENSBTAT00000025079	splice_region	LIM05,LIM19,LIM04,LIM20,LIM06	34;48;21;25;40	13;20;8;11;18	47;68;29;36;58	0.00308767646152;0.000914390721288;0.0241195447743;0.0288167196559;0.0053548596508
4	114564876	rs110245733	A	G	ENSBTAG00000018838	ENSBTAT00000025079	synonymous	LIM05	40	12	52	0.000127538783856
4	114564927	rs110421375	G	A	ENSBTAG00000018838	ENSBTAT00000025079	synonymous	LIM19	39	18	57	0.00750817553415
4	114564975	rs109095207	A	G	ENSBTAG00000018838	ENSBTAT00000025079	synonymous	LIM05,LIM19,LIM06	33;44;27	11;17;13	44;61;40	0.00126003381627;0.000729904510935;0.0384773082842
4	114587827	rs43415431	T	C	ENSBTAG00000024204	ENSBTAT00000033404	upstream_gene	LIM03	171	67	238	1.15291682557e-11
4	115374168	rs211558987	A	G	ENSBTAG00000024199	ENSBTAT00000028347	synonymous	LIM14	23	9	32	0.0200616070069
4	118948449	rs42540427	A	G	ENSBTAG00000030817	ENSBTAT00000043570	3_prime_UTR	LIM14	30	14	44	0.0226288412059
4	118948983	rs211127808	A	C	ENSBTAG00000030817	ENSBTAT00000043570	3_prime_UTR	LIM08	2	10	12	0.03857421875
5	1255620	rs111028676	C	T	ENSBTAG00000012267	ENSBTAT00000030417	synonymous	LIM05,LIM14	8;7	20;19	28;26	0.0356981381774;0.028959274292
5	1294423	rs210055725	C	G	ENSBTAG00000012271	ENSBTAT00000016276	downstream_gene	LIM08	4	13	17	0.0490417480469
5	5611977	rs43424317	A	G	ENSBTAG00000020908	ENSBTAT00000027852	5_prime_UTR	LIM01,LIM19	48;30	18;14	66;44	0.000287118449662;0.0226288412059
5	5822450	rs42361819	G	A	ENSBTAG00000004427	ENSBTAT00000005804	downstream_gene	LIM14	17	32	49	0.0443841609871
5	6266261	.	A	G	ENSBTAG00000013406	ENSBTAT00000017835	3_prime_UTR	LIM08	7	24	31	0.00332689285278
5	10234590	rs109350771	A	G	ENSBTAG00000026977	ENSBTAT00000048152	intron	LIM08	69	39	108	0.00502351833348
5	10904681	.	T	C	ENSBTAG00000018694	ENSBTAT00000024880	3_prime_UTR	LIM19	7	19	26	0.028959274292
5	12500879	rs209154802	G	C	ENSBTAG00000002888	ENSBTAT00000003752	missense	LIM22	15	31	46	0.0258960817932
5	21102932	rs132852699	C	T	ENSBTAG00000003505	ENSBTAT00000004562	synonymous	LIM03	281	233	514	0.0380614613846
5	23362354	rs43433156	C	A	ENSBTAG00000007447	ENSBTAT00000009797	3_prime_UTR	LIM15,LIM06	134;119	90;85	224;204	0.00396523076529;0.0206352757998
5	23363885	rs43433179	T	A	ENSBTAG00000007447	ENSBTAT00000009797	3_prime_UTR	LIM09,LIM06	95;134	126;97	221;231	0.0433451619953;0.0176634983958
5	23372400	rs211641214	C	G	ENSBTAG00000021767	ENSBTAT00000052393	3_prime_UTR	LIM21	86	48	134	0.0013037586711
5	24226720	rs109861346	C	T	ENSBTAG00000004484	ENSBTAT00000005881	downstream_gene	LIM08	5	18	23	0.0106220245361
5	24882862	rs209929914	A	G	ENSBTAG00000017729	ENSBTAT00000023577	downstream_gene	LIM19	2	11	13	0.0224609375
5	25640672	.	A	C	ENSBTAG00000004337	ENSBTAT00000005680	intron	LIM14	11	26	37	0.0200738519197
5	25640675	rs210981724	G	A	ENSBTAG00000004337	ENSBTAT00000005680	intron	LIM14	11	26	37	0.0200738519197
5	25641413	rs133547394	G	A	ENSBTAG00000004337	ENSBTAT00000005680	intron	LIM15	3	17	20	0.00257682800293
5	25641430	rs135185105	T	A	ENSBTAG00000004337	ENSBTAT00000005680	intron	LIM15	2	21	23	6.60419464111e-05
5	25641433	rs136173266	G	T	ENSBTAG00000004337	ENSBTAT00000005680	intron	LIM15	2	22	24	3.58819961548e-05
5	26535596	rs109826676	C	T	ENSBTAG00000005735	ENSBTAT00000007538	3_prime_UTR	LIM01,LIM09,LIM02,LIM06	676;415;683;638	555;350;439;515	1231;765;1122;1153	0.00062004513735;0.0206115676096;3.26867216629e-13;0.000323141100377
5	27074318	rs208505557	T	C	ENSBTAG00000006904	ENSBTAT00000009070	missense	LIM08	61	39	100	0.0352002002177
5	27091046	rs134358712	G	C	ENSBTAG00000006883	ENSBTAT00000009044	downstream_gene	LIM06	322	267	589	0.0259955475308
5	28757418	rs109673237	T	C	ENSBTAG00000016362	ENSBTAT00000021764	synonymous	LIM15	5	19	24	0.00661075115204
5	29349154	rs384207004	G	A	ENSBTAG00000005246	ENSBTAT00000006902	3_prime_UTR	LIM01,LIM22	27;46	12;28	39;74	0.0237027024705;0.0473929755041
5	29952601	rs133199245	T	G	ENSBTAG00000000808	ENSBTAT00000001069	intron	LIM04,LIM17,LIM13	15;41;9	42;23;25	57;64;34	0.000460005008649;0.0327657590988;0.00904118549079
5	29953085	rs384595609	G	C	ENSBTAG00000000808	ENSBTAT00000001069	intron	LIM04	4	14	18	0.0308837890625
5	29958981	rs41256865	T	C	ENSBTAG00000000808	ENSBTAT00000001069	upstream_gene	LIM04	1130	891	2021	1.15770947579e-07
5	30284660	rs211462222	G	A	ENSBTAG00000018588	ENSBTAT00000046359	synonymous	LIM06	866	634	1500	2.28753345689e-09
5	30825290	rs385299131	T	C	ENSBTAG00000001489	ENSBTAT00000001948	synonymous	LIM15	27	9	36	0.00393317302223
5	30867111	rs378964768	C	T	ENSBTAG00000012244	ENSBTAT00000016242	synonymous	LIM03	326	244	570	0.000678883314112
5	30867162	rs207688606	T	C	ENSBTAG00000012244	ENSBTAT00000016242	synonymous	LIM01,LIM05,LIM02,LIM14	340;183;272;394	85;70;105;95	425;253;377;489	3.41325446879e-37;7.89752765611e-13;3.43010711525e-18;2.73912571285e-44
5	30867339	rs382025235	C	A	ENSBTAG00000012244	ENSBTAT00000016242	synonymous	LIM03,LIM14	322;339	268;169	590;508	0.0290256857561;3.76225146884e-14
5	30948638	rs137198589	A	G	ENSBTAG00000044736	ENSBTAT00000062169	upstream_gene	LIM08	26	12	38	0.0335524396796
5	30982025	rs209550067	G	A	ENSBTAG00000014424	ENSBTAT00000019185	upstream_gene	LIM06	4	16	20	0.0118179321289
5	32110130	rs381589198	G	A	ENSBTAG00000016496	ENSBTAT00000021929	downstream_gene	LIM19	5	16	21	0.0266036987305
5	32313218	rs134528127	C	G	ENSBTAG00000000286	ENSBTAT00000000359	3_prime_UTR	LIM06	2397	2093	4490	6.08197868316e-06
5	32314014	.	A	G	ENSBTAG00000000286	ENSBTAT00000000359	synonymous	LIM15	3192	3477	6669	0.000504888598245
5	33654610	rs42358771	C	T	ENSBTAG00000014197	ENSBTAT00000018876	downstream_gene	LIM16	9	21	30	0.0427739452571
5	34041737	rs209210175	A	G	ENSBTAG00000011105	ENSBTAT00000014749	3_prime_UTR	LIM02	130	168	298	0.0319115482974
5	42659245	rs109731898	G	A	ENSBTAG00000020914	ENSBTAT00000027861	synonymous	LIM03	7	19	26	0.028959274292
5	42696771	rs132662922	C	G	ENSBTAG00000020914	ENSBTAT00000027861	3_prime_UTR	LIM14	2	10	12	0.03857421875
5	42697241	rs135151074	G	A	ENSBTAG00000020914	ENSBTAT00000027861	3_prime_UTR	LIM02	2	13	15	0.00738525390625
5	43162880	rs211345732	T	C	ENSBTAG00000015296	ENSBTAT00000020345	synonymous	LIM14	25	11	36	0.0288167196559
5	43186753	rs208849976	A	G	ENSBTAG00000015296	ENSBTAT00000020345	synonymous	LIM19	7	18	25	0.0432852506638
5	44049441	rs385851323	T	C	ENSBTAG00000002931	ENSBTAT00000003810	downstream_gene	LIM06	7	21	28	0.0125409513712
5	44052642	rs136511403	G	A	ENSBTAG00000002931	ENSBTAT00000003810	downstream_gene	LIM06	2	10	12	0.03857421875
5	44763907	rs132971444	T	G	ENSBTAG00000007323	ENSBTAT00000050636	downstream_gene	LIM01	3	12	15	0.03515625
5	45179490	rs381293287	A	C	ENSBTAG00000010422	ENSBTAT00000045265	synonymous	LIM15	153	198	351	0.0187191485709
5	46317553	rs135132813	G	T			intergenic	LIM13	21	9	30	0.0427739452571
5	46318576	rs109034625	G	A	ENSBTAG00000007256	ENSBTAT00000009545	downstream_gene	LIM13	4	18	22	0.00434350967407
5	48563017	rs110277428	T	C	ENSBTAG00000044017	ENSBTAT00000060985	downstream_gene	LIM20	182	141	323	0.0258844600225
5	48772438	rs211228154	A	G	ENSBTAG00000039435	ENSBTAT00000053178	downstream_gene	LIM19	4	13	17	0.0490417480469
5	49743071	rs207926731	A	C	ENSBTAG00000013486	ENSBTAT00000017932	downstream_gene	LIM06	5	15	20	0.041389465332
5	51281507	rs136192648	A	G	ENSBTAG00000011068	ENSBTAT00000014698	synonymous	LIM16	24	11	35	0.0409595915116
5	53988130	rs109979818	C	T	ENSBTAG00000021287	ENSBTAT00000028361	3_prime_UTR	LIM13	119	74	193	0.0014738975239
5	53988537	rs136630550	T	C	ENSBTAG00000021287	ENSBTAT00000028361	3_prime_UTR	LIM17,LIM22,LIM13	102;263;150	66;205;99	168;468;249	0.00675136916321;0.00834880592748;0.00148116613313
5	56211341	rs109795747	A	G	ENSBTAG00000023289	ENSBTAT00000023967	upstream_gene	LIM04	11	24	35	0.0409595915116
5	56530538	rs381981839	G	A	ENSBTAG00000018358	ENSBTAT00000024422	3_prime_UTR	LIM14	81	117	198	0.0126729579535
5	57366054	.	C	T	ENSBTAG00000004371	ENSBTAT00000005730	5_prime_UTR	LIM05,LIM14	84;65	51;111	135;176	0.00568282466002;0.000651335908804
5	57383719	rs41601769	A	G	ENSBTAG00000004371	ENSBTAT00000005730	intron	LIM05,LIM14	38;45	21;23	59;68	0.0363431799571;0.0103376611937
5	57388582	.	C	T	ENSBTAG00000004371	ENSBTAT00000005730	3_prime_UTR	LIM03	494	428	922	0.032245406269
5	57389059	rs109049746	G	C	ENSBTAG00000004371	ENSBTAT00000005730	3_prime_UTR	LIM06,LIM14	620;540	518;648	1138;1188	0.00273779554908;0.00189462897132
5	57407588	rs384208515	G	A	ENSBTAG00000011762	ENSBTAT00000015626	synonymous	LIM04	19	35	54	0.0402235640957
5	57414947	rs381806019	C	T	ENSBTAG00000002799	ENSBTAT00000065123	downstream_gene	LIM15	6	18	24	0.0226558446884
5	57490024	rs385763704	G	C	ENSBTAG00000010799	ENSBTAT00000014306	upstream_gene	LIM22	77	20	97	4.59076008326e-09
5	57856750	rs380043481	G	A	ENSBTAG00000011927	ENSBTAT00000022195	downstream_gene	LIM04,LIM02	365;349	462;415	827;764	0.00083274241538;0.0186335433251
5	57896792	rs135173443	C	T	ENSBTAG00000012896	ENSBTAT00000017141	downstream_gene	LIM01	11	24	35	0.0409595915116
5	57899076	rs384964319	C	T	ENSBTAG00000012896	ENSBTAT00000017141	3_prime_UTR	LIM02	6	21	27	0.00592461228371
5	61500232	rs384487043	C	G	ENSBTAG00000001894	ENSBTAT00000002464	downstream_gene	LIM15	7	19	26	0.028959274292
5	62974182	rs208565692	A	G			intergenic	LIM03	6	18	24	0.0226558446884
5	62974649	rs208257591	G	T			intergenic	LIM05	9	29	38	0.00165805252618
5	63093875	rs385307365	C	G	ENSBTAG00000042417	ENSBTAT00000059409	downstream_gene	LIM04,LIM15,LIM06	358;487;502	241;316;283	599;803;785	1.99450761146e-06;1.73006371549e-09;4.82639152666e-15
5	63094693	rs209018692	C	T	ENSBTAG00000042417	ENSBTAT00000059409	downstream_gene	LIM05,LIM13,LIM14	469;388;368	375;319;303	844;707;671	0.00135472380143;0.0104950018142;0.0134260462691
5	65622908	.	C	A	ENSBTAG00000011883	ENSBTAT00000015767	intron	LIM01	31	11	42	0.00288724797429
5	65786935	rs210609446	A	G	ENSBTAG00000011392	ENSBTAT00000043649	intron	LIM22	46	27	73	0.0344159136682
5	65793670	rs382739820	C	T	ENSBTAG00000011392	ENSBTAT00000043649	synonymous	LIM01	5184	4596	9780	2.89597142522e-09
5	65839781	rs383766585	C	T	ENSBTAG00000011392	ENSBTAT00000043649	intron	LIM01,LIM16	84;105	59;73	143;178	0.0443729345122;0.0198918607981
5	65840586	.	T	C	ENSBTAG00000011392	ENSBTAT00000043649	3_prime_UTR	LIM16	3738	4160	7898	2.15526507416e-06
5	65841220	rs109275619	G	A	ENSBTAG00000011392	ENSBTAT00000043649	downstream_gene	LIM09	1088	969	2057	0.00925860772823
5	65876731	.	T	C	ENSBTAG00000002490	ENSBTAT00000003236	synonymous	LIM15	158	216	374	0.00315222163223
5	69034780	rs137743781	T	C	ENSBTAG00000033735	ENSBTAT00000047810	downstream_gene	LIM14	20	39	59	0.0183370877791
5	69973403	rs209483537	T	G	ENSBTAG00000011913	ENSBTAT00000015804	synonymous	LIM22	76	38	114	0.000475185325942
5	70013678	rs208179395	A	G	ENSBTAG00000002127	ENSBTAT00000002748	5_prime_UTR	LIM03	5	17	22	0.0169005393982
5	70592331	rs384521410	A	G	ENSBTAG00000010144	ENSBTAT00000013386	downstream_gene	LIM03,LIM02	92;40	58;23	150;63	0.00685163906817;0.0429565455244
5	70594859	rs109680956	T	C	ENSBTAG00000010144	ENSBTAT00000013386	downstream_gene	LIM08	8	25	33	0.00455138413236
5	71248562	rs211101219	T	C	ENSBTAG00000042957	ENSBTAT00000059949	downstream_gene	LIM19	16	32	48	0.0293049467205
5	71256750	rs135955936	T	C	ENSBTAG00000027064	ENSBTAT00000061102	synonymous	LIM14	39	18	57	0.00750817553415
5	71360891	rs378288738	A	G			intergenic	LIM04	9	25	34	0.00904118549079
5	71363099	.	A	C	ENSBTAG00000011070	ENSBTAT00000014699	downstream_gene	LIM03	11	25	36	0.0288167196559
5	72156609	rs110256614	G	A	ENSBTAG00000021953	ENSBTAT00000029269	downstream_gene	LIM21	86	58	144	0.0241113647761
5	72157011	rs132734947	T	C	ENSBTAG00000021953	ENSBTAT00000029269	downstream_gene	LIM03,LIM02	180;164	127;106	307;270	0.00293800091931;0.000499702781238
5	72157269	rs110153678	G	C	ENSBTAG00000021953	ENSBTAT00000029269	3_prime_UTR	LIM08,LIM03,LIM02	195;126;97	120;89;45	315;215;142	2.81584493642e-05;0.0138933164575;1.52194095443e-05
5	72157471	rs133664968	A	G	ENSBTAG00000021953	ENSBTAT00000029269	3_prime_UTR	LIM02	111	62	173	0.000240989536896
5	72164366	rs132881330	T	C	ENSBTAG00000021953	ENSBTAT00000029269	synonymous	LIM01,LIM21	169;92	118;59	287;151	0.00309555209543;0.0089866164577
5	73945734	rs109152189	A	C	ENSBTAG00000045785	ENSBTAT00000013932	3_prime_UTR	LIM17,LIM03,LIM22,LIM02	37;44;135;35	18;17;59;19	55;61;194;54	0.0144538335338;0.000729904510935;4.94637163001e-08;0.0402235640957
5	73987726	rs110711762	C	T	ENSBTAG00000015582	ENSBTAT00000020701	3_prime_UTR	LIM04	9	38	47	2.49040306244e-05
5	74282415	rs134943126	G	A	ENSBTAG00000020125	ENSBTAT00000026808	intron	LIM16	3	17	20	0.00257682800293
5	74652851	rs208851644	G	A			intergenic	LIM08	8	23	31	0.0106738405302
5	74953102	rs110709594	C	T	ENSBTAG00000038652	ENSBTAT00000054074	intron	LIM03	15	29	44	0.0487667659045
5	74955057	rs109685727	C	T	ENSBTAG00000038652	ENSBTAT00000054074	intron	LIM15	6	18	24	0.0226558446884
5	74955371	rs386035883	G	C	ENSBTAG00000038652	ENSBTAT00000054074	intron	LIM16	5	16	21	0.0266036987305
5	74955504	rs380571511	C	G	ENSBTAG00000038652	ENSBTAT00000054074	intron	LIM05	2	12	14	0.012939453125
5	74955860	rs109488885	G	A	ENSBTAG00000038652	ENSBTAT00000054074	intron	LIM03	4	14	18	0.0308837890625
5	74956101	rs208273213	A	G	ENSBTAG00000038652	ENSBTAT00000054074	intron	LIM03	4	15	19	0.0192108154297
5	74958257	rs379332182	C	T	ENSBTAG00000038652	ENSBTAT00000054074	3_prime_UTR	LIM15	61	114	175	7.53326457159e-05
5	74958459	rs381846391	A	T	ENSBTAG00000038652	ENSBTAT00000054074	3_prime_UTR	LIM08,LIM16,LIM03	91;58;50	151;86;74	242;144;124	0.000138669353408;0.0241113647761;0.038448497011
5	75107306	rs41622385	A	G	ENSBTAG00000010402	ENSBTAT00000013737	synonymous	LIM08,LIM04	115;38	76;19	191;57	0.00582337933645;0.0163481038974
5	75124766	rs385435685	G	A	ENSBTAG00000010402	ENSBTAT00000013737	synonymous	LIM08	154	118	272	0.033630338692
5	75258567	.	T	C	ENSBTAG00000000014	ENSBTAT00000000014	missense	LIM05	105	77	182	0.0450545820519
5	76498366	rs380128415	C	T	ENSBTAG00000030632	ENSBTAT00000043297	3_prime_UTR	LIM13	11	30	41	0.00432400493446
5	77513672	rs109481207	A	G	ENSBTAG00000011395	ENSBTAT00000037956	downstream_gene	LIM03	7	19	26	0.028959274292
5	77515663	rs384314616	T	C	ENSBTAG00000011395	ENSBTAT00000037956	intron	LIM14	2	10	12	0.03857421875
5	78307579	rs134509030	A	G	ENSBTAG00000004999	ENSBTAT00000006581	missense	LIM01	5	15	20	0.041389465332
5	78640560	rs385555815	T	C	ENSBTAG00000014156	ENSBTAT00000064699	downstream_gene	LIM08	2	12	14	0.012939453125
5	78888032	rs110226206	C	A	ENSBTAG00000020315	ENSBTAT00000027075	synonymous	LIM01,LIM06	24;9	11;22	35;31	0.0409595915116;0.0294493734837
5	82482567	rs109339854	T	C	ENSBTAG00000006369	ENSBTAT00000010567	downstream_gene	LIM05	2	11	13	0.0224609375
5	82540690	rs109787079	C	T	ENSBTAG00000004283	ENSBTAT00000005615	downstream_gene	LIM05	4	15	19	0.0192108154297
5	83258732	rs378352872	A	G	ENSBTAG00000004532	ENSBTAT00000005959	downstream_gene	LIM01	12	25	37	0.0470310274395
5	83986263	rs109279388	T	A	ENSBTAG00000002313	ENSBTAT00000002982	downstream_gene	LIM01	12	26	38	0.0335524396796
5	83986838	rs109594505	A	T	ENSBTAG00000002313	ENSBTAT00000002982	downstream_gene	LIM15	4	15	19	0.0192108154297
5	83987715	rs110446702	G	A	ENSBTAG00000002313	ENSBTAT00000002982	downstream_gene	LIM01	28	14	42	0.0435585219238
5	84092762	.	G	A	ENSBTAG00000000393	ENSBTAT00000000506	downstream_gene	LIM14	647	546	1193	0.00377104519239
5	84092766	rs109840093	C	A	ENSBTAG00000000393	ENSBTAT00000000506	downstream_gene	LIM21	402	346	748	0.0442534456565
5	84092874	rs210287885	G	A	ENSBTAG00000000393	ENSBTAT00000000506	downstream_gene	LIM03	453	357	810	0.000833390552174
5	84095156	rs137486540	T	C	ENSBTAG00000000393	ENSBTAT00000000506	downstream_gene	LIM16	678	588	1266	0.0123420896565
5	84286486	.	G	T	ENSBTAG00000021980	ENSBTAT00000029308	downstream_gene	LIM15,LIM22	26;88	10;49	36;137	0.0113309841836;0.00109102361624
5	84290489	rs210920342	C	T	ENSBTAG00000021980	ENSBTAT00000029308	synonymous	LIM19,LIM21,LIM06	59;29;44	16;9;12	75;38;56	6.11415657252e-07;0.00165805252618;2.08765682184e-05
5	84290735	rs110044586	A	T	ENSBTAG00000021980	ENSBTAT00000029308	synonymous	LIM19,LIM21	50;22	77;39	127;61	0.0206807840189;0.0396170148985
5	84422219	rs384278393	A	T			intergenic	LIM08	4	13	17	0.0490417480469
5	84422402	rs384336025	T	C			intergenic	LIM15	1	12	13	0.00341796875
5	84422411	rs378240298	T	A			intergenic	LIM08,LIM15	5;1	16;11	21;12	0.0266036987305;0.00634765625
5	84422937	rs384949373	C	T			intergenic	LIM15	5	16	21	0.0266036987305
5	84423156	rs380013825	A	G			intergenic	LIM02	5	16	21	0.0266036987305
5	84423204	rs385709160	C	A			intergenic	LIM02	4	18	22	0.00434350967407
5	84423242	rs380879666	A	G			intergenic	LIM03	3	12	15	0.03515625
5	88827631	rs210104930	C	T	ENSBTAG00000019294	ENSBTAT00000043069	intron	LIM14	2	11	13	0.0224609375
5	88828306	rs384962096	G	T	ENSBTAG00000019294	ENSBTAT00000043069	intron	LIM04	2	12	14	0.012939453125
5	88829219	rs133147543	T	C	ENSBTAG00000019294	ENSBTAT00000043069	intron	LIM14	2	13	15	0.00738525390625
5	88830128	rs136903701	G	T	ENSBTAG00000019294	ENSBTAT00000043069	intron	LIM14	6	25	31	0.000877910293639
5	88830327	rs208342255	T	C	ENSBTAG00000019294	ENSBTAT00000043069	intron	LIM04	4	20	24	0.00154387950897
5	88830402	rs210763558	T	C	ENSBTAG00000019294	ENSBTAT00000043069	intron	LIM15	2	16	18	0.00131225585938
5	88830460	rs207857598	A	C	ENSBTAG00000019294	ENSBTAT00000043069	intron	LIM15	3	19	22	0.000855445861816
5	88830935	rs209950733	C	T	ENSBTAG00000019294	ENSBTAT00000043069	3_prime_UTR	LIM14	126	79	205	0.00125894229351
5	88981038	.	C	A	ENSBTAG00000019603	ENSBTAT00000026118	3_prime_UTR	LIM04,LIM15,LIM14	480;550;485	403;407;387	883;957;872	0.0104990481069;4.25963174011e-06;0.0010092998893
5	89076508	rs110079606	A	G	ENSBTAG00000013333	ENSBTAT00000017728	3_prime_UTR	LIM08	3	16	19	0.00442504882813
5	90898510	rs208283539	T	A	ENSBTAG00000010818	ENSBTAT00000034452	downstream_gene	LIM14	7	24	31	0.00332689285278
5	94697524	rs109683849	A	G	ENSBTAG00000000369	ENSBTAT00000029983	synonymous	LIM08	11	24	35	0.0409595915116
5	95231307	rs109466611	G	A	ENSBTAG00000002174	ENSBTAT00000002817	downstream_gene	LIM03	4	15	19	0.0192108154297
5	95459836	rs41256890	T	C	ENSBTAG00000012370	ENSBTAT00000016414	synonymous	LIM17,LIM03	55;110	35;53	90;163	0.0445975246279;9.46640956151e-06
5	97260105	rs386068602	T	C	ENSBTAG00000014322	ENSBTAT00000019045	intron	LIM02	20	8	28	0.0356981381774
5	97260778	rs134048709	C	T	ENSBTAG00000014322	ENSBTAT00000019045	intron	LIM01	24	10	34	0.0243065101095
5	99339453	rs134293895	C	T	ENSBTAG00000009663	ENSBTAT00000012735	intron	LIM05	4	14	18	0.0308837890625
5	99339479	rs209462748	G	C	ENSBTAG00000009663	ENSBTAT00000012735	intron	LIM05	4	13	17	0.0490417480469
5	99343929	rs208911427	C	T	ENSBTAG00000009663	ENSBTAT00000012735	intron	LIM14	13	36	49	0.0014026885037
5	99345151	rs208389570	C	T	ENSBTAG00000009663	ENSBTAT00000012735	intron	LIM06,LIM14	32;55	14;17	46;72	0.0113515914368;8.14003082672e-06
5	99345194	rs108992023	G	C	ENSBTAG00000009663	ENSBTAT00000012735	intron	LIM19,LIM06,LIM14	51;31;51	10;11;16	61;42;67	9.6244250878e-08;0.00288724797429;2.16892387607e-05
5	99345201	rs207654257	G	A	ENSBTAG00000009663	ENSBTAT00000012735	intron	LIM02	34	75	109	0.000107300588026
5	99345338	.	A	G	ENSBTAG00000009663	ENSBTAT00000012735	intron	LIM01,LIM05	7;54	20;32	27;86	0.0191572904587;0.0229825919072
5	99356646	rs208802479	G	A	ENSBTAG00000009663	ENSBTAT00000012735	intron	LIM19	4	18	22	0.00434350967407
5	99359203	rs211520745	G	T	ENSBTAG00000009663	ENSBTAT00000012735	intron	LIM02,LIM14	12;36	28;63	40;99	0.016589003375;0.00863358694342
5	99359707	rs384384768	A	C	ENSBTAG00000009663	ENSBTAT00000012735	intron	LIM14	23	54	77	0.000538780169996
5	99359755	rs379042592	A	T	ENSBTAG00000009663	ENSBTAT00000012735	intron	LIM14	24	48	72	0.00630982731367
5	99360086	rs379223784	C	T	ENSBTAG00000009663	ENSBTAT00000012735	intron	LIM14	14	34	48	0.0055152014855
5	100204823	rs110844224	T	C	ENSBTAG00000011765	ENSBTAT00000055075	downstream_gene	LIM01	15	30	45	0.0356978035552
5	100205674	rs210521611	G	A	ENSBTAG00000011765	ENSBTAT00000055075	3_prime_UTR	LIM21	146	204	350	0.00226683719589
5	100206147	rs41592948	T	C	ENSBTAG00000011765	ENSBTAT00000055075	3_prime_UTR	LIM01,LIM16,LIM17,LIM03,LIM02,LIM21	305;62;131;86;142;124	401;89;184;47;103;176	706;151;315;133;245;300	0.000343097983715;0.0340105423021;0.00332684652654;0.000913197634592;0.0150237942916;0.0031692672015
5	100211004	rs379476856	C	T	ENSBTAG00000011765	ENSBTAT00000055075	intron	LIM01	4	13	17	0.0490417480469
5	103745011	.	G	A	ENSBTAG00000008612	ENSBTAT00000015014	missense	LIM03	3	12	15	0.03515625
5	103768284	rs209844031	G	A	ENSBTAG00000004840	ENSBTAT00000006358	3_prime_UTR	LIM03	24	11	35	0.0409595915116
5	103777732	rs43706489	C	T	ENSBTAG00000004840	ENSBTAT00000006358	synonymous	LIM01	5	17	22	0.0169005393982
5	103937973	rs210073272	T	C	ENSBTAG00000019782	ENSBTAT00000026358	downstream_gene	LIM04	3	13	16	0.0212707519531
5	103946798	.	C	G	ENSBTAG00000019782	ENSBTAT00000026358	upstream_gene	LIM15	24	11	35	0.0409595915116
5	104058654	rs134508595	C	G	ENSBTAG00000014931	ENSBTAT00000019876	upstream_gene	LIM04	37	18	55	0.0144538335338
5	104080664	rs209976752	G	A	ENSBTAG00000007024	ENSBTAT00000009243	upstream_gene	LIM19,LIM15	8;3	21;16	29;19	0.0241195447743;0.00442504882813
5	104219268	rs109191186	G	C	ENSBTAG00000014733	ENSBTAT00000019607	synonymous	LIM08	9	30	39	0.00106501963455
5	104250509	rs208568764	G	T	ENSBTAG00000014730	ENSBTAT00000019603	intron	LIM03	5	16	21	0.0266036987305
5	104250519	rs210041242	T	C	ENSBTAG00000014730	ENSBTAT00000019603	intron	LIM03	4	14	18	0.0308837890625
5	104250720	rs378250594	T	C	ENSBTAG00000014730	ENSBTAT00000019603	intron	LIM16,LIM15,LIM03,LIM06	7;5;6;6	21;36;28;22	28;41;34;28	0.0125409513712;7.84157236922e-07;0.000195125583559;0.00371916592121
5	104250730	rs381546273	C	T	ENSBTAG00000014730	ENSBTAT00000019603	intron	LIM16,LIM15,LIM06	7;5;4	20;38;20	27;43;24	0.0191572904587;2.4995097192e-07;0.00154387950897
5	104250737	rs209318367	G	A	ENSBTAG00000014730	ENSBTAT00000019603	intron	LIM15,LIM06	5;4	38;19	43;23	2.4995097192e-07;0.00259947776794
5	104250780	rs379581888	A	G	ENSBTAG00000014730	ENSBTAT00000019603	intron	LIM06	3	14	17	0.0127258300781
5	104250844	rs381150973	T	C	ENSBTAG00000014730	ENSBTAT00000019603	intron	LIM16,LIM15,LIM03	10;4;7	26;42;26	36;46;33	0.0113309841836;5.10019049216e-09;0.00131872715428
5	104250983	rs136786060	A	C	ENSBTAG00000014730	ENSBTAT00000019603	intron	LIM03	25	9	34	0.00904118549079
5	104251033	rs135817510	G	A	ENSBTAG00000014730	ENSBTAT00000019603	intron	LIM09	24	10	34	0.0243065101095
5	104251186	rs210635212	T	C	ENSBTAG00000014730	ENSBTAT00000019603	intron	LIM15,LIM03	6;7	19;19	25;26	0.0146332979202;0.028959274292
5	104251617	rs134244297	C	T	ENSBTAG00000014730	ENSBTAT00000019603	intron	LIM15	41	10	51	1.4737715885e-05
5	104251901	rs132706257	C	T	ENSBTAG00000014730	ENSBTAT00000019603	intron	LIM16,LIM06	46;29	17;13	63;42	0.000336709349466;0.0195204727825
5	104251922	rs137051844	C	T	ENSBTAG00000014730	ENSBTAT00000019603	intron	LIM16,LIM03,LIM09,LIM06	59;26;30;36	19;10;10;12	78;36;40;48	6.41506390671e-06;0.0113309841836;0.00222143377323;0.000717269673395
5	104251950	rs381641905	C	T	ENSBTAG00000014730	ENSBTAT00000019603	intron	LIM16,LIM15,LIM09,LIM06	22;10;11;8	65;36;28;25	87;46;39;33	4.34870311176e-06;0.00015641720853;0.00947530427948;0.00455138413236
5	104251952	rs384756597	T	C	ENSBTAG00000014730	ENSBTAT00000019603	intron	LIM16,LIM15,LIM09,LIM06	24;10;11;8	66;36;28;25	90;46;39;33	1.09020491911e-05;0.00015641720853;0.00947530427948;0.00455138413236
5	104252081	rs132734545	T	A	ENSBTAG00000014730	ENSBTAT00000019603	intron	LIM16	41	12	53	8.17133499926e-05
5	104252089	rs133790043	G	T	ENSBTAG00000014730	ENSBTAT00000019603	intron	LIM16,LIM03	44;23	13;10	57;33	4.7104376094e-05;0.0350820333697
5	104252107	rs385746013	T	C	ENSBTAG00000014730	ENSBTAT00000019603	intron	LIM16,LIM15,LIM03,LIM09,LIM06	13;4;11;9;6	38;29;26;26;21	51;33;37;35;27	0.000621043456228;1.09286047518e-05;0.0200738519197;0.00598812056705;0.00592461228371
5	104252125	rs133320231	T	C	ENSBTAG00000014730	ENSBTAT00000019603	intron	LIM21	4	14	18	0.0308837890625
5	104252146	rs135415593	G	A	ENSBTAG00000014730	ENSBTAT00000019603	intron	LIM06	24	10	34	0.0243065101095
5	104273765	rs385472367	G	A	ENSBTAG00000014730	ENSBTAT00000019603	upstream_gene	LIM19,LIM14	262;170	195;101	457;271	0.00198686369858;3.30176487205e-05
5	104275185	rs109025633	T	A	ENSBTAG00000014730	ENSBTAT00000019603	upstream_gene	LIM14	15	36	51	0.00460130971177
5	104276180	rs109577147	A	G	ENSBTAG00000014730	ENSBTAT00000019603	upstream_gene	LIM22	10	40	50	2.38613316768e-05
5	104276207	rs109822629	A	G	ENSBTAG00000014730	ENSBTAT00000019603	upstream_gene	LIM22	12	47	59	5.12562924969e-06
5	104276308	rs135587993	G	A	ENSBTAG00000014730	ENSBTAT00000019603	upstream_gene	LIM22	9	30	39	0.00106501963455
5	104648097	rs210972675	C	G	ENSBTAG00000012265	ENSBTAT00000016273	synonymous	LIM08	57	23	80	0.00018311656413
5	104682238	rs110571898	T	G	ENSBTAG00000012265	ENSBTAT00000016273	missense	LIM08,LIM22	51;27	78;56	129;83	0.0217029535628;0.00193143748223
5	104716692	rs209440110	C	T	ENSBTAG00000012265	ENSBTAT00000016273	splice_region	LIM22	60	36	96	0.0184333529315
5	106221024	rs134514931	A	G	ENSBTAG00000016650	ENSBTAT00000022146	downstream_gene	LIM14	7	24	31	0.00332689285278
5	106221295	rs110218115	C	A	ENSBTAG00000016650	ENSBTAT00000022146	downstream_gene	LIM14	23	48	71	0.00406511612464
5	106221730	rs109282826	G	T	ENSBTAG00000016650	ENSBTAT00000022146	downstream_gene	LIM04	48	28	76	0.0286266555087
5	106223287	rs384081523	T	C	ENSBTAG00000016650	ENSBTAT00000022146	3_prime_UTR	LIM03,LIM14	32;18	51;45	83;63	0.0475248892565;0.000898047178668
5	107259767	rs378545355	T	C	ENSBTAG00000019788	ENSBTAT00000036296	downstream_gene	LIM19	187	145	332	0.0242923640269
5	107259789	rs381198973	T	C	ENSBTAG00000019788	ENSBTAT00000036296	downstream_gene	LIM19	219	159	378	0.00236442694142
5	107259927	rs110227917	A	G	ENSBTAG00000019788	ENSBTAT00000036296	downstream_gene	LIM04	208	251	459	0.0498316400301
5	107260657	rs109508988	T	C	ENSBTAG00000019788	ENSBTAT00000036296	downstream_gene	LIM15	20	36	56	0.0440465461022
5	107264067	rs378505246	G	A	ENSBTAG00000019788	ENSBTAT00000036296	downstream_gene	LIM04	49	26	75	0.0105821170517
5	108216674	rs211288647	T	C	ENSBTAG00000005225	ENSBTAT00000006880	intron	LIM01	2	11	13	0.0224609375
5	109328951	rs382707373	C	G	ENSBTAG00000010660	ENSBTAT00000063537	intron	LIM06	4	13	17	0.0490417480469
5	109888425	rs379499661	A	G	ENSBTAG00000018530	ENSBTAT00000024663	synonymous	LIM05,LIM03	103;355	69;249	172;604	0.0116421765555;1.84662107751e-05
5	109888437	rs382912900	T	C	ENSBTAG00000018530	ENSBTAT00000024663	synonymous	LIM03	338	222	560	1.08123401437e-06
5	109888981	rs380325098	A	G	ENSBTAG00000018530	ENSBTAT00000024663	intron	LIM03	3	13	16	0.0212707519531
5	109888986	rs383476789	T	C	ENSBTAG00000018530	ENSBTAT00000024663	intron	LIM03	5	15	20	0.041389465332
5	109888995	rs378469654	G	A	ENSBTAG00000018530	ENSBTAT00000024663	intron	LIM03	5	17	22	0.0169005393982
5	110014579	rs385629806	C	T	ENSBTAG00000015089	ENSBTAT00000020080	5_prime_UTR	LIM01,LIM03	643;623	460;536	1103;1159	3.9700674526e-08;0.0115003742626
5	110017271	rs385805256	C	T	ENSBTAG00000015089	ENSBTAT00000020080	synonymous	LIM05	325	491	816	6.8104075507e-09
5	110017289	.	C	T	ENSBTAG00000015089	ENSBTAT00000020080	synonymous	LIM05,LIM03	237;747	377;645	614;1392	1.76875158865e-08;0.00676672623365
5	110017295	.	G	A	ENSBTAG00000015089	ENSBTAT00000020080	synonymous	LIM05	216	365	581	6.69304996402e-10
5	110090966	rs210442387	G	A	ENSBTAG00000002539	ENSBTAT00000003297	synonymous	LIM03	20	44	64	0.00368996427654
5	110169684	rs211371021	G	A	ENSBTAG00000010790	ENSBTAT00000014281	synonymous	LIM05	239	184	423	0.00857281756987
5	110169699	rs109520594	A	G	ENSBTAG00000010790	ENSBTAT00000014281	synonymous	LIM05	242	194	436	0.0242813655901
5	110179138	rs211165477	A	G	ENSBTAG00000010790	ENSBTAT00000014281	synonymous	LIM03	202	130	332	9.20145027468e-05
5	110181306	rs110884885	G	A	ENSBTAG00000010790	ENSBTAT00000014281	synonymous	LIM08,LIM05	234;100	191;73	425;173	0.041493822793;0.0477564476813
5	110181327	rs208532635	C	T	ENSBTAG00000010790	ENSBTAT00000014281	synonymous	LIM04	159	114	273	0.0076304732407
5	110233588	rs208719500	A	G	ENSBTAG00000037703	ENSBTAT00000026064	synonymous	LIM03	28	14	42	0.0435585219238
5	110233603	rs209010160	A	C	ENSBTAG00000037703	ENSBTAT00000026064	synonymous	LIM03	28	13	41	0.0275331558296
5	110348484	rs210042566	G	A	ENSBTAG00000015268	ENSBTAT00000020311	synonymous	LIM03	6	17	23	0.0346896648407
5	110350477	rs384474113	G	A	ENSBTAG00000015268	ENSBTAT00000020311	intron	LIM16	7	19	26	0.028959274292
5	110352758	rs136285249	T	C	ENSBTAG00000015268	ENSBTAT00000020311	intron	LIM03	2	10	12	0.03857421875
5	110483995	rs209149723	G	A	ENSBTAG00000009668	ENSBTAT00000012742	downstream_gene	LIM06	103	68	171	0.00912208307543
5	110484555	rs135643427	T	C	ENSBTAG00000009668	ENSBTAT00000012742	downstream_gene	LIM08	71	46	117	0.0260755622357
5	110559083	rs132887969	A	G			intergenic	LIM01	27	12	39	0.0237027024705
5	110674092	rs109958123	G	A	ENSBTAG00000009887	ENSBTAT00000037682	downstream_gene	LIM06	183	229	412	0.0265035250767
5	110674247	rs384563596	G	A	ENSBTAG00000009887	ENSBTAT00000037682	downstream_gene	LIM08	254	170	424	5.27522150093e-05
5	110675290	rs137005096	T	C	ENSBTAG00000009887	ENSBTAT00000037682	downstream_gene	LIM03,LIM06	204;194	161;154	365;348	0.0277847460627;0.0364105021964
5	110677053	rs378560255	C	T	ENSBTAG00000009887	ENSBTAT00000037682	intron	LIM03	25	11	36	0.0288167196559
5	110680938	rs383198555	G	A	ENSBTAG00000009887	ENSBTAT00000037682	intron	LIM03	40	17	57	0.00320154376745
5	110681197	rs208005608	G	T	ENSBTAG00000009887	ENSBTAT00000037682	intron	LIM16	14	28	42	0.0435585219238
5	110827651	rs135854364	T	C	ENSBTAG00000010157	ENSBTAT00000013405	downstream_gene	LIM06	3	14	17	0.0127258300781
5	110830674	rs41255314	A	G	ENSBTAG00000010157	ENSBTAT00000013405	downstream_gene	LIM22	29	48	77	0.039539532878
5	110885464	rs209269168	G	T	ENSBTAG00000003693	ENSBTAT00000004813	synonymous	LIM01	64	39	103	0.0176090568679
5	110889045	rs209948018	C	T	ENSBTAG00000003693	ENSBTAT00000004813	upstream_gene	LIM03	8	20	28	0.0356981381774
5	110889073	rs208088136	A	G	ENSBTAG00000003693	ENSBTAT00000004813	upstream_gene	LIM03	9	24	33	0.0135309868492
5	110889087	rs383492517	C	A	ENSBTAG00000003693	ENSBTAT00000004813	upstream_gene	LIM03	6	25	31	0.000877910293639
5	111105830	rs110285003	C	G	ENSBTAG00000007228	ENSBTAT00000009507	downstream_gene	LIM06	30	11	41	0.00432400493446
5	111463697	.	A	G	ENSBTAG00000017439	ENSBTAT00000023204	downstream_gene	LIM05,LIM15	2129;2390	1640;1829	3769;4219	1.72191588374e-15;5.9203639445e-18
5	111464845	rs385183422	G	T	ENSBTAG00000017462	ENSBTAT00000023213	missense	LIM09	2082	1616	3698	1.90950227571e-14
5	111464886	rs379818376	C	T	ENSBTAG00000017462	ENSBTAT00000023213	3_prime_UTR	LIM09,LIM06	1084;1008	743;782	1827;1790	1.49543215685e-15;1.01015611329e-07
5	112121312	rs209287637	G	A	ENSBTAG00000021076	ENSBTAT00000028072	missense	LIM15	11	26	37	0.0200738519197
5	112498508	rs134612632	C	A	ENSBTAG00000042762	ENSBTAT00000059754	downstream_gene	LIM08	25	10	35	0.0166738478001
5	112512056	rs208155446	T	C	ENSBTAG00000004048	ENSBTAT00000037657	synonymous	LIM08	32	17	49	0.0443841609871
5	112512278	rs109643442	T	C	ENSBTAG00000004048	ENSBTAT00000037657	synonymous	LIM08	39	17	56	0.00456153274641
5	112614037	rs209762973	G	A	ENSBTAG00000006202	ENSBTAT00000008146	3_prime_UTR	LIM04,LIM03,LIM09,LIM02,LIM14	185;198;152;215;250	117;147;117;147;179	302;345;269;362;429	0.000108641455783;0.0070177474306;0.0379731695333;0.000414305928861;0.00070779975293
5	112630601	rs136517609	T	C	ENSBTAG00000006202	ENSBTAT00000008146	synonymous	LIM14	329	416	745	0.00161072460547
5	112926734	rs109391323	G	C	ENSBTAG00000012481	ENSBTAT00000012125	synonymous	LIM01	45	24	69	0.0154322974537
5	113039401	rs110589787	C	G	ENSBTAG00000016580	ENSBTAT00000022056	downstream_gene	LIM06	38	15	53	0.00219018688389
5	113127736	.	G	A	ENSBTAG00000006429	ENSBTAT00000008431	synonymous	LIM16	437	374	811	0.0294095650174
5	113207296	rs382507540	C	T	ENSBTAG00000047942	ENSBTAT00000063207	downstream_gene	LIM22	81	47	128	0.00337418502009
5	113256266	rs110906271	A	T	ENSBTAG00000006104	ENSBTAT00000008022	3_prime_UTR	LIM14	198	157	355	0.0336088076367
5	113415763	.	C	A	ENSBTAG00000029975	ENSBTAT00000042354	downstream_gene	LIM22	39	60	99	0.043875293587
5	113552927	rs211034326	C	A	ENSBTAG00000009506	ENSBTAT00000012508	downstream_gene	LIM08	4	17	21	0.00719738006592
5	113983058	rs379096719	T	A	ENSBTAG00000016511	ENSBTAT00000021952	3_prime_UTR	LIM13	12	34	46	0.00164149134085
5	114009527	rs109315643	T	C	ENSBTAG00000016516	ENSBTAT00000042618	3_prime_UTR	LIM08	211	154	365	0.00332155904614
5	114358982	rs210942491	T	G	ENSBTAG00000019290	ENSBTAT00000025683	3_prime_UTR	LIM01	19	35	54	0.0402235640957
5	114576630	rs110434500	T	C	ENSBTAG00000002413	ENSBTAT00000003130	3_prime_UTR	LIM14	24	11	35	0.0409595915116
5	114587635	rs378950709	G	A	ENSBTAG00000002413	ENSBTAT00000003130	synonymous	LIM06	18	36	54	0.0198343267281
5	115544037	rs133746565	C	T	ENSBTAG00000021978	ENSBTAT00000029307	synonymous	LIM17	263	129	392	1.17454896907e-11
5	115558469	rs133796743	C	T	ENSBTAG00000021978	ENSBTAT00000029307	synonymous	LIM06	303	498	801	5.65176896568e-12
5	115561469	rs137676152	G	A	ENSBTAG00000021978	ENSBTAT00000029307	synonymous	LIM19	427	781	1208	1.45062459177e-24
5	115572335	rs109828090	A	G	ENSBTAG00000021978	ENSBTAT00000029307	downstream_gene	LIM09	188	253	441	0.00226998122874
5	115573195	rs110154379	T	C	ENSBTAG00000021978	ENSBTAT00000029307	downstream_gene	LIM15,LIM03	539;899	413;468	952;1367	4.97553137163e-05;9.06565394187e-32
5	115573566	rs135758707	T	C	ENSBTAG00000021978	ENSBTAT00000029307	downstream_gene	LIM09,LIM06	129;546	243;306	372;852	3.54696988444e-09;1.68707831047e-16
5	115573601	rs133691847	G	A	ENSBTAG00000021978	ENSBTAT00000029307	downstream_gene	LIM09	175	274	449	3.43857795768e-06
5	115573718	rs111011900	C	T	ENSBTAG00000021978	ENSBTAT00000029307	downstream_gene	LIM09	241	312	553	0.00288014139214
5	115573970	rs108937968	T	C	ENSBTAG00000021978	ENSBTAT00000029307	downstream_gene	LIM09	71	119	190	0.000612563500793
5	115574457	rs110141923	A	G	ENSBTAG00000021978	ENSBTAT00000029307	downstream_gene	LIM09,LIM06	75;243	121;153	196;396	0.0012497096331;7.10102371584e-06
5	115574508	rs134124417	G	A	ENSBTAG00000021978	ENSBTAT00000029307	downstream_gene	LIM09,LIM02,LIM06	78;159;256	148;245;173	226;404;429	3.74646630012e-06;2.19691310064e-05;7.1742012584e-05
5	115574516	rs110565378	C	T	ENSBTAG00000021978	ENSBTAT00000029307	downstream_gene	LIM09,LIM02,LIM06	91;189;279	166;269;192	257;458;471	3.36244037218e-06;0.000215598992532;7.09417105253e-05
5	115574519	rs110297675	G	A	ENSBTAG00000021978	ENSBTAT00000029307	downstream_gene	LIM09,LIM02	93;199	163;271	256;470	1.43865727151e-05;0.0010355726199
5	115574904	rs110930865	T	C	ENSBTAG00000021978	ENSBTAT00000029307	downstream_gene	LIM09,LIM06	134;414	234;261	368;675	2.08605389041e-07;4.23012448564e-09
5	115574925	rs109031514	T	G	ENSBTAG00000021978	ENSBTAT00000029307	downstream_gene	LIM09,LIM06	135;400	230;247	365;647	7.54039240799e-07;1.9370571826e-09
5	115575091	rs136769643	C	T	ENSBTAG00000021978	ENSBTAT00000029307	downstream_gene	LIM02	170	217	387	0.0192542542829
5	116343818	.	C	T	ENSBTAG00000038882	ENSBTAT00000056142	downstream_gene	LIM03	11	25	36	0.0288167196559
5	116821799	.	G	A	ENSBTAG00000009351	ENSBTAT00000012308	missense	LIM21	158	122	280	0.0362812829763
5	117147496	.	G	C	ENSBTAG00000008063	ENSBTAT00000010606	upstream_gene	LIM14	5	21	26	0.00249391794205
5	118343569	rs109666823	C	T	ENSBTAG00000044449	ENSBTAT00000061882	upstream_gene	LIM08	40	16	56	0.00184155478849
5	119896897	rs383810676	C	T			intergenic	LIM22	7	41	48	6.24040843888e-07
5	119897161	rs208754771	T	C			intergenic	LIM22	5	33	38	4.25596226705e-06
5	120100425	rs109009726	T	A	ENSBTAG00000016048	ENSBTAT00000021357	missense	LIM04	70	101	171	0.0215065424633
5	120205803	rs383737632	G	C	ENSBTAG00000030180	ENSBTAT00000042578	intron	LIM06	2	11	13	0.0224609375
5	120264104	rs43703882	C	T	ENSBTAG00000004876	ENSBTAT00000006412	3_prime_UTR	LIM21	12	28	40	0.016589003375
5	120264248	rs385547200	A	G	ENSBTAG00000004876	ENSBTAT00000006412	3_prime_UTR	LIM21	36	15	51	0.00460130971177
5	120826506	rs43764164	C	A	ENSBTAG00000046760	ENSBTAT00000065149	downstream_gene	LIM08	8	21	29	0.0241195447743
6	3560513	rs43451188	G	A	ENSBTAG00000021746	ENSBTAT00000028988	missense	LIM05,LIM16,LIM20,LIM09,LIM02	155;135;50;106;170	98;81;30;77;103	253;216;80;183;273	0.000409100046884;0.000290904155156;0.0329926184265;0.0381781829973;5.9917813184e-05
6	3569954	rs132836095	G	A	ENSBTAG00000021746	ENSBTAT00000028988	synonymous	LIM05,LIM16,LIM13,LIM02	145;145;144;155	103;83;77;112	248;228;221;267	0.00909119393954;4.84354474528e-05;7.74840178074e-06;0.0100270608779
6	3574328	rs110590861	T	C	ENSBTAG00000021746	ENSBTAT00000028988	3_prime_UTR	LIM16	58	36	94	0.0297664100879
6	4747135	rs42798176	C	T	ENSBTAG00000012111	ENSBTAT00000049757	downstream_gene	LIM09	3	12	15	0.03515625
6	7237600	.	G	A			intergenic	LIM22	28	185	213	1.43293847959e-29
6	7238137	rs383675151	T	C			intergenic	LIM08,LIM19	4;13	44;39	48;52	1.51383261482e-09;0.000409541453783
6	7238325	rs381901940	C	T			intergenic	LIM19	8	41	49	1.96465377655e-06
6	7244022	rs134794742	T	C			intergenic	LIM22	3	36	39	3.60887497663e-08
6	7245325	rs382775056	A	G	ENSBTAG00000028980	ENSBTAT00000041360	downstream_gene	LIM03	4	27	31	3.39532271028e-05
6	7248293	rs381197016	G	T	ENSBTAG00000028980	ENSBTAT00000041360	downstream_gene	LIM15,LIM22	1;14	15;256	16;270	0.000518798828125;9.93023588395e-59
6	7248306	rs384833454	G	A	ENSBTAG00000028980	ENSBTAT00000041360	downstream_gene	LIM15	1	12	13	0.00341796875
6	7248445	rs137137583	C	T	ENSBTAG00000028980	ENSBTAT00000041360	downstream_gene	LIM15	2	13	15	0.00738525390625
6	7250836	rs135630788	C	T	ENSBTAG00000028980	ENSBTAT00000041360	upstream_gene	LIM08,LIM03	11;6	90;51	101;57	1.42359117652e-16;5.67619312664e-10
6	7251225	rs377933420	C	T	ENSBTAG00000028980	ENSBTAT00000041360	upstream_gene	LIM08,LIM15,LIM03,LIM13	29;17;29;22	129;62;84;104	158;79;113;126	2.95880660947e-16;3.58835888159e-07;2.20077306216e-07;6.07226775673e-14
6	7252252	rs135438502	G	A	ENSBTAG00000028980	ENSBTAT00000041360	upstream_gene	LIM08,LIM22	29;87	15;53	44;140	0.0487667659045;0.00510255680983
6	7258958	rs109953071	G	A	ENSBTAG00000002574	ENSBTAT00000003330	intron	LIM15	34	18	52	0.0364834000084
6	7289641	rs132724017	G	A	ENSBTAG00000002574	ENSBTAT00000003330	5_prime_UTR	LIM19,LIM15,LIM13,LIM02	490;437;513;552	359;310;451;424	849;747;964;976	7.82420062011e-06;3.82588573565e-06;0.0493952626616;4.68936149445e-05
6	7289677	rs109313652	G	A	ENSBTAG00000002574	ENSBTAT00000003330	upstream_gene	LIM08,LIM22,LIM02	75;169;37	48;109;17	123;278;54	0.0186934254093;0.000383758055329;0.00907334033959
6	7420780	rs207494654	C	T	ENSBTAG00000006434	ENSBTAT00000008434	missense	LIM16,LIM04,LIM02	289;497;626	196;410;519	485;907;1145	2.79607096009e-05;0.00427038193001;0.00172087228497
6	7421039	rs209143393	G	A	ENSBTAG00000006434	ENSBTAT00000008434	synonymous	LIM04	767	671	1438	0.0122113473198
6	7421447	rs43446901	T	C	ENSBTAG00000006434	ENSBTAT00000008434	synonymous	LIM16,LIM04,LIM15,LIM03	251;440;423;541	399;600;658;706	650;1040;1081;1247	7.03438247354e-09;7.82557929295e-07;9.01187563674e-13;3.3093745303e-06
6	8024548	rs109873257	C	A	ENSBTAG00000043530	ENSBTAT00000060522	upstream_gene	LIM08	43	19	62	0.00315606025102
6	13233781	rs110889267	A	G	ENSBTAG00000014463	ENSBTAT00000039835	intron	LIM15	4	13	17	0.0490417480469
6	13267743	rs378292541	T	C	ENSBTAG00000014463	ENSBTAT00000039835	synonymous	LIM05	194	141	335	0.00442577349622
6	13270954	rs383238945	C	T	ENSBTAG00000014463	ENSBTAT00000039835	3_prime_UTR	LIM08,LIM04	258;359	200;302	458;661	0.00766674530229;0.0293184428795
6	13564671	.	T	A			intergenic	LIM15	26	12	38	0.0335524396796
6	16157732	.	G	A			intergenic	LIM03	5	15	20	0.041389465332
6	16837078	rs135911949	C	T	ENSBTAG00000015230	ENSBTAT00000020263	synonymous	LIM04,LIM20,LIM06	74;37;103	147;65;148	221;102;251	1.02946951778e-06;0.00720621462005;0.00537737442091
6	16837123	rs133765856	G	A	ENSBTAG00000015230	ENSBTAT00000020263	synonymous	LIM04,LIM20,LIM06	67;35;88	135;65;149	202;100;237	1.96378583371e-06;0.00351764172297;8.95354687891e-05
6	18474096	rs211686954	G	A	ENSBTAG00000002049	ENSBTAT00000002654	synonymous	LIM04,LIM09	361;205	487;251	848;456	1.70854700694e-05;0.0349750576441
6	18517378	rs109051909	G	T	ENSBTAG00000012972	ENSBTAT00000017246	synonymous	LIM02	6	17	23	0.0346896648407
6	20109063	rs207986552	T	C	ENSBTAG00000004230	ENSBTAT00000005542	downstream_gene	LIM13	4	15	19	0.0192108154297
6	20124909	rs109758874	T	C	ENSBTAG00000004230	ENSBTAT00000005542	missense	LIM05	188	237	425	0.0197866618759
6	20349192	rs136889414	G	A	ENSBTAG00000004227	ENSBTAT00000005539	downstream_gene	LIM15	3	15	18	0.00753784179688
6	20349213	rs109785814	G	A	ENSBTAG00000004227	ENSBTAT00000005539	downstream_gene	LIM15	3	13	16	0.0212707519531
6	20349235	rs110381851	C	T	ENSBTAG00000004227	ENSBTAT00000005539	downstream_gene	LIM15,LIM06	3;4	13;14	16;18	0.0212707519531;0.0308837890625
6	20450827	.	C	T	ENSBTAG00000006686	ENSBTAT00000029948	3_prime_UTR	LIM19	37	18	55	0.0144538335338
6	20474652	rs110889234	A	G	ENSBTAG00000006686	ENSBTAT00000029948	missense	LIM20	31	11	42	0.00288724797429
6	23050360	rs133454132	G	A	ENSBTAG00000002526	ENSBTAT00000003277	synonymous	LIM03	80	17	97	6.00796218988e-11
6	23370519	rs43458585	A	G			intergenic	LIM16,LIM17,LIM20,LIM03,LIM06,LIM14	299;130;96;240;211;276	220;93;59;178;119;201	519;223;155;418;330;477	0.000604108725579;0.0157304106692;0.00369303661497;0.00280494088525;4.63746981097e-07;0.000687578264951
6	25621228	rs209273323	A	G	ENSBTAG00000034206	ENSBTAT00000048484	splice_donor	LIM08,LIM01,LIM15,LIM17,LIM02	57;29;42;29;37	36;15;19;12;13	93;44;61;41;50	0.0375142318019;0.0487667659045;0.00444401947107;0.0115077897353;0.000936222910852
6	25621255	rs133663613	T	C	ENSBTAG00000034206	ENSBTAT00000048484	intron	LIM17,LIM02	27;37	11;12	38;49	0.0138529652613;0.000469757318008
6	25814533	rs41591934	G	C			intergenic	LIM03	5	20	25	0.00407731533051
6	25843463	rs132991266	T	A			intergenic	LIM16	3	13	16	0.0212707519531
6	25890044	rs137225397	G	A	ENSBTAG00000010610	ENSBTAT00000014026	5_prime_UTR	LIM22	66	111	177	0.000890326910088
6	25892961	rs377782139	A	T	ENSBTAG00000010610	ENSBTAT00000014026	3_prime_UTR	LIM19,LIM04,LIM20,LIM22,LIM09,LIM02,LIM14	520;372;212;183;428;536;454	610;449;163;269;564;628;614	1130;821;375;452;992;1164;1068	0.00807861879451;0.00795325157236;0.0130809211729;6.09112965161e-05;1.76631474594e-05;0.00762072778833;1.09362443317e-06
6	25893470	rs378233836	T	G	ENSBTAG00000010610	ENSBTAT00000014026	3_prime_UTR	LIM04,LIM22,LIM02	351;214;538	443;300;636	794;514;1174	0.00122634712384;0.000171821859495;0.00462002003326
6	25893899	rs135490234	C	G	ENSBTAG00000010610	ENSBTAT00000014026	3_prime_UTR	LIM19,LIM04,LIM15,LIM02,LIM06,LIM14	684;513;525;653;487;608	511;403;630;533;578;486	1195;916;1155;1186;1065;1094	6.23171834227e-07;0.000311668224733;0.00219863787366;0.000543967361258;0.0057932357184;0.000250504125122
6	25894470	rs208522145	G	C	ENSBTAG00000010610	ENSBTAT00000014026	3_prime_UTR	LIM15,LIM09	534;337	681;459	1215;796	2.74879990327e-05;1.73432613108e-05
6	25894561	rs136500697	C	T	ENSBTAG00000010610	ENSBTAT00000014026	3_prime_UTR	LIM04,LIM06	545;566	363;432	908;998	1.67737037778e-09;2.48719185259e-05
6	26347461	rs109777251	G	A	ENSBTAG00000046333	ENSBTAT00000064829	synonymous	LIM21	133	173	306	0.0256212490628
6	31335212	rs109846806	A	G	ENSBTAG00000012818	ENSBTAT00000064437	downstream_gene	LIM08,LIM22	8;39	22;82	30;121	0.0161248017102;0.000115474527445
6	31335559	rs29002356	C	T	ENSBTAG00000012818	ENSBTAT00000064437	downstream_gene	LIM22	32	76	108	2.76078699662e-05
6	31733933	rs109288841	G	T	ENSBTAG00000017061	ENSBTAT00000047936	3_prime_UTR	LIM09	2	14	16	0.00418090820312
6	31733945	rs109487746	T	C	ENSBTAG00000017061	ENSBTAT00000047936	3_prime_UTR	LIM09	2	10	12	0.03857421875
6	37401753	rs29026551	G	A	ENSBTAG00000011187	ENSBTAT00000014855	missense	LIM08	12	28	40	0.016589003375
6	37898095	rs209089156	G	A	ENSBTAG00000005754	ENSBTAT00000007563	3_prime_UTR	LIM03	11	26	37	0.0200738519197
6	38007713	rs109912292	G	A	ENSBTAG00000017704	ENSBTAT00000023552	missense	LIM08,LIM17,LIM22	13;2;26	27;12;86	40;14;112	0.0384773082842;0.012939453125;1.10092230846e-08
6	38009089	rs111021087	A	G	ENSBTAG00000017704	ENSBTAT00000023552	missense	LIM22	27	102	129	1.88197475211e-11
6	38042011	rs29010895	C	T	ENSBTAG00000020031	ENSBTAT00000026682	3_prime_UTR	LIM02	4	13	17	0.0490417480469
6	38614421	rs133505763	C	T	ENSBTAG00000005932	ENSBTAT00000007791	3_prime_UTR	LIM13	23	9	32	0.0200616070069
6	38614787	rs110974806	G	A	ENSBTAG00000005932	ENSBTAT00000007791	3_prime_UTR	LIM15	4	18	22	0.00434350967407
6	43436373	rs42728498	C	T	ENSBTAG00000004653	ENSBTAT00000006107	downstream_gene	LIM15	11	26	37	0.0200738519197
6	44485280	rs136189530	C	A			intergenic	LIM05,LIM02	6;10	21;34	27;44	0.00592461228371;0.000388130902934
6	44486418	rs109842366	A	G			intergenic	LIM05	5	19	24	0.00661075115204
6	44529318	rs43458077	G	A			intergenic	LIM02	9	22	31	0.0294493734837
6	44537341	rs207881047	G	C			intergenic	LIM02,LIM21	10;5	30;16	40;21	0.00222143377323;0.0266036987305
6	44545998	rs209712669	A	G			intergenic	LIM05,LIM16,LIM09,LIM02,LIM21	26;23;15;11;14	67;58;48;67;48	93;81;63;78;62	2.52581892172e-05;0.000126611151964;3.76061213254e-05;6.11831045524e-11;1.74285226016e-05
6	44546072	rs209556413	T	C			intergenic	LIM05,LIM16,LIM03,LIM02,LIM21	16;21;25;13;9	73;65;50;69;47	89;86;75;82;56	7.23736306508e-10;2.15317889235e-06;0.00522824300401;2.25584749425e-10;2.57157204808e-07
6	44546101	rs384699832	A	G			intergenic	LIM15	65	26	91	5.31176292678e-05
6	44546156	rs379189705	C	A			intergenic	LIM05,LIM16,LIM03,LIM02,LIM21	18;21;16;12;20	60;48;50;62;44	78;69;66;74;64	1.97302091114e-06;0.00155031694949;3.32823501703e-05;2.85554861615e-09;0.00368996427654
6	44546167	rs208473775	G	A			intergenic	LIM05,LIM16,LIM03,LIM02,LIM21	20;23;19;15;22	69;50;56;67;54	89;73;75;82;76	1.77696406007e-07;0.0021181727464;2.2429642159e-05;5.2573169769e-09;0.000312978600837
6	44546251	rs136997178	G	A			intergenic	LIM05,LIM19,LIM16,LIM02,LIM21	18;9;12;17;17	48;23;35;44;40	66;32;47;61;57	0.000287118449662;0.0200616070069;0.00108853820647;0.000729904510935;0.00320154376745
6	44546260	rs110135055	A	G			intergenic	LIM03	31	11	42	0.00288724797429
6	44547243	rs43459132	T	G			intergenic	LIM01	2	10	12	0.03857421875
6	44547285	rs43459131	C	T			intergenic	LIM16,LIM03,LIM09	50;47;29	30;27;13	80;74;42	0.0329926184265;0.0265168325507;0.0195204727825
6	44547335	rs43458130	C	T			intergenic	LIM16	35	12	47	0.00108853820647
6	44547572	rs385218942	C	T			intergenic	LIM15	36	20	56	0.0440465461022
6	44547657	rs380163408	T	C			intergenic	LIM01,LIM19,LIM02	8;14;43	35;34;89	43;48;132	4.19341579345e-05;0.0055152014855;7.6923584887e-05
6	44547660	rs383783011	C	G			intergenic	LIM01,LIM19,LIM02	11;14;47	34;34;86	45;48;133	0.0008240823596;0.0055152014855;0.000913197634592
6	44547736	rs211224315	G	A			intergenic	LIM03	42	11	53	2.24755940232e-05
6	44547778	rs43458129	G	A			intergenic	LIM01,LIM19,LIM16,LIM03	8;17;53;44	37;55;14;11	45;72;67;55	1.53740901965e-05;8.14003082672e-06;1.77286787755e-06;8.69937170478e-06
6	44547787	rs210078904	C	T			intergenic	LIM16,LIM03,LIM09,LIM06	45;44;38;90	16;12;11;17	61;56;49;107	0.000264278661827;2.08765682184e-05;0.000141970685199;3.50577999812e-13
6	44547809	rs207679328	A	T			intergenic	LIM16,LIM03,LIM09,LIM06	38;43;34;100	21;10;13;17	59;53;47;117	0.0363431799571;5.55052088913e-06;0.00308767646152;1.7262632577e-15
6	44547836	rs43458128	C	T			intergenic	LIM01,LIM05,LIM19,LIM03,LIM02	11;54;21;43;57	37;105;55;12;97	48;159;76;55;154	0.000222244962622;6.41487541496e-05;0.000120629115998;3.30537647321e-05;0.00158767699171
6	44547902	rs208857282	T	C			intergenic	LIM16,LIM03,LIM09,LIM21,LIM06	62;43;44;40;81	24;17;18;12;30	86;60;62;52;111	5.08365420184e-05;0.00106576577914;0.00129900277096;0.000127538783856;1.37386778238e-06
6	44547923	rs43458127	C	T			intergenic	LIM01,LIM05,LIM19,LIM06	6;71;16;31	41;116;69;94	47;187;85;125	1.77169866333e-07;0.00123236249594;5.24026667944e-09;1.45605168821e-08
6	44548150	rs209410003	C	T			intergenic	LIM03,LIM06	41;96	18;22	59;118	0.00379370563537;3.25657945423e-12
6	44548221	rs210391154	A	T			intergenic	LIM16,LIM03,LIM09,LIM06	74;50;42;112	21;21;8;29	95;71;50;141	4.24989199238e-08;0.000766764989741;1.1635558046e-06;1.04425629616e-12
6	44548276	rs43458126	A	G			intergenic	LIM01,LIM05,LIM19,LIM02,LIM06	6;71;20;68;25	20;122;70;111;102	26;193;90;179;127	0.00935530662537;0.000296752621296;1.13635650842e-07;0.00161918127079;3.12066589929e-12
6	44548298	rs207735282	T	C			intergenic	LIM01,LIM05,LIM19,LIM16,LIM03,LIM09,LIM02	6;76;23;72;50;53;72	19;136;76;28;19;14;127	25;212;99;100;69;67;199	0.0146332979202;4.55396956318e-05;8.53432768077e-08;1.25791500167e-05;0.000244397016578;1.77286787755e-06;0.000117901945332
6	44548299	rs385434411	G	A			intergenic	LIM01,LIM05,LIM19,LIM02,LIM06	6;76;23;74;26	19;137;76;126;92	25;213;99;200;118	0.0146332979202;3.51153444233e-05;8.53432768077e-08;0.000289275263787;7.74781882193e-10
6	44548353	rs209528831	A	T			intergenic	LIM16,LIM06	65;66	21;17	86;83	2.15317889235e-06;5.60293138505e-08
6	44548399	rs210927534	C	T			intergenic	LIM16,LIM03,LIM09,LIM06	88;49;56;123	31;17;21;31	119;66;77;154	1.66871568801e-07;0.000101477123168;8.21592190301e-05;3.59713274119e-14
6	44548439	rs208460749	C	T			intergenic	LIM16,LIM03,LIM09,LIM21,LIM06	88;43;52;50;129	32;17;16;11;32	120;60;68;61;161	3.18106031704e-07;0.00106576577914;1.4074155776e-05;4.58883121951e-07;5.24271839394e-15
6	44548561	rs208012541	T	A			intergenic	LIM16,LIM03,LIM09,LIM21,LIM06	80;49;39;39;136	22;21;15;14;37	102;70;54;53;173	6.42399266159e-09;0.00109324497297;0.00149625888539;0.000802330886895;1.67056331147e-14
6	44548562	rs207956562	A	T			intergenic	LIM01,LIM05,LIM19,LIM16,LIM03,LIM09,LIM02,LIM21	8;73;28;80;49;39;78;39	32;144;72;22;21;15;146;14	40;217;100;102;70;54;224;53	0.000182165829756;1.6442417103e-06;1.25791500167e-05;6.42399266159e-09;0.00109324497297;0.00149625888539;6.50082940836e-06;0.000802330886895
6	44548773	rs209182169	T	C			intergenic	LIM03,LIM09,LIM21,LIM06	54;41;59;110	24;17;14;38	78;58;73;148	0.000901003520522;0.00223255161994;1.01364489822e-07;2.59957913922e-09
6	44548788	rs211335381	T	G			intergenic	LIM16,LIM03,LIM09,LIM21,LIM06	61;41;33;60;104	14;24;16;13;32	75;65;49;73;136	3.80770408409e-08;0.0463534743329;0.0212941141414;2.30707385052e-08;4.42626393848e-10
6	44548801	rs208382728	G	C			intergenic	LIM16,LIM03,LIM09,LIM21,LIM06	63;48;38;58;107	14;21;16;12;32	77;69;54;70;139	1.41407240879e-08;0.00155031694949;0.00383826588033;2.24891623089e-08;1.20692813533e-10
6	44554928	rs207949058	A	G	ENSBTAG00000042453	ENSBTAT00000059445	upstream_gene	LIM06	6	21	27	0.00592461228371
6	44555947	rs208607705	G	A	ENSBTAG00000042453	ENSBTAT00000059445	upstream_gene	LIM03	3	12	15	0.03515625
6	44612297	rs136380656	A	G			intergenic	LIM05	2	12	14	0.012939453125
6	45090234	rs136224100	A	C			intergenic	LIM06	4	16	20	0.0118179321289
6	45939396	rs136756404	C	T	ENSBTAG00000021940	ENSBTAT00000065786	downstream_gene	LIM04	5	15	20	0.041389465332
6	47430011	rs211692824	A	T	ENSBTAG00000003602	ENSBTAT00000004696	downstream_gene	LIM16	31	16	47	0.0399860568261
6	47431925	rs381179078	C	T	ENSBTAG00000003602	ENSBTAT00000004696	downstream_gene	LIM16,LIM15	31;25	14;11	45;36	0.0160943600313;0.0288167196559
6	47645626	rs132903800	C	G	ENSBTAG00000033214	ENSBTAT00000047180	missense	LIM06	5	17	22	0.0169005393982
6	58816376	rs378761479	T	G	ENSBTAG00000005773	ENSBTAT00000007589	3_prime_UTR	LIM19	4	15	19	0.0192108154297
6	58818994	rs209269949	A	G	ENSBTAG00000005773	ENSBTAT00000007589	downstream_gene	LIM01	27	12	39	0.0237027024705
6	60235857	rs135115785	G	A	ENSBTAG00000014521	ENSBTAT00000019302	synonymous	LIM22	12	27	39	0.0237027024705
6	62157655	rs136307900	C	G	ENSBTAG00000010677	ENSBTAT00000039655	intron	LIM01,LIM19,LIM04,LIM02	105;78;96;67	147;124;166;115	252;202;262;182	0.00966345360255;0.00148197240102;1.81329549909e-05;0.000461644404965
6	62203190	rs210349292	C	G	ENSBTAG00000010677	ENSBTAT00000039655	synonymous	LIM14	289	238	527	0.0293073668499
6	62205001	rs41653399	G	A	ENSBTAG00000010677	ENSBTAT00000039655	synonymous	LIM01,LIM16,LIM17,LIM02	314;286;318;220	237;240;389;154	551;526;707;374	0.00118534130738;0.0496483960588;0.00842693664708;0.000754781181202
6	62207497	rs135693356	G	A	ENSBTAG00000010677	ENSBTAT00000039655	missense	LIM01,LIM16,LIM02	267;203;145	323;272;188	590;475;333	0.0234735691321;0.00177883406449;0.0212184999042
6	62208812	rs383776531	C	T	ENSBTAG00000010677	ENSBTAT00000039655	missense	LIM03,LIM13,LIM14	216;384;276	305;286;209	521;670;485	0.000111550528147;0.000174338842737;0.00269056814938
6	62215851	rs385741600	G	A	ENSBTAG00000010677	ENSBTAT00000039655	missense	LIM01,LIM05,LIM03,LIM13,LIM14	206;205;219;298;229	261;292;316;248;182	467;497;535;546;411	0.0123783396748;0.000110316058279;3.16779564774e-05;0.0358966291483;0.023151281232
6	62221616	rs209951108	A	G	ENSBTAG00000010677	ENSBTAT00000039655	3_prime_UTR	LIM16,LIM17,LIM02	165;164;106	63;109;46	228;273;152	1.01571104105e-11;0.00104536213073;1.25730942188e-06
6	62222289	rs208176560	A	C	ENSBTAG00000010677	ENSBTAT00000039655	downstream_gene	LIM16,LIM02	217;189	166;143	383;332	0.0105284775049;0.0134030368689
6	62222766	rs43464700	C	T	ENSBTAG00000010677	ENSBTAT00000039655	downstream_gene	LIM01	330	253	583	0.00162361640858
6	62223109	.	G	A	ENSBTAG00000010677	ENSBTAT00000039655	downstream_gene	LIM15,LIM14	189;177	107;230	296;407	2.17041443692e-06;0.00986460479323
6	62223280	rs109271951	A	G	ENSBTAG00000010677	ENSBTAT00000039655	downstream_gene	LIM05,LIM16,LIM03	115;59;94	192;94;179	307;153;273	1.30656350053e-05;0.00580274034717;2.99350633595e-07
6	64884539	rs385110675	C	T	ENSBTAG00000001603	ENSBTAT00000002096	3_prime_UTR	LIM01,LIM02,LIM14	146;135;170	90;95;129	236;230;299	0.000323850027362;0.00997006345244;0.0205538189232
6	68239381	.	A	C	ENSBTAG00000002201	ENSBTAT00000061348	missense	LIM14	5	16	21	0.0266036987305
6	69167002	rs382147878	T	G	ENSBTAG00000010611	ENSBTAT00000046355	3_prime_UTR	LIM03,LIM06	271;282	218;218	489;500	0.0186054495102;0.00479157329687
6	69502117	.	G	C	ENSBTAG00000014599	ENSBTAT00000019433	missense	LIM19	2	11	13	0.0224609375
6	69527232	.	C	T	ENSBTAG00000014601	ENSBTAT00000053713	3_prime_UTR	LIM04	104	68	172	0.00743386511305
6	69528499	rs110853087	T	C	ENSBTAG00000014601	ENSBTAT00000053713	3_prime_UTR	LIM16,LIM04	289;210	371;271	660;481	0.00159675266277;0.00616536111552
6	69529744	rs210608025	G	A	ENSBTAG00000014601	ENSBTAT00000053713	synonymous	LIM01,LIM16,LIM04	202;159;163	260;217;203	462;376;366	0.00793599558263;0.00323404346419;0.0413471153803
6	69529862	rs133517738	G	A	ENSBTAG00000014601	ENSBTAT00000053713	missense	LIM16	195	284	479	5.54069851099e-05
6	72268462	rs109419960	T	A	ENSBTAG00000000782	ENSBTAT00000001038	synonymous	LIM22	24	42	66	0.0355827244522
6	73396081	rs379832532	C	A	ENSBTAG00000040398	ENSBTAT00000025002	missense	LIM14	48	21	69	0.00155031694949
6	73396413	rs210407565	T	G	ENSBTAG00000040398	ENSBTAT00000025002	downstream_gene	LIM19,LIM15,LIM02,LIM21,LIM14	4;4;5;9;5	16;16;18;22;18	20;20;23;31;23	0.0118179321289;0.0118179321289;0.0106220245361;0.0294493734837;0.0106220245361
6	73396557	rs384029973	T	C	ENSBTAG00000040398	ENSBTAT00000025002	downstream_gene	LIM19,LIM14	5;28	18;51	23;79	0.0106220245361;0.0128124021758
6	73397059	rs209354998	T	C	ENSBTAG00000040398	ENSBTAT00000025002	downstream_gene	LIM21	15	32	47	0.018623836615
6	73397771	rs109697590	G	A	ENSBTAG00000040398	ENSBTAT00000025002	downstream_gene	LIM19	12	25	37	0.0470310274395
6	73397914	rs209169436	A	T	ENSBTAG00000040398	ENSBTAT00000025002	downstream_gene	LIM19,LIM14	12;30	25;63	37;93	0.0470310274395;0.000810008773862
6	73398186	rs110775258	C	T	ENSBTAG00000040398	ENSBTAT00000025002	downstream_gene	LIM14	20	40	60	0.0134892937312
6	74071199	rs43477917	C	A	ENSBTAG00000019368	ENSBTAT00000025803	3_prime_UTR	LIM02	246	203	449	0.0473470400218
6	81511994	rs134346841	G	T	ENSBTAG00000024826	ENSBTAT00000034572	3_prime_UTR	LIM03	43	12	55	3.30537647321e-05
6	81512008	rs135471633	T	C	ENSBTAG00000024826	ENSBTAT00000034572	3_prime_UTR	LIM03	51	13	64	1.88096215643e-06
6	81512009	rs211371878	G	A	ENSBTAG00000024826	ENSBTAT00000034572	3_prime_UTR	LIM03	50	13	63	3.01595208464e-06
6	81512020	rs109991960	C	A	ENSBTAG00000024826	ENSBTAT00000034572	3_prime_UTR	LIM05,LIM03	35;51	10;19	45;70	0.000247087784601;0.000166041820603
6	81512091	rs109167425	C	T	ENSBTAG00000024826	ENSBTAT00000034572	missense	LIM15,LIM03	33;47	55;16	88;63	0.0246228315818;0.0001170554163
6	85050527	rs137413169	A	G	ENSBTAG00000006837	ENSBTAT00000008985	3_prime_UTR	LIM03	6	17	23	0.0346896648407
6	88533914	rs135569337	G	A	ENSBTAG00000002348	ENSBTAT00000003032	intron	LIM14	7	26	33	0.00131872715428
6	89922019	rs385738717	C	T	ENSBTAG00000005394	ENSBTAT00000007094	downstream_gene	LIM19	7	24	31	0.00332689285278
6	92573088	rs210087448	C	T	ENSBTAG00000007639	ENSBTAT00000007240	intron	LIM05	2	15	17	0.00234985351562
6	92573854	rs379836655	A	G	ENSBTAG00000007639	ENSBTAT00000007240	intron	LIM19	1	10	11	0.01171875
6	92709284	rs42309849	G	C	ENSBTAG00000010954	ENSBTAT00000054479	missense	LIM15	232	304	536	0.00213510783482
6	92709290	rs210943623	G	A	ENSBTAG00000010954	ENSBTAT00000054479	missense	LIM15,LIM22	295;235	219;282	514;517	0.000921419294293;0.0429610435043
6	92709715	.	C	T	ENSBTAG00000010954	ENSBTAT00000054479	synonymous	LIM09	212	169	381	0.0312841179757
6	92970909	rs380202116	G	C	ENSBTAG00000010389	ENSBTAT00000013713	synonymous	LIM04,LIM03	318;297	257;351	575;648	0.012276756058;0.0372574831861
6	92971188	rs110329342	G	A	ENSBTAG00000010389	ENSBTAT00000013713	synonymous	LIM08,LIM20	294;190	229;114	523;304	0.00508519245547;1.54164640608e-05
6	92971375	rs209140148	G	A	ENSBTAG00000010389	ENSBTAT00000013713	downstream_gene	LIM08,LIM03,LIM06,LIM14	266;369;248;218	183;272;193;119	449;641;441;337	0.000104465212086;0.000145621189327;0.0100480976122;7.62182387987e-08
6	92972008	.	G	A	ENSBTAG00000010389	ENSBTAT00000013713	downstream_gene	LIM08	164	238	402	0.000261963729224
6	92972786	.	T	C	ENSBTAG00000010389	ENSBTAT00000013713	downstream_gene	LIM08,LIM04,LIM02	34;1;1	16;21;23	50;22;24	0.0153466778326;1.09672546387e-05;2.98023223877e-06
6	92972862	rs208417619	G	A	ENSBTAG00000010389	ENSBTAT00000013713	downstream_gene	LIM08	23	41	64	0.0327657590988
6	92973020	rs43478174	G	A	ENSBTAG00000010389	ENSBTAT00000013713	downstream_gene	LIM05	39	21	60	0.0273401338681
6	92973144	rs385600614	C	T	ENSBTAG00000010389	ENSBTAT00000013713	downstream_gene	LIM16	31	14	45	0.0160943600313
6	92973183	rs110163288	T	C	ENSBTAG00000010389	ENSBTAT00000013713	downstream_gene	LIM08	14	36	50	0.00260217145672
6	93620740	rs137792461	G	A	ENSBTAG00000021372	ENSBTAT00000005626	intron	LIM19	6	17	23	0.0346896648407
6	93626031	rs136403270	A	G	ENSBTAG00000021372	ENSBTAT00000005626	intron	LIM22	78	36	114	0.000104236705616
6	93630592	rs134947163	T	C	ENSBTAG00000000599	ENSBTAT00000000791	downstream_gene	LIM03	25	12	37	0.0470310274395
6	93633385	rs135782356	G	A	ENSBTAG00000000599	ENSBTAT00000000791	3_prime_UTR	LIM03	7	19	26	0.028959274292
6	94359394	rs382121571	A	C	ENSBTAG00000018360	ENSBTAT00000045390	missense	LIM22,LIM21	76;26	43;12	119;38	0.00318318444822;0.0335524396796
6	94984045	rs43480233	T	C	ENSBTAG00000010716	ENSBTAT00000060947	synonymous	LIM02	4	14	18	0.0308837890625
6	95044108	rs43479798	G	A	ENSBTAG00000010716	ENSBTAT00000060947	synonymous	LIM17,LIM02	39;29	11;14	50;43	9.02149010713e-05;0.0315394973532
6	95057061	rs43478998	C	T	ENSBTAG00000010716	ENSBTAT00000060947	downstream_gene	LIM02	9	24	33	0.0135309868492
6	95057129	rs43478999	C	T	ENSBTAG00000010716	ENSBTAT00000060947	downstream_gene	LIM16,LIM02	6;11	28;34	34;45	0.000195125583559;0.0008240823596
6	95057377	rs135673359	A	C	ENSBTAG00000010716	ENSBTAT00000060947	downstream_gene	LIM22	96	47	143	5.10351110176e-05
6	95057426	rs110426802	A	G	ENSBTAG00000010716	ENSBTAT00000060947	downstream_gene	LIM16,LIM22	13;109	28;71	41;180	0.0275331558296;0.00566828225258
6	95057525	rs137630215	C	G	ENSBTAG00000010716	ENSBTAT00000060947	downstream_gene	LIM22	65	103	168	0.00417126224553
6	95057650	rs43479001	C	T	ENSBTAG00000010716	ENSBTAT00000060947	downstream_gene	LIM08	11	24	35	0.0409595915116
6	95057661	rs43479002	C	T	ENSBTAG00000010716	ENSBTAT00000060947	downstream_gene	LIM08	10	24	34	0.0243065101095
6	95057729	rs43479004	A	G	ENSBTAG00000010716	ENSBTAT00000060947	downstream_gene	LIM22,LIM02	89;8	39;25	128;33	1.16537343619e-05;0.00455138413236
6	95057877	rs43479006	G	A	ENSBTAG00000010716	ENSBTAT00000060947	downstream_gene	LIM02	9	27	36	0.00393317302223
6	95057905	rs43479007	T	C	ENSBTAG00000010716	ENSBTAT00000060947	downstream_gene	LIM03,LIM02	7;15	23;39	30;54	0.00522287935019;0.00149625888539
6	95057930	rs43479008	G	C	ENSBTAG00000010716	ENSBTAT00000060947	downstream_gene	LIM16,LIM02	9;24	23;41	32;65	0.0200616070069;0.0463534743329
6	95057975	rs43479009	G	A	ENSBTAG00000010716	ENSBTAT00000060947	downstream_gene	LIM16,LIM22	11;116	27;83	38;199	0.0138529652613;0.0230628988712
6	95057986	rs43479010	A	G	ENSBTAG00000010716	ENSBTAT00000060947	downstream_gene	LIM16	8	21	29	0.0241195447743
6	95058045	rs43479011	A	G	ENSBTAG00000010716	ENSBTAT00000060947	downstream_gene	LIM16,LIM22	9;93	26;57	35;150	0.00598812056705;0.00411329850335
6	95058099	rs43479012	T	C	ENSBTAG00000010716	ENSBTAT00000060947	downstream_gene	LIM16,LIM22	5;80	23;52	28;132	0.000912234187126;0.0184305716704
6	98915149	rs211518247	A	G	ENSBTAG00000013952	ENSBTAT00000056365	downstream_gene	LIM19	4	13	17	0.0490417480469
6	98924270	rs109973530	T	C	ENSBTAG00000013952	ENSBTAT00000056365	intron	LIM01	5	16	21	0.0266036987305
6	99233801	rs43687642	G	T	ENSBTAG00000022449	ENSBTAT00000025820	3_prime_UTR	LIM06	25	12	37	0.0470310274395
6	99813774	.	G	A	ENSBTAG00000005744	ENSBTAT00000007549	synonymous	LIM03,LIM22	35;54	15;34	50;88	0.00660044796681;0.0422106116224
6	99965611	rs381819236	G	A			intergenic	LIM05	4	14	18	0.0308837890625
6	100013423	rs209260004	A	G	ENSBTAG00000014076	ENSBTAT00000018700	downstream_gene	LIM22	10	31	41	0.00145049101411
6	101356535	rs380759737	A	G	ENSBTAG00000013495	ENSBTAT00000017949	synonymous	LIM08	8	26	34	0.00293505564332
6	102660201	rs43487800	C	T	ENSBTAG00000003959	ENSBTAT00000005165	missense	LIM03	22	40	62	0.0300158643491
6	103829531	rs208403657	G	T	ENSBTAG00000018488	ENSBTAT00000024607	downstream_gene	LIM01,LIM16,LIM14	11;8;14	35;34;35	46;42;49	0.0005355850721;6.87711149112e-05;0.00380165440975
6	104006584	rs43448583	C	A	ENSBTAG00000006307	ENSBTAT00000008272	3_prime_UTR	LIM03	2	10	12	0.03857421875
6	107242626	rs109817929	T	C	ENSBTAG00000009742	ENSBTAT00000044179	intron	LIM13	2	10	12	0.03857421875
6	107903912	rs136337993	C	T	ENSBTAG00000001504	ENSBTAT00000044320	upstream_gene	LIM14	2	10	12	0.03857421875
6	107929185	rs382969675	C	T	ENSBTAG00000021128	ENSBTAT00000028152	downstream_gene	LIM04	57	33	90	0.0148667529456
6	108502425	rs210542689	G	A	ENSBTAG00000015209	ENSBTAT00000020233	downstream_gene	LIM02	6	17	23	0.0346896648407
6	109019350	rs43486471	G	A	ENSBTAG00000019188	ENSBTAT00000025537	synonymous	LIM04	24	11	35	0.0409595915116
6	109134765	.	C	T	ENSBTAG00000027464	ENSBTAT00000039444	downstream_gene	LIM03	12	26	38	0.0335524396796
6	109709595	.	G	C	ENSBTAG00000020108	ENSBTAT00000026785	downstream_gene	LIM04	34	16	50	0.0153466778326
6	109808704	.	C	T	ENSBTAG00000007986	ENSBTAT00000010497	synonymous	LIM08	18	33	51	0.0488738923183
6	109829107	rs42410390	T	C	ENSBTAG00000017921	ENSBTAT00000023832	downstream_gene	LIM08	8	21	29	0.0241195447743
6	110137543	rs385192669	C	T	ENSBTAG00000013607	ENSBTAT00000018092	3_prime_UTR	LIM21	81	42	123	0.000556092359255
6	110177860	rs110848945	A	T	ENSBTAG00000013607	ENSBTAT00000018092	synonymous	LIM09	30	54	84	0.0116344541199
6	115674655	rs210614728	C	G			intergenic	LIM05	4	16	20	0.0118179321289
6	118332349	rs43491413	C	A	ENSBTAG00000010181	ENSBTAT00000013431	downstream_gene	LIM04	5	17	22	0.0169005393982
7	1335139	rs109412848	G	T	ENSBTAG00000015602	ENSBTAT00000020727	downstream_gene	LIM05	728	619	1347	0.00323940674662
7	1335370	rs110954997	A	G	ENSBTAG00000015602	ENSBTAT00000020727	downstream_gene	LIM05	873	685	1558	2.10516935572e-06
7	1508264	.	C	A	ENSBTAG00000048107	ENSBTAT00000064711	3_prime_UTR	LIM16	193	131	324	0.000678442698798
7	1601891	rs210668609	T	G	ENSBTAG00000009389	ENSBTAT00000012357	3_prime_UTR	LIM02	213	172	385	0.0413517544379
7	2542231	rs43497339	A	G	ENSBTAG00000018673	ENSBTAT00000024853	intron	LIM06	4	15	19	0.0192108154297
7	2586598	rs109194655	G	C	ENSBTAG00000001604	ENSBTAT00000002103	missense	LIM05,LIM06	284;422	351;505	635;927	0.00876332400591;0.00704411391836
7	2586846	rs210687907	G	A	ENSBTAG00000001604	ENSBTAT00000002103	intron	LIM08	18	74	92	3.10144955652e-09
7	2588680	rs209517918	C	T	ENSBTAG00000001604	ENSBTAT00000002103	synonymous	LIM03,LIM06	429;390	319;306	748;696	6.54922924861e-05;0.00163563680124
7	2591907	rs43496307	G	A	ENSBTAG00000001604	ENSBTAT00000002103	intron	LIM19	382	318	700	0.0171953654656
7	2592491	rs43496309	A	G	ENSBTAG00000001604	ENSBTAT00000002103	5_prime_UTR	LIM05	72	44	116	0.0118498899106
7	2595552	rs43496316	T	C	ENSBTAG00000001604	ENSBTAT00000002103	5_prime_UTR	LIM04	345	288	633	0.0259498318899
7	2595559	rs43496317	A	G	ENSBTAG00000001604	ENSBTAT00000002103	5_prime_UTR	LIM04	376	306	682	0.00819122499737
7	2597542	rs110872144	T	C	ENSBTAG00000040028	ENSBTAT00000057596	downstream_gene	LIM04	290	238	528	0.0263598009695
7	2598550	rs43496536	A	G	ENSBTAG00000040028	ENSBTAT00000057596	downstream_gene	LIM03	346	276	622	0.00562070426034
7	2598581	rs43496538	T	C	ENSBTAG00000040028	ENSBTAT00000057596	downstream_gene	LIM05	97	70	167	0.043902385358
7	2598615	rs43496539	T	C	ENSBTAG00000040028	ENSBTAT00000057596	downstream_gene	LIM05,LIM19,LIM04,LIM03	81;204;244;290	53;132;195;180	134;336;439;470	0.0193368482138;0.000101473555815;0.0218612692377;4.42108939325e-07
7	2601272	rs135270533	G	A	ENSBTAG00000040028	ENSBTAT00000057596	3_prime_UTR	LIM16	332	280	612	0.0391632968539
7	2601332	rs136298977	A	G	ENSBTAG00000040028	ENSBTAT00000057596	3_prime_UTR	LIM16,LIM06	284;716	228;631	512;1347	0.0149896561719;0.0220598516253
7	2601727	rs133289627	T	C	ENSBTAG00000040028	ENSBTAT00000057596	synonymous	LIM22	1328	1443	2771	0.0303202001368
7	2602376	rs134963625	C	T	ENSBTAG00000040028	ENSBTAT00000057596	missense	LIM16,LIM06	132;520	89;412	221;932	0.00461480846547;0.000450717934281
7	2605212	rs109598987	C	T	ENSBTAG00000040028	ENSBTAT00000057596	intron	LIM22	64	39	103	0.0176090568679
7	2617527	rs136513543	C	T	ENSBTAG00000040028	ENSBTAT00000057596	missense	LIM04	676	598	1274	0.0309438780271
7	2635845	rs110897094	G	A			intergenic	LIM17	687	543	1230	4.46999515644e-05
7	2646745	rs43495710	A	G			intergenic	LIM19	726	627	1353	0.00769274381692
7	2646760	rs43495711	A	G			intergenic	LIM06	740	657	1397	0.0282071247519
7	2648588	rs211209858	G	T			intergenic	LIM19	432	325	757	0.00011406251028
7	2650513	rs43495719	C	T			intergenic	LIM17,LIM06	496;443	313;324	809;767	1.31349568854e-10;1.9657792271e-05
7	2650631	rs210741292	T	C			intergenic	LIM09	81	135	216	0.000290904155156
7	2653560	rs43495726	C	T			intergenic	LIM16,LIM17,LIM03,LIM09	338;736;1110;619	135;351;444;319	473;1087;1554;938	3.81359210336e-21;5.37381298115e-32;6.91715046898e-66;7.01659409815e-23
7	2653594	rs43495727	A	G			intergenic	LIM19,LIM16,LIM17,LIM03,LIM09	678;226;605;890;476	429;145;337;519;282	1107;371;942;1409;758	7.15557509551e-14;3.06188209535e-05;1.97805533124e-18;3.59929939233e-23;1.81411516135e-12
7	2658769	rs133388382	C	T			intergenic	LIM01,LIM05,LIM03,LIM21	486;236;786;413	286;127;423;266	772;363;1209;679	5.93287382641e-13;1.12711428564e-08;9.52794070479e-26;1.86344862974e-08
7	2659890	rs134151984	T	C			intergenic	LIM03	487	378	865	0.000236407946219
7	2659900	rs135788957	A	G			intergenic	LIM21	175	263	438	3.04486588942e-05
7	2659927	rs132720869	A	G			intergenic	LIM08,LIM09,LIM21	395;130;163	488;219;265	883;349;428	0.00194460412893;2.19129982031e-06;9.38214622126e-07
7	2660367	rs109031617	T	C			intergenic	LIM20	169	92	261	2.16866523441e-06
7	2661842	rs108977678	T	C			intergenic	LIM19,LIM16,LIM15,LIM03,LIM09,LIM21	302;98;158;338;223;224	152;34;83;110;71;69	454;132;241;448;294;293	1.70222822362e-12;2.22570825052e-08;1.5564803144e-06;4.9582344166e-28;1.90385082441e-19;2.83168382577e-20
7	2661967	rs382142807	C	T			intergenic	LIM08,LIM01,LIM03,LIM09,LIM02,LIM21	327;142;214;162;127;119	164;53;119;65;60;67	491;195;333;227;187;186	1.59789309947e-13;1.41154434428e-10;2.15931204187e-07;9.73810624944e-11;1.07900204049e-06;0.000168649730347
7	2662581	rs209711074	A	G			intergenic	LIM08,LIM03,LIM02	248;165;92	104;74;35	352;239;127	1.06162439907e-14;3.81389255063e-09;4.36090501148e-07
7	2663831	rs43496246	T	C			intergenic	LIM01,LIM15	233;185	44;31	277;216	3.03749317634e-32;6.72663194965e-28
7	2663910	rs136283547	A	G			intergenic	LIM08,LIM01,LIM05,LIM16,LIM15,LIM03	404;251;134;91;216;400	347;167;65;55;105;220	751;418;199;146;321;620	0.0409347519699;4.65363907723e-05;1.13137386046e-06;0.00362478098754;5.62031172753e-10;4.50946906706e-13
7	2663999	rs43496249	G	A			intergenic	LIM01,LIM05,LIM19,LIM15,LIM03,LIM09,LIM02	407;190;457;415;659;351;482	227;100;317;202;332;194;229	634;290;774;617;991;545;711	8.26582030502e-13;1.38527164487e-07;5.46299077469e-07;6.61623023756e-18;1.43375921293e-25;1.71674866354e-11;1.25637574731e-21
7	2666113	rs136595602	G	C			intergenic	LIM05,LIM03	178;606	61;164	239;770	1.82895560686e-14;2.36909928695e-60
7	2666114	rs134021556	T	C			intergenic	LIM05,LIM03	171;597	61;172	232;769	2.94514407556e-13;1.00789625663e-55
7	2666282	rs110036446	T	G			intergenic	LIM01,LIM16,LIM09	437;168;354	272;131;202	709;299;556	6.15465913173e-10;0.0371713619007;1.16911644093e-10
7	2666663	rs136593038	C	T			intergenic	LIM01,LIM16,LIM15,LIM03,LIM09,LIM02,LIM21	418;172;405;522;306;452;351	231;77;159;242;168;300;176	649;249;564;764;474;752;527	1.95715208225e-13;1.6438692473e-09;9.68866222935e-26;1.77647378416e-24;2.34795002349e-10;3.30311245008e-08;2.00929513814e-14
7	2666736	rs378547072	C	T			intergenic	LIM08,LIM19	816;691	549;475	1365;1166	5.10886887636e-13;2.71981749718e-10
7	2666812	rs134602079	C	T			intergenic	LIM05,LIM02	134;471	38;105	172;576	9.47513283676e-14;2.7283738635e-56
7	2667537	rs210970025	C	T			intergenic	LIM19	685	443	1128	5.89507678962e-13
7	2667566	rs137660068	G	T			intergenic	LIM01,LIM15,LIM03,LIM09	633;366;821;492	124;108;227;124	757;474;1048;616	5.14143493971e-83;7.55738175619e-34;1.91582947463e-79;8.814223867e-53
7	2667607	rs133434318	A	G			intergenic	LIM01,LIM05,LIM16,LIM15,LIM03,LIM21	493;253;209;413;593;358	309;87;108;272;411;267	802;340;317;685;1004;625	8.59227646762e-11;6.32748897487e-20;1.48430314054e-08;7.98925589223e-08;1.01930335638e-08;0.000311211854868
7	2674459	rs110095343	A	G			intergenic	LIM19,LIM09	554;375	395;310	949;685	2.7413985048e-07;0.0144130794038
7	2674501	rs110252417	A	G			intergenic	LIM19,LIM09	571;395	481;326	1052;721	0.00604352741108;0.011275533251
7	2674549	rs41920931	A	G			intergenic	LIM19	475	376	851	0.000771572171897
7	2674582	rs137615812	T	C			intergenic	LIM09	436	379	815	0.0497431169426
7	2728652	rs41920108	C	G			intergenic	LIM08	98	50	148	9.82676029925e-05
7	2751741	rs133884262	T	C			intergenic	LIM03	75	11	86	7.3732952806e-13
7	2755514	rs208226343	C	T			intergenic	LIM08	169	99	268	2.26161366977e-05
7	2765012	rs382025299	C	A			intergenic	LIM19	90	39	129	8.28829096068e-06
7	2780571	rs110756768	G	A			intergenic	LIM08	297	150	447	3.21218897892e-12
7	2785082	rs137785109	G	A			intergenic	LIM08,LIM22	225;304	125;219	350;523	9.99471249803e-08;0.00023282913331
7	2810781	rs41918710	G	A			intergenic	LIM08,LIM02	451;415	359;357	810;772	0.00137207507174;0.040151536884
7	2811563	.	C	A			intergenic	LIM08,LIM05,LIM16,LIM17	535;166;157;327	355;100;67;203	890;266;224;530	1.7436258553e-09;6.2174709997e-05;1.66723313755e-09;8.03321159323e-08
7	2815109	rs41918686	G	A			intergenic	LIM08	291	231	522	0.00974617716273
7	2815320	rs209338909	G	C			intergenic	LIM02	248	202	450	0.0337790440521
7	2919397	rs134578516	C	T	ENSBTAG00000007725	ENSBTAT00000010159	intron	LIM02	2	10	12	0.03857421875
7	3315722	rs132660381	G	A	ENSBTAG00000004188	ENSBTAT00000005482	downstream_gene	LIM06	4	14	18	0.0308837890625
7	3340823	rs378834844	T	C	ENSBTAG00000004188	ENSBTAT00000005482	synonymous	LIM04	3	12	15	0.03515625
7	3443919	rs43492220	C	T	ENSBTAG00000017123	ENSBTAT00000022760	downstream_gene	LIM13	9	27	36	0.00393317302223
7	3737495	rs110461605	T	C	ENSBTAG00000003034	ENSBTAT00000003949	3_prime_UTR	LIM08	42	24	66	0.0355827244522
7	3793976	rs380500231	G	A	ENSBTAG00000003034	ENSBTAT00000003949	5_prime_UTR	LIM09	12	30	42	0.0079158973349
7	3857988	rs134700345	C	T	ENSBTAG00000006124	ENSBTAT00000008054	intron	LIM08	5	16	21	0.0266036987305
7	3989188	rs209805335	T	C	ENSBTAG00000001762	ENSBTAT00000002309	missense	LIM04	25	12	37	0.0470310274395
7	4045255	rs381242362	G	C	ENSBTAG00000001817	ENSBTAT00000002376	3_prime_UTR	LIM04	20	38	58	0.0247460358424
7	4128192	rs385792447	G	A	ENSBTAG00000013288	ENSBTAT00000017672	missense	LIM03	38	18	56	0.0104548183219
7	4216813	.	G	A	ENSBTAG00000000811	ENSBTAT00000056136	intron	LIM22	9	29	38	0.00165805252618
7	4267419	rs133832236	C	T	ENSBTAG00000020923	ENSBTAT00000027871	downstream_gene	LIM04	52	31	83	0.0275341780123
7	4542930	rs135848771	T	C	ENSBTAG00000010545	ENSBTAT00000013943	intron	LIM04	2	11	13	0.0224609375
7	4925154	.	G	A	ENSBTAG00000010652	ENSBTAT00000014100	upstream_gene	LIM04	4	22	26	0.000533521175385
7	5332412	.	T	A	ENSBTAG00000020709	ENSBTAT00000019513	downstream_gene	LIM19	3	15	18	0.00753784179688
7	5520428	rs208775256	G	C	ENSBTAG00000016783	ENSBTAT00000022314	missense	LIM08	26	12	38	0.0335524396796
7	5531662	rs210850137	C	A	ENSBTAG00000016775	ENSBTAT00000054482	downstream_gene	LIM13	4	16	20	0.0118179321289
7	5532803	rs41257089	G	A	ENSBTAG00000016775	ENSBTAT00000054482	downstream_gene	LIM01,LIM06	65;56	39;26	104;82	0.0138361950667;0.00122038206868
7	5540217	rs380707731	A	G	ENSBTAG00000016775	ENSBTAT00000054482	intron	LIM19	4	14	18	0.0308837890625
7	5657758	rs133215221	G	A	ENSBTAG00000045588	ENSBTAT00000066038	3_prime_UTR	LIM01	2	10	12	0.03857421875
7	6104420	rs43502443	G	A	ENSBTAG00000033278	ENSBTAT00000012283	upstream_gene	LIM08,LIM04	12;9	28;24	40;33	0.016589003375;0.0135309868492
7	6107317	rs378204197	C	T	ENSBTAG00000009330	ENSBTAT00000036414	synonymous	LIM21	10	26	36	0.0113309841836
7	6110261	rs109870820	C	T	ENSBTAG00000009330	ENSBTAT00000036414	synonymous	LIM22	35	57	92	0.0280169019589
7	6114019	rs43501162	T	C	ENSBTAG00000009330	ENSBTAT00000036414	synonymous	LIM03	10	23	33	0.0350820333697
7	6286600	rs43498800	G	A	ENSBTAG00000013614	ENSBTAT00000018099	3_prime_UTR	LIM03	342	428	770	0.00216958849058
7	6286630	rs109607224	G	A	ENSBTAG00000013614	ENSBTAT00000018099	3_prime_UTR	LIM14	374	315	689	0.0270591181723
7	6288253	rs382495952	C	T	ENSBTAG00000013614	ENSBTAT00000018099	synonymous	LIM05	198	130	328	0.000205983659924
7	6382477	rs109670298	C	T	ENSBTAG00000005295	ENSBTAT00000006963	upstream_gene	LIM14	11	24	35	0.0409595915116
7	6388295	.	G	A	ENSBTAG00000005295	ENSBTAT00000006963	synonymous	LIM14	30	11	41	0.00432400493446
7	6532257	rs135666502	G	A	ENSBTAG00000009990	ENSBTAT00000017060	synonymous	LIM08,LIM01	36;15	17;31	53;46	0.0126603358024;0.0258960817932
7	7854752	rs43498236	C	T	ENSBTAG00000046846	ENSBTAT00000064219	3_prime_UTR	LIM08,LIM19,LIM04	70;42;50	44;24;29	114;66;79	0.0188107488249;0.0355827244522;0.023819792858
7	8780917	rs207962930	A	G	ENSBTAG00000010439	ENSBTAT00000013781	intron	LIM19	2	10	12	0.03857421875
7	8784578	rs385587999	A	G	ENSBTAG00000001807	ENSBTAT00000002363	upstream_gene	LIM03	3	14	17	0.0127258300781
7	8963723	rs210681216	C	T	ENSBTAG00000043971	ENSBTAT00000060960	synonymous	LIM03	9	21	30	0.0427739452571
7	13554407	rs137847478	C	T	ENSBTAG00000016352	ENSBTAT00000021753	downstream_gene	LIM06	17	32	49	0.0443841609871
7	13846048	rs110308755	C	G	ENSBTAG00000012062	ENSBTAT00000015996	synonymous	LIM05	145	97	242	0.00244678484328
7	15324921	rs134298659	G	A	ENSBTAG00000039493	ENSBTAT00000056477	5_prime_UTR	LIM01	29	11	40	0.00642657609569
7	15408355	rs210271429	G	A	ENSBTAG00000046265	ENSBTAT00000053834	intron	LIM14	2	12	14	0.012939453125
7	15408377	rs207628408	C	T	ENSBTAG00000046265	ENSBTAT00000053834	intron	LIM14	2	10	12	0.03857421875
7	15473360	rs135262237	A	G	ENSBTAG00000039523	ENSBTAT00000054432	downstream_gene	LIM14	6	21	27	0.00592461228371
7	15786525	rs382566048	A	G	ENSBTAG00000010179	ENSBTAT00000013440	synonymous	LIM01	36	14	50	0.00260217145672
7	15801093	rs132936998	T	C	ENSBTAG00000010179	ENSBTAT00000013440	synonymous	LIM08	66	42	108	0.0264235202771
[truncated: 4,910 more rows]

## Sheet: ASE-SNPs not in CNVRs
Table S4
BTA	Position	SNP ID	REF	ALT	Gene	Transcript	Variant_type	Animal	# REF	# ALT	# Total	Binom_pval
1	361646	rs381503661	G	A	ENSBTAG00000020035	ENSBTAT00000037243	3_prime_UTR_variant	LIM05,LIM18	106;182	58;106	164;288	0.000220706245025;8.84183687922e-06
1	362318	rs110943703	T	C	ENSBTAG00000020035	ENSBTAT00000037243	3_prime_UTR_variant	LIM06	122	216	338	0.000000357927365162
1	362426	rs377871984	G	A	ENSBTAG00000020035	ENSBTAT00000037243	3_prime_UTR_variant	LIM05,LIM16,LIM04,LIM20,LIM21	322;206;96;133;277	205;123;63;93;219	527;329;159;226;496	3.91605243832e-07;5.53067895148e-06;0.0109245606917;0.00932836804555;0.0104139336714
1	362525	rs109816298	C	T	ENSBTAG00000020035	ENSBTAT00000037243	3_prime_UTR_variant	LIM05,LIM16,LIM20	116;83;86	182;131;135	298;214;221	0.000157163674611;0.00126094613101;0.00119319109056
1	362724	rs385103051	A	C	ENSBTAG00000020035	ENSBTAT00000037243	3_prime_UTR_variant	LIM05,LIM16,LIM15,LIM17,LIM14	88;57;92;242;395	141;93;125;312;317	229;150;217;554;712	0.000560528163192;0.00411329850335;0.0295982786187;0.00333659299149;0.00387475609843
1	466250	rs133666463	T	C	ENSBTAG00000011528	ENSBTAT00000015319	synonymous_variant	LIM17,LIM06	115;223	85;278	200;501	0.0400371916134;0.0157575166523
1	466306	rs135162378	A	G	ENSBTAG00000011528	ENSBTAT00000015319	synonymous_variant	LIM21	249	188	437	0.00405081490769
1	701152	rs137409022	A	G	ENSBTAG00000012594	ENSBTAT00000016717	intron_variant	LIM08	28	14	42	0.0435585219238
1	1376977	.	A	G	ENSBTAG00000012899	ENSBTAT00000017147	synonymous_variant	LIM04,LIM13	112;112	218;173	330;285	5.56975651104e-09;0.000361949419253
1	6366794	rs209074791	G	A	ENSBTAG00000007444	ENSBTAT00000049195	3_prime_UTR_variant	LIM19	40	23	63	0.0429565455244
1	6366864	rs43215583	C	T	ENSBTAG00000007444	ENSBTAT00000049195	3_prime_UTR_variant	LIM14	16	31	47	0.0399860568261
1	6366938	rs137382668	T	G	ENSBTAG00000007444	ENSBTAT00000049195	3_prime_UTR_variant	LIM19,LIM14	31;34	12;17	43;51	0.00540157265459;0.0240929076984
1	6480486	rs136043966	G	C	ENSBTAG00000014233	ENSBTAT00000018917	missense_variant	LIM18	103	144	247	0.0107758375131
1	6481146	rs207697817	A	G	ENSBTAG00000014233	ENSBTAT00000018917	missense_variant	LIM20,LIM02	98;175	69;139	167;314	0.0299512231961;0.0480766450905
1	6531508	rs383181128	A	G	ENSBTAG00000020121	ENSBTAT00000026800	intron_variant	LIM06	25	12	37	0.0470310274395
1	6531985	rs207665682	G	A	ENSBTAG00000020121	ENSBTAT00000026800	intron_variant	LIM03	21	8	29	0.0241195447743
1	6532008	rs110269089	C	T	ENSBTAG00000020121	ENSBTAT00000026800	intron_variant	LIM13,LIM06	11;7	24;18	35;25	0.0409595915116;0.0432852506638
1	6603707	rs378504844	A	G	ENSBTAG00000000201	ENSBTAT00000032432	3_prime_UTR_variant	LIM21	6	20	26	0.00935530662537
1	6603985	rs43216926	T	C	ENSBTAG00000000201	ENSBTAT00000032432	downstream_gene_variant	LIM06	9	24	33	0.0135309868492
1	6630886	rs380779786	A	G	ENSBTAG00000001412	ENSBTAT00000001851	3_prime_UTR_variant	LIM05	38	11	49	0.000141970685199
1	9676058	rs379810398	C	T	ENSBTAG00000017753	ENSBTAT00000049004	synonymous_variant	LIM09	33	16	49	0.0212941141414
1	9777660	rs110788094	A	T	ENSBTAG00000017753	ENSBTAT00000049004	missense_variant	LIM19	45	99	144	0.00000795253867813
1	9798302	rs109288504	C	A	ENSBTAG00000017753	ENSBTAT00000049004	intron_variant	LIM06	81	48	129	0.00464969581342
1	9811844	rs134704885	T	C	ENSBTAG00000017753	ENSBTAT00000049004	synonymous_variant	LIM16	60	29	89	0.00133526236562
1	9846174	rs43702446	C	T	ENSBTAG00000017753	ENSBTAT00000049004	synonymous_variant	LIM06	144	91	235	0.000661710271643
1	9920426	rs109593378	T	C	ENSBTAG00000017753	ENSBTAT00000049004	3_prime_UTR_variant	LIM01	225	166	391	0.00330361802526
1	9920728	rs109001358	A	G	ENSBTAG00000017753	ENSBTAT00000049004	3_prime_UTR_variant	LIM06,LIM14	76;117	111;85	187;202	0.0126978567415;0.0289212376549
1	10221682	rs385149879	A	G	ENSBTAG00000019542	ENSBTAT00000026038	downstream_gene_variant	LIM16	2	10	12	0.03857421875
1	18948480	rs209138672	A	G	ENSBTAG00000004869	ENSBTAT00000006400	downstream_gene_variant	LIM14	24	11	35	0.0409595915116
1	20664886	rs109979652	G	C	ENSBTAG00000019314	ENSBTAT00000025716	downstream_gene_variant	LIM01,LIM04	465;278	368;452	833;730	0.000869809501964;1.25222035787e-10
1	20684602	rs110501401	T	C	ENSBTAG00000019314	ENSBTAT00000025716	intron_variant	LIM03	41	12	53	0.0000817133499926
1	20684756	rs135065992	C	T	ENSBTAG00000019314	ENSBTAT00000025716	intron_variant	LIM04,LIM03	29;26	11;9	40;35	0.00642657609569;0.00598812056705
1	20685105	rs108941282	G	A	ENSBTAG00000019314	ENSBTAT00000025716	intron_variant	LIM04	36	10	46	0.00015641720853
1	20685233	rs136372527	T	C	ENSBTAG00000019314	ENSBTAT00000025716	intron_variant	LIM04	57	12	69	0.000000037422494875
1	20685366	rs137136579	G	A	ENSBTAG00000019314	ENSBTAT00000025716	intron_variant	LIM04	59	10	69	1.37651971538E-09
1	41754512	.	C	G	ENSBTAG00000047147	ENSBTAT00000063463	missense_variant	LIM22	27	45	72	0.044370920008
1	41754736	rs43231378	T	C	ENSBTAG00000047147	ENSBTAT00000063463	missense_variant	LIM17	3	12	15	0.03515625
1	41757036	rs136731679	A	G	ENSBTAG00000047147	ENSBTAT00000063463	downstream_gene_variant	LIM02	9	22	31	0.0294493734837
1	41757050	rs380592850	C	T	ENSBTAG00000047147	ENSBTAT00000063463	downstream_gene_variant	LIM02	25	11	36	0.0288167196559
1	41758656	.	C	T	ENSBTAG00000047147	ENSBTAT00000063463	downstream_gene_variant	LIM01	29	14	43	0.0315394973532
1	43715857	rs381071679	C	T	ENSBTAG00000013662	ENSBTAT00000018159	3_prime_UTR_variant	LIM03	3	12	15	0.03515625
1	43738151	rs43230511	G	C	ENSBTAG00000013663	ENSBTAT00000018160	intron_variant	LIM02	51	31	82	0.0352414401787
1	43738776	rs382562748	C	G	ENSBTAG00000013663	ENSBTAT00000018160	intron_variant	LIM06	39	19	58	0.0119281397158
1	43757828	rs109293170	T	C	ENSBTAG00000013663	ENSBTAT00000018160	intron_variant	LIM01	121	70	191	0.000275358648654
1	43758707	rs134954701	C	T	ENSBTAG00000013663	ENSBTAT00000018160	intron_variant	LIM01	125	94	219	0.0423947896398
1	44281212	rs134350545	G	T	ENSBTAG00000004833	ENSBTAT00000006347	3_prime_UTR_variant	LIM16,LIM14	6;6	19;20	25;26	0.0146332979202;0.00935530662537
1	44282557	rs384361681	C	G	ENSBTAG00000004833	ENSBTAT00000006347	downstream_gene_variant	LIM13	2	11	13	0.0224609375
1	44285009	rs382761038	C	T	ENSBTAG00000004833	ENSBTAT00000006347	downstream_gene_variant	LIM05,LIM14	4;10	17;23	21;33	0.00719738006592;0.0350820333697
1	44294031	rs377996705	C	G	ENSBTAG00000014302	ENSBTAT00000019001	downstream_gene_variant	LIM05	12	30	42	0.0079158973349
1	44913915	rs109449015	G	A	ENSBTAG00000000746	ENSBTAT00000000994	missense_variant	LIM03,LIM14	343;252	201;187	544;439	1.20882085934e-09;0.00221765755121
1	44922422	rs109202328	G	A	ENSBTAG00000000746	ENSBTAT00000000994	synonymous_variant	LIM08,LIM05,LIM16,LIM20,LIM03,LIM14	146;104;216;48;165;160	186;189;173;85;262;202	332;293;389;133;427;362	0.0321665091082;7.79037615516e-07;0.0330806761563;0.00169431970761;3.08951177575e-06;0.0310269548253
1	44929844	rs207524985	T	C	ENSBTAG00000000746	ENSBTAT00000000994	downstream_gene_variant	LIM05,LIM03	149;204	201;273	350;477	0.00632824304579;0.00181916302625
1	45079094	rs109350954	C	T	ENSBTAG00000004538	ENSBTAT00000005967	downstream_gene_variant	LIM05	2	12	14	0.012939453125
1	46290125	rs109480188	C	T	ENSBTAG00000016932	ENSBTAT00000022522	missense_variant	LIM04	3	13	16	0.0212707519531
1	46323250	rs378661318	A	G	ENSBTAG00000018731	ENSBTAT00000054699	missense_variant	LIM05	2	10	12	0.03857421875
1	46358186	rs378620992	T	C	ENSBTAG00000015069	ENSBTAT00000017901	intron_variant	LIM04	2	13	15	0.00738525390625
1	46369614	rs380755665	C	A	ENSBTAG00000015069	ENSBTAT00000017901	3_prime_UTR_variant	LIM04,LIM17	114;110	147;80	261;190	0.0474113658468;0.0351119347981
1	46369919	.	C	T	ENSBTAG00000015069	ENSBTAT00000017901	3_prime_UTR_variant	LIM01	173	137	310	0.0466516323171
1	46414697	rs109425593	C	T	ENSBTAG00000013460	ENSBTAT00000017903	upstream_gene_variant	LIM09	2	14	16	0.00418090820312
1	52698824	rs110253361	A	C	ENSBTAG00000006893	ENSBTAT00000009058	intron_variant	LIM06	3	12	15	0.03515625
1	53590488	rs109634542	G	A	ENSBTAG00000018399	ENSBTAT00000032372	missense_variant	LIM22	96	132	228	0.0202509795512
1	53855896	rs133175991	A	G	ENSBTAG00000006158	ENSBTAT00000008099	missense_variant	LIM08	6	17	23	0.0346896648407
1	57806911	rs378018773	T	C	ENSBTAG00000009085	ENSBTAT00000011977	3_prime_UTR_variant	LIM02	6	17	23	0.0346896648407
1	58848915	.	C	T	ENSBTAG00000007784	ENSBTAT00000031069	3_prime_UTR_variant	LIM01,LIM05	706;836	583;749	1289;1585	0.000672866795579;0.0307288562729
1	58938686	rs382873332	G	A	ENSBTAG00000002703	ENSBTAT00000055158	3_prime_UTR_variant	LIM02	7	18	25	0.0432852506638
1	64795515	rs135871544	C	T	ENSBTAG00000000210	ENSBTAT00000000253	missense_variant	LIM01	14	31	45	0.0160943600313
1	64938065	rs132774153	G	A	ENSBTAG00000009391	ENSBTAT00000053553	downstream_gene_variant	LIM04	8	24	32	0.0070003666915
1	65677337	rs137067925	T	C	ENSBTAG00000033170	ENSBTAT00000047119	downstream_gene_variant	LIM04	4	14	18	0.0308837890625
1	66713186	rs209536666	A	C	ENSBTAG00000014508	ENSBTAT00000019285	missense_variant	LIM15,LIM09	447;170	301;129	748;299	1.04938124074e-07;0.0205538189232
1	66717285	rs109551302	T	G	ENSBTAG00000014508	ENSBTAT00000019285	downstream_gene_variant	LIM05,LIM13,LIM06	378;466;372	568;679;528	946;1145;900	7.04336997329e-10;3.32452559913e-10;2.22967944016e-07
1	66717374	rs384160489	C	T	ENSBTAG00000014508	ENSBTAT00000019285	downstream_gene_variant	LIM20	28	119	147	1.48021772501E-14
1	66718953	rs210664723	A	T	ENSBTAG00000014508	ENSBTAT00000019285	downstream_gene_variant	LIM19	434	527	961	0.00298034699288
1	66719379	rs109863345	C	A	ENSBTAG00000014508	ENSBTAT00000019285	downstream_gene_variant	LIM05,LIM19,LIM16	300;262;311	359;334;259	659;596;570	0.0237880740121;0.00359903689558;0.0325760008035
1	66719466	.	C	T	ENSBTAG00000014508	ENSBTAT00000019285	downstream_gene_variant	LIM06	585	488	1073	0.0033631826026
1	66719507	rs384814038	C	T	ENSBTAG00000014508	ENSBTAT00000019285	downstream_gene_variant	LIM05	530	615	1145	0.0130148850343
1	66719828	rs209433003	C	G	ENSBTAG00000014508	ENSBTAT00000019285	downstream_gene_variant	LIM19	509	653	1162	0.0000266878743731
1	67476586	rs383864409	C	T	ENSBTAG00000011143	ENSBTAT00000014799	3_prime_UTR_variant	LIM16	171	108	279	0.000194336061214
1	69877198	rs208105463	C	T	ENSBTAG00000013755	ENSBTAT00000018278	synonymous_variant	LIM18	34	15	49	0.00939924152387
1	70841548	rs110291221	G	A	ENSBTAG00000032839	ENSBTAT00000025116	downstream_gene_variant	LIM02	29	11	40	0.00642657609569
1	70841551	rs133664154	A	G	ENSBTAG00000032839	ENSBTAT00000025116	downstream_gene_variant	LIM02	32	11	43	0.00191396100126
1	70952912	rs210378779	C	T	ENSBTAG00000014874	ENSBTAT00000019804	downstream_gene_variant	LIM05,LIM02	361;151	303;117	664;268	0.0268899049224;0.0436199797779
1	70953301	rs109152145	G	A	ENSBTAG00000014874	ENSBTAT00000019804	downstream_gene_variant	LIM01	252	200	452	0.0163525762697
1	70954421	rs132847815	C	T	ENSBTAG00000014874	ENSBTAT00000019804	downstream_gene_variant	LIM15,LIM02	267;211	193;153	460;364	0.000649083952093;0.00276176902375
1	70954447	rs209768868	A	G	ENSBTAG00000014874	ENSBTAT00000019804	downstream_gene_variant	LIM02	221	157	378	0.00116536173387
1	71216391	rs210967343	A	G	ENSBTAG00000021364	ENSBTAT00000046471	intron_variant	LIM19	2	10	12	0.03857421875
1	71257485	rs135453226	T	C	ENSBTAG00000032719	ENSBTAT00000046421	downstream_gene_variant	LIM02	423	512	935	0.00397950870577
1	71257782	rs133785854	C	T	ENSBTAG00000032719	ENSBTAT00000046421	downstream_gene_variant	LIM01,LIM04,LIM18,LIM02	804;1174;793;870	634;981;569;787	1438;2155;1362;1657	8.13754935503e-06;3.49499465852e-05;1.39762466642e-09;0.0439316942757
1	71258424	rs137061761	T	C	ENSBTAG00000032719	ENSBTAT00000046421	downstream_gene_variant	LIM01,LIM18	778;764	652;565	1430;1329	0.000941481088868;5.29613023945e-08
1	71258787	rs136269724	G	C	ENSBTAG00000032719	ENSBTAT00000046421	downstream_gene_variant	LIM01,LIM04,LIM18	568;808;562	451;690;415	1019;1498;977	0.000275268624112;0.00249197232093;2.87834219122e-06
1	71259002	rs132953205	G	A	ENSBTAG00000032719	ENSBTAT00000046421	downstream_gene_variant	LIM08,LIM01,LIM04,LIM18	262;613;809;631	191;465;651;455	453;1078;1460;1086	0.000984645668181;7.3307699886e-06;3.91196790389e-05;1.0289319861e-07
1	71259055	rs135989341	T	C	ENSBTAG00000032719	ENSBTAT00000046421	downstream_gene_variant	LIM08,LIM01,LIM05,LIM04,LIM18,LIM06,LIM14	182;417;654;531;424;659;591	138;327;543;437;305;578;524	320;744;1197;968;729;1237;1115	0.0160937637703;0.00108908130889;0.00146552228136;0.00277899995435;1.18952115004e-05;0.0228914785283;0.0480445830643
1	71259547	rs136749086	C	T	ENSBTAG00000032719	ENSBTAT00000046421	downstream_gene_variant	LIM18	865	625	1490	5.48092104687E-10
1	71260263	rs135158199	G	A	ENSBTAG00000032719	ENSBTAT00000046421	synonymous_variant	LIM01,LIM18	567;630	461;478	1028;1108	0.00104748784199;5.54380880252e-06
1	71264271	rs134995325	G	A	ENSBTAG00000032719	ENSBTAT00000046421	synonymous_variant	LIM01,LIM04,LIM18,LIM14	654;855;686;762	534;732;490;680	1188;1587;1176;1442	0.000549896227622;0.00218532644897;1.20463876211e-08;0.0328841687744
1	71265104	rs134192881	T	C	ENSBTAG00000032719	ENSBTAT00000046421	missense_variant	LIM01	514	399	913	0.000158453380085
1	71277265	rs211151476	G	A	ENSBTAG00000032719	ENSBTAT00000046421	synonymous_variant	LIM01	498	432	930	0.0329976689971
1	71862056	rs378479639	T	C	ENSBTAG00000048195	ENSBTAT00000063541	3_prime_UTR_variant	LIM16	4	13	17	0.0490417480469
1	71862061	rs381503493	A	G	ENSBTAG00000048195	ENSBTAT00000063541	3_prime_UTR_variant	LIM16	4	13	17	0.0490417480469
1	71952858	rs384016485	G	T	ENSBTAG00000047856	ENSBTAT00000063094	downstream_gene_variant	LIM16,LIM15	140;99	102;68	242;167	0.0172051491981;0.0199861073662
1	71958727	rs109025634	C	T			intergenic_variant	LIM22	22	39	61	0.0396170148985
1	71959030	rs207547278	C	T			intergenic_variant	LIM04	11	28	39	0.00947530427948
1	72571067	rs109983847	C	T	ENSBTAG00000000448	ENSBTAT00000000573	downstream_gene_variant	LIM22	19	47	66	0.000756107063961
1	72582482	rs209491534	G	A	ENSBTAG00000000448	ENSBTAT00000000573	missense_variant	LIM22	525	442	967	0.0083323205363
1	72608674	rs209922704	A	G	ENSBTAG00000000448	ENSBTAT00000000573	5_prime_UTR_variant	LIM22	154	110	264	0.00801282351577
1	72648867	rs109009439	T	A			intergenic_variant	LIM09	2	11	13	0.0224609375
1	72649161	rs109621574	T	C			intergenic_variant	LIM16,LIM03	8;8	21;29	29;37	0.0241195447743;0.000752897060011
1	72649163	rs109380476	G	A			intergenic_variant	LIM16,LIM03	8;8	21;29	29;37	0.0241195447743;0.000752897060011
1	72649303	rs109252364	T	C			intergenic_variant	LIM05,LIM03	17;13	33;31	50;44	0.0328391375643;0.00955987885663
1	72649349	rs109807888	T	C			intergenic_variant	LIM16,LIM21	14;8	34;22	48;30	0.0055152014855;0.0161248017102
1	72649357	rs110457053	T	C			intergenic_variant	LIM16,LIM21	12;8	35;24	47;32	0.00108853820647;0.0070003666915
1	72649427	rs209514136	C	T			intergenic_variant	LIM16,LIM21	13;8	27;20	40;28	0.0384773082842;0.0356981381774
1	72649783	rs109002997	C	T			intergenic_variant	LIM05	16	36	52	0.00778743630574
1	72649832	rs109179506	C	T			intergenic_variant	LIM05	10	31	41	0.00145049101411
1	72650075	rs109183120	C	T			intergenic_variant	LIM02	11	24	35	0.0409595915116
1	72651963	rs110848510	G	A			intergenic_variant	LIM03	37	17	54	0.00907334033959
1	72652033	rs210079125	C	G			intergenic_variant	LIM15,LIM02,LIM21	12;4;4	29;21;14	41;25;18	0.0115077897353;0.000910520553589;0.0308837890625
1	72657338	rs209494819	G	A			intergenic_variant	LIM15,LIM03	38;42	17;17	55;59	0.00645580310996;0.00154716693024
1	72657500	rs210243478	C	T			intergenic_variant	LIM16,LIM15,LIM03	30;30;45	15;15;14	45;45;59	0.0356978035552;0.0356978035552;6.53063044491e-05
1	72657587	rs385490823	G	A			intergenic_variant	LIM16,LIM15,LIM03	26;26;50	11;11;14	37;37;64	0.0200738519197;0.0200738519197;7.06948754255e-06
1	72661895	rs109244657	A	G			intergenic_variant	LIM15	4	19	23	0.00259947776794
1	72661950	rs110162294	T	C			intergenic_variant	LIM01,LIM15,LIM03,LIM14	4;4;4;7	15;29;18;19	19;33;22;26	0.0192108154297;1.09286047518e-05;0.00434350967407;0.028959274292
1	72661994	rs135625105	T	A			intergenic_variant	LIM01,LIM15,LIM03,LIM18	4;7;7;5	17;38;23;20	21;45;30;25	0.00719738006592;3.1213096463e-06;0.00522287935019;0.00407731533051
1	72666217	rs108963809	T	C	ENSBTAG00000023600	ENSBTAT00000046493	upstream_gene_variant	LIM14	23	10	33	0.0350820333697
1	72666425	rs109470359	T	C	ENSBTAG00000023600	ENSBTAT00000046493	upstream_gene_variant	LIM15	22	9	31	0.0294493734837
1	72666601	rs110223048	T	C	ENSBTAG00000023600	ENSBTAT00000046493	upstream_gene_variant	LIM03	5	15	20	0.041389465332
1	72684367	rs209763741	C	T	ENSBTAG00000023600	ENSBTAT00000046493	downstream_gene_variant	LIM22,LIM02	9;8	45;20	54;28	7.28843077669e-07;0.0356981381774
1	72684591	rs109267760	A	G	ENSBTAG00000023600	ENSBTAT00000046493	downstream_gene_variant	LIM05,LIM22	25;12	12;44	37;56	0.0470310274395;2.08765682184e-05
1	72684698	rs210855438	A	G	ENSBTAG00000023600	ENSBTAT00000046493	downstream_gene_variant	LIM03	5	15	20	0.041389465332
1	72727933	rs207801507	T	C	ENSBTAG00000006724	ENSBTAT00000001128	downstream_gene_variant	LIM15	126	172	298	0.0090267850175
1	72728433	rs109931173	T	G	ENSBTAG00000006724	ENSBTAT00000001128	downstream_gene_variant	LIM09	462	586	1048	0.000142630099473
1	72910950	rs385193743	G	A	ENSBTAG00000003378	ENSBTAT00000004381	synonymous_variant	LIM18	4	14	18	0.0308837890625
1	74778280	rs379891340	A	T	ENSBTAG00000035844	ENSBTAT00000050331	3_prime_UTR_variant	LIM14	47	25	72	0.0127745955381
1	76545496	rs134714673	G	A	ENSBTAG00000006945	ENSBTAT00000009121	3_prime_UTR_variant	LIM06	4	14	18	0.0308837890625
1	79034514	rs43252106	C	G			intergenic_variant	LIM14	6	17	23	0.0346896648407
1	79036603	rs209889507	T	C			intergenic_variant	LIM22	11	32	43	0.00191396100126
1	80175752	rs43245626	C	G	ENSBTAG00000001511	ENSBTAT00000001978	upstream_gene_variant	LIM08,LIM16	44;33	25;12	69;45	0.0294934935313;0.0024589003221
1	80641692	.	A	G	ENSBTAG00000012467	ENSBTAT00000016545	missense_variant	LIM03	13	34	47	0.00308767646152
1	83761934	rs208816009	T	A	ENSBTAG00000017666	ENSBTAT00000023496	upstream_gene_variant	LIM08	38	21	59	0.0363431799571
1	83927619	rs110890547	G	A	ENSBTAG00000014451	ENSBTAT00000019219	3_prime_UTR_variant	LIM04	30	14	44	0.0226288412059
1	84059547	rs210945000	G	A	ENSBTAG00000017450	ENSBTAT00000023192	downstream_gene_variant	LIM02	177	223	400	0.0243278308038
1	84059618	rs382677830	C	T	ENSBTAG00000017450	ENSBTAT00000023192	downstream_gene_variant	LIM13,LIM02	323;173	385;227	708;400	0.0218093761236;0.0079698305758
1	84060269	rs109647446	C	T	ENSBTAG00000017450	ENSBTAT00000023192	downstream_gene_variant	LIM01,LIM04,LIM17,LIM14	215;121;201;355	163;161;162;285	378;282;363;640	0.00862478703629;0.0200478835178;0.0459502016974;0.00633803441775
1	84060627	rs210259310	C	A	ENSBTAG00000017450	ENSBTAT00000023192	downstream_gene_variant	LIM02	179	131	310	0.00749855881585
1	84061866	rs381116440	A	G	ENSBTAG00000017450	ENSBTAT00000023192	downstream_gene_variant	LIM02,LIM21	118;111	152;78	270;189	0.0444095761256;0.0196883456054
1	84063018	rs384165711	G	A	ENSBTAG00000017450	ENSBTAT00000023192	3_prime_UTR_variant	LIM02	88	127	215	0.00939371537831
1	84252390	rs43250900	T	C	ENSBTAG00000046222	ENSBTAT00000065811	downstream_gene_variant	LIM04	7	18	25	0.0432852506638
1	84690715	rs382129606	A	T	ENSBTAG00000012797	ENSBTAT00000017002	downstream_gene_variant	LIM14	248	189	437	0.00546808118067
1	90607560	.	C	T	ENSBTAG00000021910	ENSBTAT00000029211	downstream_gene_variant	LIM08,LIM01,LIM05,LIM03,LIM22	59;41;60;62;95	33;17;38;40;54	92;58;98;102;149	0.00878093080698;0.00223255161994;0.0333600288969;0.0370667674386;0.000983333263645
1	95648575	rs108944193	A	G	ENSBTAG00000020073	ENSBTAT00000026745	3_prime_UTR_variant	LIM05	24	10	34	0.0243065101095
1	95770210	.	A	G	ENSBTAG00000018994	ENSBTAT00000025281	downstream_gene_variant	LIM03	42	22	64	0.0168581900443
1	95770559	rs211180594	G	A	ENSBTAG00000018994	ENSBTAT00000025281	downstream_gene_variant	LIM08,LIM16	40;4	64;17	104;21	0.0236456357498;0.00719738006592
1	95889056	rs110920298	A	G	ENSBTAG00000019376	ENSBTAT00000025816	downstream_gene_variant	LIM16,LIM06	15;8	30;20	45;28	0.0356978035552;0.0356981381774
1	97146981	rs210675593	C	T	ENSBTAG00000011742	ENSBTAT00000015600	synonymous_variant	LIM22	66	42	108	0.0264235202771
1	97883525	rs134622443	G	C	ENSBTAG00000001403	ENSBTAT00000061563	3_prime_UTR_variant	LIM15	5	15	20	0.041389465332
1	97883528	rs137702519	A	G	ENSBTAG00000001403	ENSBTAT00000061563	3_prime_UTR_variant	LIM15	5	15	20	0.041389465332
1	98064660	rs210491691	G	T	ENSBTAG00000013938	ENSBTAT00000018519	downstream_gene_variant	LIM15	9	24	33	0.0135309868492
1	98064663	rs207586669	T	C	ENSBTAG00000013938	ENSBTAT00000018519	downstream_gene_variant	LIM15	8	24	32	0.0070003666915
1	98066942	rs110610682	A	C	ENSBTAG00000048011	ENSBTAT00000066339	downstream_gene_variant	LIM03	13	28	41	0.0275331558296
1	98376298	.	A	G	ENSBTAG00000013142	ENSBTAT00000044888	downstream_gene_variant	LIM14	12	27	39	0.0237027024705
1	98377510	rs379888338	A	T	ENSBTAG00000013142	ENSBTAT00000044888	3_prime_UTR_variant	LIM05	64	32	96	0.00142449609465
1	100241734	rs382926041	T	C	ENSBTAG00000018727	ENSBTAT00000063751	downstream_gene_variant	LIM13	2	10	12	0.03857421875
1	107184976	rs385331844	G	A			intergenic_variant	LIM02	7	31	38	0.000116167007945
1	107213401	rs43260727	T	C	ENSBTAG00000046104	ENSBTAT00000064763	synonymous_variant	LIM02	3	19	22	0.000855445861816
1	107213611	rs43260724	A	G	ENSBTAG00000046104	ENSBTAT00000064763	synonymous_variant	LIM02	4	20	24	0.00154387950897
1	107214222	rs207742155	G	A	ENSBTAG00000046104	ENSBTAT00000064763	downstream_gene_variant	LIM09	4	13	17	0.0490417480469
1	107214245	rs209391400	T	C	ENSBTAG00000046104	ENSBTAT00000064763	downstream_gene_variant	LIM02	2	18	20	0.000402450561523
1	107214252	rs211102958	A	G	ENSBTAG00000046104	ENSBTAT00000064763	downstream_gene_variant	LIM02	2	17	19	0.000728607177734
1	107214346	rs208201426	G	A	ENSBTAG00000046104	ENSBTAT00000064763	downstream_gene_variant	LIM02	4	18	22	0.00434350967407
1	107214445	rs379441420	C	T	ENSBTAG00000046104	ENSBTAT00000064763	downstream_gene_variant	LIM02	6	17	23	0.0346896648407
1	107214735	rs210888907	A	G	ENSBTAG00000046104	ENSBTAT00000064763	downstream_gene_variant	LIM02	6	21	27	0.00592461228371
1	107230770	rs43260663	T	C			intergenic_variant	LIM02	6	17	23	0.0346896648407
1	107236235	rs109845171	C	G	ENSBTAG00000001274	ENSBTAT00000053250	downstream_gene_variant	LIM21	141	103	244	0.0176709942408
1	107834902	rs386105361	G	A	ENSBTAG00000017416	ENSBTAT00000023150	downstream_gene_variant	LIM18	242	295	537	0.0247440641013
1	109759861	rs210059521	A	T	ENSBTAG00000004126	ENSBTAT00000005403	downstream_gene_variant	LIM09	62	36	98	0.0111745442148
1	109763163	rs209661193	G	C	ENSBTAG00000004126	ENSBTAT00000005403	downstream_gene_variant	LIM02	322	263	585	0.0164115201384
1	111028365	rs378618073	G	T	ENSBTAG00000024643	ENSBTAT00000034317	intron_variant	LIM02	4	21	25	0.000910520553589
1	112627453	rs380596653	T	C	ENSBTAG00000013013	ENSBTAT00000017301	downstream_gene_variant	LIM03	9	24	33	0.0135309868492
1	112649918	rs41644129	T	G	ENSBTAG00000013013	ENSBTAT00000017301	synonymous_variant	LIM19,LIM04,LIM18,LIM06	183;231;159;225	144;105;124;175	327;336;283;400	0.0354446585181;5.18542818385e-12;0.0430799825377;0.0141841231919
1	113278884	rs110051468	T	G			intergenic_variant	LIM19,LIM22	23;98	10;191	33;289	0.0350820333697;4.82583492021e-08
1	113279029	rs208793933	T	A			intergenic_variant	LIM22	141	228	369	0.00000690410091021
1	113280440	rs110674514	A	G			intergenic_variant	LIM22	51	125	176	0.0000000234955727999
1	119157566	rs42745661	A	C	ENSBTAG00000011147	ENSBTAT00000014803	downstream_gene_variant	LIM21	122	183	305	0.000569214733334
1	119353753	rs41991869	C	T	ENSBTAG00000005068	ENSBTAT00000006676	3_prime_UTR_variant	LIM15	3	12	15	0.03515625
1	119354021	rs208642245	A	G	ENSBTAG00000005068	ENSBTAT00000006676	3_prime_UTR_variant	LIM13	3	14	17	0.0127258300781
1	119354723	rs41991862	T	C	ENSBTAG00000005068	ENSBTAT00000006676	downstream_gene_variant	LIM15	2	11	13	0.0224609375
1	119750461	rs41257245	A	G	ENSBTAG00000015163	ENSBTAT00000020168	synonymous_variant	LIM06	14	29	43	0.0315394973532
1	120075514	rs207574205	A	G	ENSBTAG00000019704	ENSBTAT00000034508	3_prime_UTR_variant	LIM06	4	13	17	0.0490417480469
1	120090702	rs41608018	T	C	ENSBTAG00000001721	ENSBTAT00000002261	synonymous_variant	LIM20,LIM06	371;886	285;773	656;1659	0.000890741915691;0.0059473896007
1	125864265	rs134346338	G	A	ENSBTAG00000007933	ENSBTAT00000010430	downstream_gene_variant	LIM14	6	17	23	0.0346896648407
1	125939076	rs208583230	G	A			intergenic_variant	LIM19	3	15	18	0.00753784179688
1	126963588	.	T	C	ENSBTAG00000009154	ENSBTAT00000012063	intron_variant	LIM18	2	10	12	0.03857421875
1	128027539	rs135964590	G	A	ENSBTAG00000006222	ENSBTAT00000008169	downstream_gene_variant	LIM08	27	48	75	0.0202984069901
1	128534047	rs136028878	G	A	ENSBTAG00000040061	ENSBTAT00000052575	synonymous_variant	LIM22	64	36	100	0.00663712051593
1	128534049	rs136950332	C	T	ENSBTAG00000040061	ENSBTAT00000052575	missense_variant	LIM22	62	36	98	0.0111745442148
1	128534182	rs385286691	C	T	ENSBTAG00000040061	ENSBTAT00000052575	synonymous_variant	LIM03	26	12	38	0.0335524396796
1	128535531	rs135252167	T	C	ENSBTAG00000040061	ENSBTAT00000052575	missense_variant	LIM22	54	34	88	0.0422106116224
1	128556652	rs134203110	T	C			intergenic_variant	LIM05	3	12	15	0.03515625
1	128556727	rs110565040	A	G			intergenic_variant	LIM03	3	13	16	0.0212707519531
1	129014463	rs209483967	C	G	ENSBTAG00000015310	ENSBTAT00000020353	intron_variant	LIM16	37	18	55	0.0144538335338
1	131596409	rs136980792	C	A	ENSBTAG00000018538	ENSBTAT00000050229	missense_variant	LIM04,LIM13	5;3	16;12	21;15	0.0266036987305;0.03515625
1	131841510	rs379988000	T	A			intergenic_variant	LIM03	30	10	40	0.00222143377323
1	131842841	rs209349821	G	C			intergenic_variant	LIM18	4	16	20	0.0118179321289
1	134223869	rs109569584	T	C	ENSBTAG00000000750	ENSBTAT00000000991	downstream_gene_variant	LIM02,LIM21	166;123	209;87	375;210	0.0299566652372;0.0155245491144
1	134223963	rs210274928	G	A	ENSBTAG00000000750	ENSBTAT00000000991	downstream_gene_variant	LIM17,LIM03	182;325	141;259	323;584	0.0258844600225;0.00709988921616
1	134224298	rs382799825	A	G	ENSBTAG00000000750	ENSBTAT00000000991	downstream_gene_variant	LIM15,LIM03	212;279	168;227	380;506	0.0272630254383;0.0232818556017
1	134225633	rs110533010	T	C	ENSBTAG00000023416	ENSBTAT00000011215	3_prime_UTR_variant	LIM16,LIM02	226;179	180;130	406;309	0.0254076587122;0.00623008200871
1	134408399	rs207935097	G	C			intergenic_variant	LIM03	3	12	15	0.03515625
1	136071890	rs380038054	T	C	ENSBTAG00000000742	ENSBTAT00000000988	downstream_gene_variant	LIM06	24	11	35	0.0409595915116
1	136072147	rs385389156	C	T	ENSBTAG00000000742	ENSBTAT00000000988	downstream_gene_variant	LIM08	4	13	17	0.0490417480469
1	136947406	rs43247514	T	C	ENSBTAG00000035556	ENSBTAT00000023484	3_prime_UTR_variant	LIM01,LIM02	214;148	155;106	369;254	0.0024868003074;0.00995601061661
1	136947487	rs383962681	A	T	ENSBTAG00000035556	ENSBTAT00000023484	3_prime_UTR_variant	LIM01	282	213	495	0.00220824847976
1	137961639	rs385231409	C	T	ENSBTAG00000004495	ENSBTAT00000005894	3_prime_UTR_variant	LIM18	6	19	25	0.0146332979202
1	140743583	rs137624981	G	A	ENSBTAG00000013602	ENSBTAT00000018087	intron_variant	LIM18	5	15	20	0.041389465332
1	140746577	rs134810575	C	T	ENSBTAG00000013602	ENSBTAT00000018087	intron_variant	LIM05	7	21	28	0.0125409513712
1	140907209	rs378791844	G	C	ENSBTAG00000018768	ENSBTAT00000008696	3_prime_UTR_variant	LIM01,LIM16,LIM15,LIM18	153;224;160;100	84;131;100;37	237;355;260;137	8.71928871134e-06;9.12191293501e-07;0.000238941903068;6.99021395719e-08
1	140958380	rs41257030	G	A	ENSBTAG00000013629	ENSBTAT00000018116	3_prime_UTR_variant	LIM15	27	13	40	0.0384773082842
1	142984334	rs43278264	G	A	ENSBTAG00000000394	ENSBTAT00000000507	downstream_gene_variant	LIM05	2	10	12	0.03857421875
1	145032655	.	G	T	ENSBTAG00000017321	ENSBTAT00000023029	3_prime_UTR_variant	LIM04	106	66	172	0.00283362576427
1	147421319	rs42427797	T	C	ENSBTAG00000011802	ENSBTAT00000015668	synonymous_variant	LIM01,LIM19	101;92	67;64	168;156	0.0106792931274;0.0303103156438
1	147556220	rs109998114	C	A	ENSBTAG00000019269	ENSBTAT00000043412	synonymous_variant	LIM03	20	36	56	0.0440465461022
1	147562141	rs43254874	C	T	ENSBTAG00000019269	ENSBTAT00000043412	synonymous_variant	LIM04,LIM21	36;45	17;22	53;67	0.0126603358024;0.0067414473631
1	147624000	rs134049318	C	A	ENSBTAG00000018936	ENSBTAT00000054230	3_prime_UTR_variant	LIM03	4	15	19	0.0192108154297
1	147839863	rs43253177	A	G	ENSBTAG00000030670	ENSBTAT00000029328	intron_variant	LIM06	6	20	26	0.00935530662537
1	150210703	rs43277497	T	C	ENSBTAG00000014306	ENSBTAT00000019018	synonymous_variant	LIM22	19	70	89	0.0000000495748956776
1	150210773	rs43277496	A	G	ENSBTAG00000014306	ENSBTAT00000019018	missense_variant	LIM22	23	63	86	0.0000187627969001
1	150250561	rs110796523	G	C	ENSBTAG00000014306	ENSBTAT00000019018	synonymous_variant	LIM22	10	26	36	0.0113309841836
1	150251244	rs208159397	C	T	ENSBTAG00000014306	ENSBTAT00000019018	missense_variant	LIM22	32	98	130	0.0000000056110855005
1	150258010	rs211081658	A	G	ENSBTAG00000014306	ENSBTAT00000019018	synonymous_variant	LIM22	16	52	68	0.000014074155776
1	150258022	rs109714385	A	C	ENSBTAG00000014306	ENSBTAT00000019018	synonymous_variant	LIM22	18	55	73	0.000016913617103
1	150275075	rs136293947	G	A	ENSBTAG00000014306	ENSBTAT00000019018	synonymous_variant	LIM22	24	68	92	0.00000493535141905
1	150275114	rs135091645	A	G	ENSBTAG00000014306	ENSBTAT00000019018	synonymous_variant	LIM22	23	59	82	0.0000871547865732
1	150275346	rs134967549	A	G	ENSBTAG00000014306	ENSBTAT00000019018	synonymous_variant	LIM22	20	73	93	0.0000000292014487697
1	150275352	rs132786696	T	C	ENSBTAG00000014306	ENSBTAT00000019018	synonymous_variant	LIM22	19	73	92	0.0000000123403873311
1	150275391	rs110923964	T	C	ENSBTAG00000014306	ENSBTAT00000019018	synonymous_variant	LIM22	18	76	94	1.18000020043E-09
1	150733684	rs379105138	T	G	ENSBTAG00000033679	ENSBTAT00000057284	3_prime_UTR_variant	LIM02	16	32	48	0.0293049467205
1	150734704	.	C	T	ENSBTAG00000033679	ENSBTAT00000057284	3_prime_UTR_variant	LIM18	4	13	17	0.0490417480469
1	150735206	rs380091397	A	G	ENSBTAG00000033679	ENSBTAT00000057284	3_prime_UTR_variant	LIM15	23	10	33	0.0350820333697
1	150900695	rs135869467	C	T	ENSBTAG00000033679	ENSBTAT00000057284	missense_variant	LIM15	9	21	30	0.0427739452571
1	151131750	rs137274183	A	G	ENSBTAG00000008167	ENSBTAT00000050511	missense_variant	LIM17	39	18	57	0.00750817553415
1	151139611	rs135955288	T	C	ENSBTAG00000008167	ENSBTAT00000050511	3_prime_UTR_variant	LIM18	27	12	39	0.0237027024705
1	152891266	rs380539985	C	T	ENSBTAG00000009214	ENSBTAT00000012144	downstream_gene_variant	LIM19,LIM16	150;380	98;229	248;609	0.00115816629221;1.00333017444e-09
1	154024587	.	G	A	ENSBTAG00000023377	ENSBTAT00000031822	synonymous_variant	LIM04,LIM18	178;26	109;48	287;74	5.53295138928e-05;0.0140799814295
1	154158219	rs109212183	A	G			intergenic_variant	LIM02	8	23	31	0.0106738405302
1	154159275	rs211637647	G	T			intergenic_variant	LIM01	1	11	12	0.00634765625
1	154159282	rs109719172	G	A			intergenic_variant	LIM01	1	11	12	0.00634765625
1	154365116	rs42608716	T	C	ENSBTAG00000003718	ENSBTAT00000004843	intron_variant	LIM15	2	16	18	0.00131225585938
1	154441185	rs42610845	A	G	ENSBTAG00000024815	ENSBTAT00000034553	downstream_gene_variant	LIM06	23	10	33	0.0350820333697
1	154568247	rs43288762	T	C	ENSBTAG00000024815	ENSBTAT00000034553	synonymous_variant	LIM03,LIM13	31;67	15;36	46;103	0.0258960817932;0.00292919458703
1	154569183	rs207549907	A	G	ENSBTAG00000024815	ENSBTAT00000034553	upstream_gene_variant	LIM05	25	11	36	0.0288167196559
1	155157628	rs43710311	A	C	ENSBTAG00000004891	ENSBTAT00000006434	missense_variant	LIM08	4	15	19	0.0192108154297
1	157167875	rs208188624	A	G	ENSBTAG00000021158	ENSBTAT00000028199	downstream_gene_variant	LIM06	3	14	17	0.0127258300781
1	157219160	rs109427478	C	T	ENSBTAG00000021158	ENSBTAT00000028199	synonymous_variant	LIM01	24	41	65	0.0463534743329
2	1184609	rs43288575	T	C	ENSBTAG00000014714	ENSBTAT00000019582	missense_variant	LIM16	9	22	31	0.0294493734837
2	1897843	rs382993952	T	C	ENSBTAG00000000941	ENSBTAT00000001246	3_prime_UTR_variant	LIM19	216	266	482	0.0255205887474
2	4150287	rs135687637	A	G	ENSBTAG00000006157	ENSBTAT00000008098	downstream_gene_variant	LIM05,LIM16	25;25	11;10	36;35	0.0288167196559;0.0166738478001
2	4566526	rs43286832	C	A	ENSBTAG00000010225	ENSBTAT00000013496	downstream_gene_variant	LIM16	30	13	43	0.0137181850587
2	4986763	rs210624553	G	A	ENSBTAG00000021172	ENSBTAT00000028213	intron_variant	LIM03	3	12	15	0.03515625
2	9028559	rs43289281	C	T	ENSBTAG00000008483	ENSBTAT00000065425	3_prime_UTR_variant	LIM09	4	14	18	0.0308837890625
2	9648495	rs134102960	A	C	ENSBTAG00000019929	ENSBTAT00000026553	downstream_gene_variant	LIM16	114	82	196	0.0265555431904
2	18057373	rs383131418	G	A	ENSBTAG00000026986	ENSBTAT00000061449	synonymous_variant	LIM19,LIM06	387;428	256;311	643;739	2.69305680219e-07;1.90722533548e-05
2	18069920	rs132770231	C	T	ENSBTAG00000026986	ENSBTAT00000061449	synonymous_variant	LIM13	476	656	1132	0.0000000976655728954
2	18074674	.	C	T	ENSBTAG00000026986	ENSBTAT00000061449	intron_variant	LIM05	94	10	104	2.87233047387E-18
2	18086338	rs137498931	G	A	ENSBTAG00000026986	ENSBTAT00000061449	synonymous_variant	LIM09	260	203	463	0.00918049182402
2	18086794	rs109361568	G	A	ENSBTAG00000026986	ENSBTAT00000061449	synonymous_variant	LIM09	416	317	733	0.00028926883922
2	18087640	rs211169025	A	G	ENSBTAG00000026986	ENSBTAT00000061449	synonymous_variant	LIM05,LIM19	389;232	335;293	724;525	0.0487944511959;0.00876567729188
2	18087826	rs209008332	C	T	ENSBTAG00000026986	ENSBTAT00000061449	synonymous_variant	LIM08,LIM21	392;312	320;224	712;536	0.00775078436828;0.000166171330341
2	18087841	rs209998739	T	C	ENSBTAG00000026986	ENSBTAT00000061449	synonymous_variant	LIM19,LIM04,LIM21	403;526;349	506;446;253	909;972;602	0.000708210219179;0.0112413155052;0.000104680706011
2	18088178	rs210780754	C	T	ENSBTAG00000026986	ENSBTAT00000061449	synonymous_variant	LIM21	356	302	658	0.0387330086017
2	18092564	rs43293604	C	T	ENSBTAG00000026986	ENSBTAT00000061449	synonymous_variant	LIM02	511	406	917	0.000586531364386
2	18094386	rs43293609	A	G	ENSBTAG00000026986	ENSBTAT00000061449	synonymous_variant	LIM08	381	295	676	0.00106353258993
2	18098886	rs110140753	C	T	ENSBTAG00000026986	ENSBTAT00000061449	synonymous_variant	LIM08,LIM05,LIM02	256;361;337	201;302;270	457;663;607	0.0114549862197;0.0242157019133;0.00733722107474
2	18099290	rs43294535	T	C	ENSBTAG00000026986	ENSBTAT00000061449	synonymous_variant	LIM08,LIM05,LIM19,LIM17	388;578;367;226	277;450;278;185	665;1028;645;411	1.91222435257e-05;7.31611891906e-05;0.000520541627717;0.0483573187334
2	18099296	rs43294536	C	T	ENSBTAG00000026986	ENSBTAT00000061449	synonymous_variant	LIM08,LIM19	385;402	282;309	667;711	7.59857428511e-05;0.000550893370044
2	18108323	rs41636943	A	G	ENSBTAG00000026986	ENSBTAT00000061449	intron_variant	LIM03	5	15	20	0.041389465332
2	18113039	.	C	T	ENSBTAG00000026986	ENSBTAT00000061449	intron_variant	LIM02	321	255	576	0.006711570339
2	18113975	.	A	T	ENSBTAG00000026986	ENSBTAT00000061449	intron_variant	LIM02	365	298	663	0.0103167398711
2	18114067	rs380950357	C	T	ENSBTAG00000026986	ENSBTAT00000061449	intron_variant	LIM02	253	202	455	0.0189774624619
2	18114482	rs43294550	A	T	ENSBTAG00000026986	ENSBTAT00000061449	intron_variant	LIM19,LIM09,LIM21	214;179;202	264;135;163	478;314;365	0.0249106808275;0.0151072165958;0.0465515784644
2	18114874	.	C	T	ENSBTAG00000026986	ENSBTAT00000061449	intron_variant	LIM02	288	218	506	0.00212843145512
2	18115012	rs43294551	C	A	ENSBTAG00000026986	ENSBTAT00000061449	intron_variant	LIM04	402	347	749	0.0484098237586
2	18115075	.	G	A	ENSBTAG00000026986	ENSBTAT00000061449	intron_variant	LIM02	413	282	695	0.00000076087278028
2	18115084	.	A	G	ENSBTAG00000026986	ENSBTAT00000061449	intron_variant	LIM02	318	402	720	0.00195945769838
2	18115579	.	A	G	ENSBTAG00000026986	ENSBTAT00000061449	intron_variant	LIM04,LIM02	384;271	328;335	712;606	0.039207999358;0.0104323202789
2	18116164	rs43294552	T	C	ENSBTAG00000026986	ENSBTAT00000061449	intron_variant	LIM19	391	297	688	0.000384362812797
2	18116360	rs43294553	T	C	ENSBTAG00000026986	ENSBTAT00000061449	intron_variant	LIM05,LIM19,LIM04,LIM03,LIM02	505;362;425;528;336	438;283;338;358;238	943;645;763;886;574	0.0315596316942;0.00210777578795;0.00183087069386;1.23683413759e-08;4.95279095039e-05
2	18116399	rs43294554	G	A	ENSBTAG00000026986	ENSBTAT00000061449	intron_variant	LIM04,LIM02	451;324	365;239	816;563	0.00290144395819;0.000390725537659
2	18118333	.	G	A	ENSBTAG00000026986	ENSBTAT00000061449	intron_variant	LIM04,LIM03	625;521	535;629	1160;1150	0.00894297696007;0.00159230961621
2	18126005	rs109194601	T	C	ENSBTAG00000026986	ENSBTAT00000061449	synonymous_variant	LIM05,LIM04,LIM20	284;119;132	204;165;97	488;284;229	0.000339111663808;0.00747060252568;0.0244415532749
2	18143837	rs135071169	A	G	ENSBTAG00000026986	ENSBTAT00000061449	synonymous_variant	LIM06	282	205	487	0.000559869739446
2	18144214	rs110712302	A	G	ENSBTAG00000026986	ENSBTAT00000061449	synonymous_variant	LIM06	417	349	766	0.0154314561095
2	18148220	rs137397009	G	A	ENSBTAG00000026986	ENSBTAT00000061449	missense_variant	LIM22	2775	2388	5163	0.0000000768281577222
2	18151770	rs135958413	G	A	ENSBTAG00000026986	ENSBTAT00000061449	missense_variant	LIM13,LIM06	521;487	424;363	945;850	0.00177624161178;2.38023060104e-05
2	18152131	rs136157862	T	C	ENSBTAG00000026986	ENSBTAT00000061449	missense_variant	LIM04	246	202	448	0.0420783985893
2	18152164	rs109219922	T	G	ENSBTAG00000026986	ENSBTAT00000061449	missense_variant	LIM04,LIM20	215;137	164;103	379;240	0.0101257034411;0.0329433948614
2	18152396	rs135675282	A	G	ENSBTAG00000026986	ENSBTAT00000061449	synonymous_variant	LIM08,LIM05	132;381	172;447	304;828	0.0251382880786;0.0238311380442
2	18152442	rs132903943	A	G	ENSBTAG00000026986	ENSBTAT00000061449	missense_variant	LIM08,LIM05	107;335	159;441	266;776	0.0017143003999;0.000160224761072
2	18167501	rs135443221	C	T	ENSBTAG00000026986	ENSBTAT00000061449	synonymous_variant	LIM08,LIM04	356;400	301;322	657;722	0.0350602960041;0.00413025631106
2	18183644	.	T	G	ENSBTAG00000026986	ENSBTAT00000061449	missense_variant	LIM05,LIM03	341;301	268;245	609;546	0.00349356626305;0.018501817021
2	18193652	.	C	T	ENSBTAG00000026986	ENSBTAT00000061449	missense_variant	LIM01	350	295	645	0.0334020387145
2	18204839	rs207962597	C	T	ENSBTAG00000026986	ENSBTAT00000061449	intron_variant	LIM19,LIM03	217;324	121;242	338;566	1.98180971188e-07;0.000649550630337
2	18220036	rs43295560	T	C	ENSBTAG00000026986	ENSBTAT00000061449	synonymous_variant	LIM05	550	464	1014	0.00757016676177
2	18237212	rs209602261	C	T	ENSBTAG00000026986	ENSBTAT00000061449	synonymous_variant	LIM04	295	245	540	0.0348800243866
2	18238119	rs43295609	T	A	ENSBTAG00000026986	ENSBTAT00000061449	missense_variant	LIM02	319	240	559	0.000953350198649
2	18242370	rs209075369	C	T	ENSBTAG00000026986	ENSBTAT00000061449	synonymous_variant	LIM02	349	289	638	0.0194290082945
2	18245643	.	A	G	ENSBTAG00000026986	ENSBTAT00000061449	synonymous_variant	LIM04	335	258	593	0.00177924860595
2	18249405	rs43295617	C	T	ENSBTAG00000026986	ENSBTAT00000061449	synonymous_variant	LIM04	264	213	477	0.0219608088989
2	18255902	.	G	A	ENSBTAG00000026986	ENSBTAT00000061449	synonymous_variant	LIM04	351	297	648	0.0372574831861
2	18256373	rs109616771	T	C	ENSBTAG00000026986	ENSBTAT00000061449	synonymous_variant	LIM04	365	306	671	0.0250789888176
2	18279547	rs210589457	G	A	ENSBTAG00000026986	ENSBTAT00000061449	synonymous_variant	LIM01,LIM21	961;661	708;579	1669;1240	6.41408192314e-10;0.0213967357418
2	18281830	.	C	T	ENSBTAG00000026986	ENSBTAT00000061449	synonymous_variant	LIM05,LIM02	1277;861	1053;737	2330;1598	3.77843032846e-06;0.00208195552559
2	18283081	rs43295625	G	A	ENSBTAG00000026986	ENSBTAT00000061449	synonymous_variant	LIM19,LIM02	856;895	742;800	1598;1695	0.00468691374239;0.0223910282363
2	18283286	rs43295624	G	A	ENSBTAG00000026986	ENSBTAT00000061449	missense_variant	LIM17	437	360	797	0.00706378492769
2	18284455	rs135732932	C	T	ENSBTAG00000026986	ENSBTAT00000061449	synonymous_variant	LIM02	987	833	1820	0.000332805217845
2	18284965	rs110644249	C	T	ENSBTAG00000026986	ENSBTAT00000061449	synonymous_variant	LIM02	1482	1363	2845	0.0269296205614
2	18285112	rs210546244	A	G	ENSBTAG00000026986	ENSBTAT00000061449	synonymous_variant	LIM01,LIM19,LIM02	924;806;1088	776;612;983	1700;1418;2071	0.000360642765128;2.85218564776e-07;0.0222724603352
2	18285273	rs381751939	C	T	ENSBTAG00000026986	ENSBTAT00000061449	missense_variant	LIM15	750	662	1412	0.0205654796813
2	18287332	rs43295618	T	C	ENSBTAG00000026986	ENSBTAT00000061449	synonymous_variant	LIM19	1126	903	2029	0.000000808920509869
2	18288604	rs43296644	A	G	ENSBTAG00000026986	ENSBTAT00000061449	synonymous_variant	LIM04,LIM20	1217;306	868;255	2085;561	2.1922993663e-14;0.0346788945402
2	18288643	rs43296645	A	G	ENSBTAG00000026986	ENSBTAT00000061449	synonymous_variant	LIM01,LIM04	1374;1355	1228;1003	2602;2358	0.00446579678596;4.43810371609e-13
2	18288655	rs43296646	C	A	ENSBTAG00000026986	ENSBTAT00000061449	synonymous_variant	LIM01,LIM04	1241;1217	1143;908	2384;2125	0.0469398939848;2.18670141084e-11
2	18288698	rs132827416	G	A	ENSBTAG00000026986	ENSBTAT00000061449	missense_variant	LIM19	1010	1168	2178	0.000764204247953
2	18289132	rs43296647	C	T	ENSBTAG00000026986	ENSBTAT00000061449	synonymous_variant	LIM02	1452	1347	2799	0.049306233151
2	18291578	rs43296649	A	G	ENSBTAG00000026986	ENSBTAT00000061449	missense_variant	LIM20	300	351	651	0.0499527782129
2	18292628	.	A	G	ENSBTAG00000026986	ENSBTAT00000061449	missense_variant	LIM19,LIM04,LIM02	1609;1812;1869	1496;1677;1597	3105;3489;3466	0.04441815665;0.023280132016;4.11697286758e-06
2	18301735	rs43296654	C	T	ENSBTAG00000026986	ENSBTAT00000061449	synonymous_variant	LIM04	1780	1978	3758	0.00130792194044
2	18305483	.	T	C	ENSBTAG00000026986	ENSBTAT00000061449	missense_variant	LIM02	3250	2943	6193	0.000100600491286
2	18308913	rs211449575	T	C	ENSBTAG00000026986	ENSBTAT00000061449	synonymous_variant	LIM05,LIM04	4965;4404	4454;3742	9419;8146	1.47079245906e-07;2.34256294122e-13
2	18310015	rs43296656	T	C	ENSBTAG00000026986	ENSBTAT00000061449	synonymous_variant	LIM19	3144	2946	6090	0.0115835907619
2	18310308	rs43296657	G	T	ENSBTAG00000026986	ENSBTAT00000061449	synonymous_variant	LIM19,LIM20,LIM06	3825;1293;4427	4320;1456;5101	8145;2749;9528	4.36698777415e-08;0.00199764550399;5.29284331782e-12
2	18313764	.	T	C	ENSBTAG00000026986	ENSBTAT00000061449	synonymous_variant	LIM09	3560	3314	6874	0.00312361893052
2	18314512	rs43296658	G	A	ENSBTAG00000026986	ENSBTAT00000061449	missense_variant	LIM01	4175	3894	8069	0.00182477152983
2	18314517	rs209534031	C	T	ENSBTAG00000026986	ENSBTAT00000061449	splice_region_variant	LIM01,LIM05,LIM04,LIM15,LIM22,LIM21	4230;4155;4496;3779;4227;3264	3422;3261;3443;2849;3938;2818	7652;7416;7939;6628;8165;6082	2.60947927334e-20;2.98845390977e-25;2.93100537618e-32;2.97167683422e-30;0.00143490937638;1.13950526379e-08
2	18317665	rs43296663	C	G	ENSBTAG00000026986	ENSBTAT00000061449	missense_variant	LIM01,LIM04,LIM20	5183;5180;2590	4411;4516;2419	9594;9696;5009	3.39047454491e-15;1.63138727404e-11;0.0162971120144
2	18320503	.	T	C	ENSBTAG00000026986	ENSBTAT00000061449	synonymous_variant	LIM02	5022	4698	9720	0.00105115028911
2	18322694	rs43296664	G	A	ENSBTAG00000026986	ENSBTAT00000061449	synonymous_variant	LIM19,LIM20,LIM02	4834;3876;4823	4358;3334;4597	9192;7210;9420	7.21703268138e-07;1.83866742664e-10;0.0204317932863
2	18324587	.	G	A	ENSBTAG00000026986	ENSBTAT00000061449	synonymous_variant	LIM05,LIM04,LIM06	4742;4968;5020	4397;4664;4605	9139;9632;9625	0.000319701850745;0.0020180194711;2.43768382862e-05
2	18325972	rs136301058	G	A	ENSBTAG00000026986	ENSBTAT00000061449	missense_variant	LIM05,LIM19,LIM04,LIM02,LIM06	5146;5132;5121;5184;5241	4366;4649;4748;4424;4601	9512;9781;9869;9608;9842	1.33054659623e-15;1.09024940166e-06;0.000180379405986;9.39008657017e-15;1.16904339603e-10
2	18327985	rs110471509	T	C	ENSBTAG00000026986	ENSBTAT00000061449	synonymous_variant	LIM19	4608	5034	9642	0.0000149893827733
2	19679059	rs42269057	A	G	ENSBTAG00000019255	ENSBTAT00000025637	intron_variant	LIM06	3	12	15	0.03515625
2	19691840	rs110548498	T	C	ENSBTAG00000019255	ENSBTAT00000025637	3_prime_UTR_variant	LIM05	73	102	175	0.0339945765979
2	23480851	rs43291834	A	G	ENSBTAG00000001083	ENSBTAT00000038527	intron_variant	LIM08	369	296	665	0.0051991672792
2	23481042	rs43291835	C	T	ENSBTAG00000001083	ENSBTAT00000038527	intron_variant	LIM04,LIM15,LIM17	263;420;378	210;264;319	473;684;697	0.0167131801607;2.6540156456e-09;0.0279552424638
2	23483234	rs43291839	T	C	ENSBTAG00000001083	ENSBTAT00000038527	intron_variant	LIM01	331	445	776	0.0000483945477278
2	23483294	rs43291840	T	C	ENSBTAG00000001083	ENSBTAT00000038527	intron_variant	LIM01,LIM04,LIM15	319;319;372	392;249;318	711;568;690	0.00688804276794;0.00375158365578;0.0435470048882
2	23483453	.	C	T	ENSBTAG00000001083	ENSBTAT00000038527	intron_variant	LIM21	314	242	556	0.00257206133518
2	23483651	rs207850944	A	G	ENSBTAG00000001083	ENSBTAT00000038527	intron_variant	LIM01	592	508	1100	0.0122956448896
2	25565449	rs208686808	T	C	ENSBTAG00000013218	ENSBTAT00000017590	downstream_gene_variant	LIM04	2	11	13	0.0224609375
2	25599101	rs136541686	G	A	ENSBTAG00000013218	ENSBTAT00000017590	5_prime_UTR_variant	LIM03	46	24	70	0.0115264096544
2	26360833	rs379212030	A	G	ENSBTAG00000020296	ENSBTAT00000061386	downstream_gene_variant	LIM15	239	339	578	0.0000366836257584
2	26361898	.	G	A	ENSBTAG00000020296	ENSBTAT00000061386	3_prime_UTR_variant	LIM06	604	523	1127	0.0171326916096
2	26475924	rs379811590	T	C	ENSBTAG00000020296	ENSBTAT00000061386	synonymous_variant	LIM09	407	500	907	0.00223447246253
2	26508452	rs211292760	T	C	ENSBTAG00000020296	ENSBTAT00000061386	synonymous_variant	LIM15	322	425	747	0.000185930402223
2	26615733	rs207888578	T	A	ENSBTAG00000001093	ENSBTAT00000001447	downstream_gene_variant	LIM05	5	30	35	0.0000223615206778
2	26779983	rs379260165	T	G	ENSBTAG00000010743	ENSBTAT00000055855	downstream_gene_variant	LIM14	163	368	531	3.06010838549E-19
2	26797484	rs209881653	C	T	ENSBTAG00000010736	ENSBTAT00000014216	downstream_gene_variant	LIM19,LIM20,LIM06	3889;1446;3332	3662;1866;4059	7551;3312;7391	0.00929630243982;3.09470338104e-13;2.87747473277e-17
2	26797547	rs211627944	G	A	ENSBTAG00000010736	ENSBTAT00000014216	downstream_gene_variant	LIM19,LIM16,LIM20,LIM06	3728;3530;1737;3597	3946;4009;2189;4454	7674;7539;3926;8051	0.0132392296322;3.65083865973e-08;5.77775309308e-13;1.31036264339e-21
2	26797688	rs378269885	A	T	ENSBTAG00000010736	ENSBTAT00000014216	downstream_gene_variant	LIM19,LIM06	4050;3298	3851;3897	7901;7195	0.0259054543343;1.73930777349e-12
2	26798326	rs136132188	T	G	ENSBTAG00000010736	ENSBTAT00000014216	downstream_gene_variant	LIM08,LIM03	5;11	23;25	28;36	0.000912234187126;0.0288167196559
2	26798354	rs210783395	T	G	ENSBTAG00000010736	ENSBTAT00000014216	downstream_gene_variant	LIM08,LIM03	5;10	23;27	28;37	0.000912234187126;0.00763207860291
2	26799953	rs208658317	T	C	ENSBTAG00000010736	ENSBTAT00000014216	downstream_gene_variant	LIM03,LIM06	9;7	33;29	42;36	0.000271539234291;0.000312551157549
2	26808320	rs209624276	G	A	ENSBTAG00000010736	ENSBTAT00000014216	intron_variant	LIM03,LIM13,LIM06	5;8;6	22;28;25	27;36;31	0.00151371955872;0.00119324296247;0.000877910293639
2	26808323	rs384538564	C	A	ENSBTAG00000010736	ENSBTAT00000014216	intron_variant	LIM03,LIM13,LIM06	5;8;6	20;25;22	25;33;28	0.00407731533051;0.00455138413236;0.00371916592121
2	26809031	rs379423791	C	A	ENSBTAG00000010736	ENSBTAT00000014216	intron_variant	LIM15,LIM09	57;43	20;19	77;62	2.92631106993e-05;0.00315606025102
2	26809179	rs383006393	A	C	ENSBTAG00000010736	ENSBTAT00000014216	intron_variant	LIM08,LIM03	14;19	55;45	69;64	6.92191692006e-07;0.00156278934483
2	26809328	rs380137863	C	T	ENSBTAG00000010736	ENSBTAT00000014216	intron_variant	LIM08	9	35	44	0.000106044666268
2	26809388	rs134518612	T	C	ENSBTAG00000010736	ENSBTAT00000014216	intron_variant	LIM08,LIM03,LIM06	9;11;8	34;29;26	43;40;34	0.000170155174601;0.00642657609569;0.00293505564332
2	26809843	rs381850107	G	A	ENSBTAG00000010736	ENSBTAT00000014216	intron_variant	LIM08,LIM20	8;2	34;10	42;12	6.87711149112e-05;0.03857421875
2	26810199	rs209870575	C	T	ENSBTAG00000010736	ENSBTAT00000014216	intron_variant	LIM06	9	36	45	0.0000657466324583
2	29079956	rs109901505	C	T	ENSBTAG00000017743	ENSBTAT00000023600	downstream_gene_variant	LIM22	24	81	105	0.0000000207798772742
2	29080077	rs110052271	G	A	ENSBTAG00000017743	ENSBTAT00000023600	downstream_gene_variant	LIM22	34	120	154	1.8953053686E-12
2	29080311	rs208022407	T	C	ENSBTAG00000017743	ENSBTAT00000023600	downstream_gene_variant	LIM03	625	827	1452	0.000000127044124213
2	29080352	rs210154484	A	C	ENSBTAG00000017743	ENSBTAT00000023600	downstream_gene_variant	LIM03,LIM13	985;774	1383;917	2368;1691	2.90239119663e-16;0.000550246968922
2	29080423	rs109372848	T	C	ENSBTAG00000017743	ENSBTAT00000023600	downstream_gene_variant	LIM03	1133	1362	2495	0.00000493340239225
2	29080446	rs210505746	C	A	ENSBTAG00000017743	ENSBTAT00000023600	downstream_gene_variant	LIM03	1068	1505	2573	6.93872088036E-18
2	29080584	rs211615939	C	T	ENSBTAG00000017743	ENSBTAT00000023600	synonymous_variant	LIM03	1266	1612	2878	1.20673602262E-10
2	29080612	rs110641034	A	G	ENSBTAG00000017743	ENSBTAT00000023600	missense_variant	LIM03	1312	1678	2990	2.33717331884E-11
2	29080701	rs207956043	T	G	ENSBTAG00000017743	ENSBTAT00000023600	synonymous_variant	LIM03	1327	1718	3045	1.47193628418E-12
2	29080744	rs209319735	A	G	ENSBTAG00000017743	ENSBTAT00000023600	missense_variant	LIM03	1110	1379	2489	0.0000000757951277078
2	29080921	rs137536199	C	G	ENSBTAG00000017743	ENSBTAT00000023600	missense_variant	LIM16,LIM04,LIM09	1329;1203;296	1131;1011;383	2460;2214;679	7.0706423964e-05;4.87355442238e-05;0.000951774588879
2	29081148	rs133207196	C	T	ENSBTAG00000017743	ENSBTAT00000023600	synonymous_variant	LIM04,LIM21	1228;775	1061;613	2289;1388	0.000518440647839;1.51789948075e-05
2	29081410	rs210966589	C	T	ENSBTAG00000017743	ENSBTAT00000023600	missense_variant	LIM03,LIM13	1560;1294	1362;904	2922;2198	0.000266686408046;8.88080151303e-17
2	29081842	rs136057754	C	T	ENSBTAG00000017743	ENSBTAT00000023600	missense_variant	LIM21	855	701	1556	0.000103757980008
2	29082047	rs210217618	G	A	ENSBTAG00000017743	ENSBTAT00000023600	intron_variant	LIM22	69	41	110	0.00972219403942
2	29082091	rs210214369	G	A	ENSBTAG00000017743	ENSBTAT00000023600	intron_variant	LIM22	80	36	116	0.0000540045052691
2	29082149	rs109116653	C	A	ENSBTAG00000017743	ENSBTAT00000023600	intron_variant	LIM22	80	33	113	0.0000114615987478
2	29082180	rs208664228	G	A	ENSBTAG00000017743	ENSBTAT00000023600	intron_variant	LIM22	87	49	136	0.00141863774199
2	29082479	rs207964553	C	A	ENSBTAG00000017743	ENSBTAT00000023600	intron_variant	LIM22	66	43	109	0.0346153705382
2	29082679	rs207634562	A	G	ENSBTAG00000017743	ENSBTAT00000023600	intron_variant	LIM22	69	43	112	0.0177657812804
2	29082851	rs110368962	T	C	ENSBTAG00000017743	ENSBTAT00000023600	intron_variant	LIM22	62	28	90	0.000437922196634
2	29083548	rs209188907	A	G	ENSBTAG00000017743	ENSBTAT00000023600	intron_variant	LIM22	70	40	110	0.00544742951144
2	29083657	rs383930061	G	A	ENSBTAG00000017743	ENSBTAT00000023600	intron_variant	LIM22	49	24	73	0.0046262939219
2	29083658	rs378344444	T	G	ENSBTAG00000017743	ENSBTAT00000023600	intron_variant	LIM22	48	24	72	0.00630982731367
2	29084603	rs110778514	A	G	ENSBTAG00000017743	ENSBTAT00000023600	intron_variant	LIM22	52	28	80	0.00968284992306
2	29088931	rs42299527	G	A	ENSBTAG00000017743	ENSBTAT00000023600	missense_variant	LIM08,LIM04,LIM03,LIM21	3249;1404;1385;896	2225;1201;1582;651	5474;2605;2967;1547	9.98406951314e-44;7.50745206355e-05;0.000318818835112;5.09167115293e-10
2	29089119	rs111027761	C	T	ENSBTAG00000017743	ENSBTAT00000023600	synonymous_variant	LIM16,LIM03	1062;1037	1320;1529	2382;2566	1.35890301916e-07;2.41676422125e-22
2	29089239	rs209682412	G	T	ENSBTAG00000017743	ENSBTAT00000023600	missense_variant	LIM16,LIM17,LIM03	1092;570;1100	1445;801;1573	2537;1371;2673	2.56815909148e-12;4.78441011524e-10;5.53174816794e-20
2	29089541	rs109462624	A	T	ENSBTAG00000017743	ENSBTAT00000023600	missense_variant	LIM16,LIM17,LIM03	1127;605;1129	1416;792;1527	2543;1397;2656	1.08396479306e-08;6.2446289415e-07;1.18624809093e-14
2	29089803	rs209725421	T	C	ENSBTAG00000017743	ENSBTAT00000023600	synonymous_variant	LIM16,LIM03	1826;1786	1962;2280	3788;4066	0.0282613538473;9.87513981656e-15
2	29089818	rs209661062	G	C	ENSBTAG00000017743	ENSBTAT00000023600	missense_variant	LIM16,LIM03	1759;1800	1880;2233	3639;4033	0.0466583214014;9.83428893611e-12
2	29089900	rs210842691	T	C	ENSBTAG00000017743	ENSBTAT00000023600	missense_variant	LIM01,LIM16,LIM03	2576;1441;1500	2867;1617;1804	5443;3058;3304	8.4364335483e-05;0.00154879546344;1.32805676544e-07
2	29090302	rs208480055	G	A	ENSBTAG00000017743	ENSBTAT00000023600	missense_variant	LIM16	1155	1284	2439	0.00953304403378
2	29090404	rs137232459	T	C	ENSBTAG00000017743	ENSBTAT00000023600	missense_variant	LIM04,LIM03,LIM09,LIM13,LIM21	912;801;300;656;604	688;898;251;558;431	1600;1699;551;1214;1035	2.35324437414e-08;0.0198308439118;0.0407706534755;0.00534866238836;8.39832220199e-08
2	29090696	rs42300733	T	C	ENSBTAG00000017743	ENSBTAT00000023600	missense_variant	LIM04	1243	1386	2629	0.005605060217
2	29090862	rs109557688	C	T	ENSBTAG00000017743	ENSBTAT00000023600	synonymous_variant	LIM03	1550	1994	3544	9.26308649756E-14
2	29090951	rs109404313	A	G	ENSBTAG00000017743	ENSBTAT00000023600	missense_variant	LIM17,LIM03,LIM13	562;1249;1040	758;1640;1142	1320;2889;2182	7.58653370396e-08;3.68174503099e-13;0.0305800879094
2	29091109	rs42300734	C	T	ENSBTAG00000017743	ENSBTAT00000023600	missense_variant	LIM21	712	858	1570	0.000250366982331
2	29091603	rs208844575	G	C	ENSBTAG00000017743	ENSBTAT00000023600	synonymous_variant	LIM03	1164	745	1909	7.58478846862E-22
2	29091676	rs210463419	G	T	ENSBTAG00000017743	ENSBTAT00000023600	missense_variant	LIM16,LIM03	1241;1044	1446;1355	2687;2399	8.24243289558e-05;2.33059228786e-10
2	29092924	rs109180192	G	A	ENSBTAG00000017743	ENSBTAT00000023600	missense_variant	LIM17,LIM03	436;1022	539;1141	975;2163	0.00107804393378;0.0111575154999
2	29093678	rs384705334	C	T	ENSBTAG00000017743	ENSBTAT00000023600	missense_variant	LIM09	302	403	705	0.000161859699566
2	29093908	rs109842586	C	T	ENSBTAG00000017743	ENSBTAT00000023600	missense_variant	LIM03	896	1023	1919	0.00401218191694
2	29094093	rs383238153	A	G	ENSBTAG00000017743	ENSBTAT00000023600	synonymous_variant	LIM04	903	793	1696	0.00810807086015
2	29095491	rs385596971	C	T	ENSBTAG00000017743	ENSBTAT00000023600	synonymous_variant	LIM15	741	556	1297	0.000000309708125035
2	29096766	rs110028432	A	G	ENSBTAG00000017743	ENSBTAT00000023600	synonymous_variant	LIM16	979	1220	2199	0.000000300891089964
2	29097657	rs380528982	C	T	ENSBTAG00000017743	ENSBTAT00000023600	synonymous_variant	LIM09	216	263	479	0.0354616816178
2	29097759	rs208941711	C	T	ENSBTAG00000017743	ENSBTAT00000023600	synonymous_variant	LIM16,LIM04,LIM03	734;506;731	820;440;847	1554;946;1578	0.0310334072827;0.0345171047555;0.00377829162967
2	29097806	rs378587544	C	A	ENSBTAG00000017743	ENSBTAT00000023600	missense_variant	LIM04	530	461	991	0.0307140333539
2	29097981	rs384115884	G	T	ENSBTAG00000017743	ENSBTAT00000023600	synonymous_variant	LIM09	217	262	479	0.0442750186635
2	29097984	rs207969472	A	C	ENSBTAG00000017743	ENSBTAT00000023600	synonymous_variant	LIM03	649	814	1463	0.0000177120114267
2	29100484	rs382728629	C	T	ENSBTAG00000017743	ENSBTAT00000023600	splice_region_variant	LIM15	550	439	989	0.000463302974529
2	36336237	rs136500299	T	C	ENSBTAG00000009080	ENSBTAT00000011972	missense_variant	LIM08	101	133	234	0.0424799943918
2	36349916	rs208606475	G	A	ENSBTAG00000009080	ENSBTAT00000011972	downstream_gene_variant	LIM04	47	28	75	0.0369549040274
2	36350297	rs207516078	T	C	ENSBTAG00000009080	ENSBTAT00000011972	downstream_gene_variant	LIM13	19	53	72	0.0000755581148443
2	39758303	rs110054632	C	T			intergenic_variant	LIM15	40	20	60	0.0134892937312
2	39761047	rs135563394	C	T	ENSBTAG00000009770	ENSBTAT00000012886	downstream_gene_variant	LIM05,LIM13	43;41	17;24	60;65	0.00106576577914;0.0463534743329
2	39761068	rs136600837	A	G	ENSBTAG00000009770	ENSBTAT00000012886	downstream_gene_variant	LIM05	52	27	79	0.00655329767028
2	39761713	rs134519858	C	T	ENSBTAG00000009770	ENSBTAT00000012886	downstream_gene_variant	LIM04	40	21	61	0.0204147137996
2	39761730	rs137578550	A	T	ENSBTAG00000009770	ENSBTAT00000012886	downstream_gene_variant	LIM04	46	21	67	0.00306531766961
2	39761963	rs109577278	C	T	ENSBTAG00000009770	ENSBTAT00000012886	downstream_gene_variant	LIM13	33	13	46	0.00453386158219
2	39762060	rs136543488	T	G	ENSBTAG00000009770	ENSBTAT00000012886	downstream_gene_variant	LIM05	41	19	60	0.00621760265933
2	39762336	rs109061360	A	G	ENSBTAG00000009770	ENSBTAT00000012886	downstream_gene_variant	LIM15	34	11	45	0.0008240823596
2	39762855	rs137010226	A	G	ENSBTAG00000009770	ENSBTAT00000012886	downstream_gene_variant	LIM04,LIM14	27;59	10;34	37;93	0.00763207860291;0.0124006027979
2	39764310	rs210723740	C	T	ENSBTAG00000009770	ENSBTAT00000012886	downstream_gene_variant	LIM03	64	34	98	0.0031886785048
2	39765653	rs42212208	T	C	ENSBTAG00000009770	ENSBTAT00000012886	3_prime_UTR_variant	LIM03	32	10	42	0.000940674028243
2	43583834	.	G	A	ENSBTAG00000048151	ENSBTAT00000063676	upstream_gene_variant	LIM04	2	10	12	0.03857421875
2	43646838	rs136693313	G	A	ENSBTAG00000048151	ENSBTAT00000063676	downstream_gene_variant	LIM15	5	15	20	0.041389465332
2	44492637	rs384130369	G	T	ENSBTAG00000002293	ENSBTAT00000002959	downstream_gene_variant	LIM22	70	42	112	0.0104092097671
2	44492649	rs379155283	A	T	ENSBTAG00000002293	ENSBTAT00000002959	downstream_gene_variant	LIM19,LIM15	53;46	26;24	79;70	0.00318301062884;0.0115264096544
2	44628071	rs209227019	C	A	ENSBTAG00000006907	ENSBTAT00000055345	synonymous_variant	LIM08,LIM05,LIM19,LIM16,LIM04,LIM03	1620;3465;2175;3033;2124;3950	1384;3123;1997;2830;1841;3663	3004;6588;4172;5863;3965;7613	1.78908064799e-05;2.64419185553e-05;0.00613130304747;0.0083316794222;7.45575021107e-06;0.00104474095532
2	44641761	rs109640832	A	G	ENSBTAG00000006907	ENSBTAT00000055345	intron_variant	LIM03,LIM22	3;9	12;53	15;62	0.03515625;1.05072327171e-08
2	44657452	rs378983558	T	G	ENSBTAG00000006907	ENSBTAT00000055345	synonymous_variant	LIM08,LIM05,LIM04,LIM15	2787;4047;2796;2909	2539;3720;2448;2609	5326;7767;5244;5518	0.000711604876532;0.000215973550817;1.63921901211e-06;5.67194544509e-05
2	44711540	rs133934581	G	C	ENSBTAG00000006907	ENSBTAT00000061000	intron_variant	LIM03	54	29	83	0.00803670637786
2	44741711	rs135425239	C	T	ENSBTAG00000006907	ENSBTAT00000061000	intron_variant	LIM04	33	16	49	0.0212941141414
2	44744000	.	G	A	ENSBTAG00000006907	ENSBTAT00000061000	intron_variant	LIM04	168	133	301	0.0498470752658
2	44746820	rs110950084	T	A	ENSBTAG00000006907	ENSBTAT00000061000	intron_variant	LIM16	190	152	342	0.0452632634812
2	44751899	rs41580235	A	T	ENSBTAG00000006907	ENSBTAT00000061000	intron_variant	LIM09	2	12	14	0.012939453125
2	44754570	rs382278272	T	C	ENSBTAG00000006907	ENSBTAT00000061000	synonymous_variant	LIM16,LIM20	5130;4161	4726;3714	9856;7875	4.91011504513e-05;4.97842875829e-07
2	44754820	rs41257135	G	A	ENSBTAG00000006907	ENSBTAT00000061000	downstream_gene_variant	LIM19,LIM04,LIM15,LIM09,LIM06	5203;5320;5166;5172;5240	4635;4393;4466;4439;4586	9838;9713;9632;9611;9826	1.07767122551e-08;5.30944356379e-21;1.03817832221e-12;8.0061334527e-14;4.40017163287e-11
2	44755277	rs211693632	T	G	ENSBTAG00000006907	ENSBTAT00000061000	downstream_gene_variant	LIM20,LIM03	192;430	125;303	317;733	0.000199583086535;3.08669313118e-06
2	44755388	rs137008987	G	A	ENSBTAG00000006907	ENSBTAT00000061000	downstream_gene_variant	LIM20,LIM03	81;162	32;107	113;269	4.54704485382e-06;0.000957853026498
2	44765090	rs136093277	A	G	ENSBTAG00000021020	ENSBTAT00000027997	intron_variant	LIM05	24	10	34	0.0243065101095
2	44766521	rs208163544	T	C	ENSBTAG00000021020	ENSBTAT00000027997	intron_variant	LIM13	36	13	49	0.0014026885037
2	46658802	rs210049695	C	A	ENSBTAG00000015962	ENSBTAT00000021223	missense_variant	LIM19	372	308	680	0.0156328654801
2	46721797	rs209033257	T	C	ENSBTAG00000047426	ENSBTAT00000064259	downstream_gene_variant	LIM05,LIM16,LIM14	24;8;23	10;20;10	34;28;33	0.0243065101095;0.0356981381774;0.0350820333697
2	46723049	rs109474403	C	T	ENSBTAG00000047426	ENSBTAT00000064259	downstream_gene_variant	LIM01	5	18	23	0.0106220245361
2	46723194	rs133996141	C	T	ENSBTAG00000047426	ENSBTAT00000064259	downstream_gene_variant	LIM01	5	16	21	0.0266036987305
2	47842564	rs210638429	T	A	ENSBTAG00000019592	ENSBTAT00000061479	intron_variant	LIM04	2	11	13	0.0224609375
2	48309090	rs135344706	G	A	ENSBTAG00000015291	ENSBTAT00000020335	intron_variant	LIM15,LIM22	2;4	17;41	19;45	0.000728607177734;9.33488308874e-09
2	48381943	.	A	G	ENSBTAG00000018114	ENSBTAT00000024108	3_prime_UTR_variant	LIM01	6	19	25	0.0146332979202
2	52477121	rs378347059	A	G			intergenic_variant	LIM06	1	11	12	0.00634765625
2	52485339	rs377903453	G	A			intergenic_variant	LIM08,LIM05,LIM19,LIM14	9;6;11;15	21;19;31;34	30;25;42;49	0.0427739452571;0.0146332979202;0.00288724797429;0.00939924152387
2	52488002	rs208609202	C	T			intergenic_variant	LIM03	3	12	15	0.03515625
2	61826839	rs209166493	C	T	ENSBTAG00000015172	ENSBTAT00000055538	synonymous_variant	LIM17	3	19	22	0.000855445861816
2	62653027	rs43707850	G	A	ENSBTAG00000014158	ENSBTAT00000018816	synonymous_variant	LIM14	28	12	40	0.016589003375
2	71405338	rs207562528	T	C	ENSBTAG00000007111	ENSBTAT00000009356	synonymous_variant	LIM22	20	36	56	0.0440465461022
2	71425006	rs207740759	C	T	ENSBTAG00000007111	ENSBTAT00000009356	downstream_gene_variant	LIM22	34	61	95	0.00731312313945
2	79304009	rs377856863	T	G	ENSBTAG00000014863	ENSBTAT00000019792	3_prime_UTR_variant	LIM04	413	317	730	0.000430414721288
2	79884525	rs210873270	G	C	ENSBTAG00000007867	ENSBTAT00000010351	downstream_gene_variant	LIM06	5	15	20	0.041389465332
2	80369206	rs41255382	A	G	ENSBTAG00000011256	ENSBTAT00000014951	3_prime_UTR_variant	LIM13	2	12	14	0.012939453125
2	86439866	rs134134129	A	T	ENSBTAG00000012586	ENSBTAT00000016708	synonymous_variant	LIM05,LIM15,LIM14	171;178;233	127;135;155	298;313;388	0.0126108317137;0.0174574956152;8.80921095537e-05
2	89524682	rs110820944	G	A	ENSBTAG00000009725	ENSBTAT00000012827	synonymous_variant	LIM22	32	53	85	0.0294563617858
2	89526882	rs211478127	C	T	ENSBTAG00000009725	ENSBTAT00000012827	synonymous_variant	LIM08,LIM02	18;25	37;9	55;34	0.0144538335338;0.00904118549079
2	89537328	rs109868288	T	C	ENSBTAG00000009725	ENSBTAT00000012827	synonymous_variant	LIM08,LIM22	29;44	68;99	97;143	9.34068710023e-05;4.88716247205e-06
2	89537445	rs109207238	G	C	ENSBTAG00000009725	ENSBTAT00000012827	synonymous_variant	LIM08	31	79	110	0.00000534488708226
2	89545701	rs136520715	G	A	ENSBTAG00000009725	ENSBTAT00000012827	synonymous_variant	LIM08,LIM22	107;145	52;69	159;214	1.53837825584e-05;2.22163899864e-07
2	89545702	rs136880385	A	T	ENSBTAG00000009725	ENSBTAT00000012827	missense_variant	LIM08,LIM22	106;142	53;69	159;211	3.18419604705e-05;5.58945731239e-07
2	89549773	rs109684835	C	T	ENSBTAG00000009725	ENSBTAT00000012827	missense_variant	LIM08	88	36	124	0.00000339192145776
2	89549834	rs110914495	C	T	ENSBTAG00000009725	ENSBTAT00000012827	synonymous_variant	LIM08	79	28	107	0.000000842001381772
2	89568000	rs110711281	A	G	ENSBTAG00000009725	ENSBTAT00000012827	missense_variant	LIM08,LIM22	47;73	108;165	155;238	1.05933419085e-06;2.33736501475e-09
2	89571006	rs208374841	A	G	ENSBTAG00000009725	ENSBTAT00000012827	missense_variant	LIM08,LIM22	46;62	98;155	144;217	1.75484989754e-05;2.25276316626e-10
2	89571030	rs109201304	G	T	ENSBTAG00000009725	ENSBTAT00000012827	missense_variant	LIM08,LIM22	51;72	97;162	148;234	0.000194300291593;3.86148502808e-09
2	90173402	rs109116606	T	G	ENSBTAG00000010998	ENSBTAT00000014607	downstream_gene_variant	LIM05	7	27	34	0.000821395311505
2	90173627	rs110603457	C	T	ENSBTAG00000010998	ENSBTAT00000014607	downstream_gene_variant	LIM15	4	13	17	0.0490417480469
2	90174712	rs109005360	G	A	ENSBTAG00000010998	ENSBTAT00000014607	downstream_gene_variant	LIM05	3	14	17	0.0127258300781
2	90176178	rs110299868	T	C	ENSBTAG00000010998	ENSBTAT00000014607	downstream_gene_variant	LIM16	6	19	25	0.0146332979202
2	90177551	rs133396578	G	T	ENSBTAG00000010998	ENSBTAT00000014607	downstream_gene_variant	LIM05,LIM16	9;4	30;21	39;25	0.00106501963455;0.000910520553589
2	90352889	rs109252250	T	C	ENSBTAG00000014933	ENSBTAT00000063565	downstream_gene_variant	LIM22	52	31	83	0.0275341780123
2	90453635	.	G	A	ENSBTAG00000019298	ENSBTAT00000025696	missense_variant	LIM04	119	175	294	0.00129892044
2	90456033	rs136916127	C	G	ENSBTAG00000019298	ENSBTAT00000025696	3_prime_UTR_variant	LIM04	106	198	304	0.000000145611859238
2	91281277	rs382285288	G	C			intergenic_variant	LIM22	48	75	123	0.0186934254093
2	91860407	rs211498960	G	C	ENSBTAG00000014469	ENSBTAT00000065285	missense_variant	LIM13	5	15	20	0.041389465332
2	94385513	rs208245989	C	A	ENSBTAG00000046029	ENSBTAT00000063542	downstream_gene_variant	LIM05	9	26	35	0.00598812056705
2	94856975	rs134023644	C	A			intergenic_variant	LIM04	2	11	13	0.0224609375
2	95519924	rs386065151	A	G	ENSBTAG00000016193	ENSBTAT00000021553	downstream_gene_variant	LIM19	2	11	13	0.0224609375
2	95521364	rs209520621	A	T	ENSBTAG00000016193	ENSBTAT00000021553	downstream_gene_variant	LIM03	2	12	14	0.012939453125
2	96332430	rs208720677	T	A	ENSBTAG00000005474	ENSBTAT00000007201	downstream_gene_variant	LIM03	7	18	25	0.0432852506638
2	96334040	rs136041119	A	G	ENSBTAG00000005474	ENSBTAT00000007201	downstream_gene_variant	LIM14	24	11	35	0.0409595915116
2	96340928	rs383258373	G	A	ENSBTAG00000005476	ENSBTAT00000007203	3_prime_UTR_variant	LIM03	10	24	34	0.0243065101095
2	96341526	rs382991859	A	G	ENSBTAG00000005476	ENSBTAT00000007203	3_prime_UTR_variant	LIM06	3	13	16	0.0212707519531
2	96867698	rs208593825	A	C	ENSBTAG00000046832	ENSBTAT00000036975	upstream_gene_variant	LIM22	27	48	75	0.0202984069901
2	96872618	rs381864360	G	A	ENSBTAG00000012888	ENSBTAT00000035293	missense_variant	LIM22	27	47	74	0.0265168325507
2	96941518	.	G	A	ENSBTAG00000020527	ENSBTAT00000027348	3_prime_UTR_variant	LIM05,LIM22	44;44	20;76	64;120	0.00368996427654;0.00445502317755
2	97059306	rs210858620	A	G	ENSBTAG00000002177	ENSBTAT00000002824	downstream_gene_variant	LIM14	8	20	28	0.0356981381774
2	98416671	rs136006817	C	T	ENSBTAG00000010579	ENSBTAT00000013988	downstream_gene_variant	LIM03	26	10	36	0.0113309841836
2	98416752	rs133973388	T	C	ENSBTAG00000010579	ENSBTAT00000013988	downstream_gene_variant	LIM03	31	16	47	0.0399860568261
2	98525542	rs135445932	A	G	ENSBTAG00000009707	ENSBTAT00000054271	downstream_gene_variant	LIM08,LIM04,LIM09,LIM06	87;82;73;90	28;12;17;20	115;94;90;110	3.18414887462e-08;5.62236873748e-14;1.94823766278e-09;8.637551656e-12
2	98526201	rs109023945	A	G	ENSBTAG00000009707	ENSBTAT00000054271	downstream_gene_variant	LIM22	303	63	366	9.21551775252E-39
2	98526261	rs110001052	T	G	ENSBTAG00000009707	ENSBTAT00000054271	downstream_gene_variant	LIM22	256	53	309	4.59677536467E-33
2	98526673	.	A	G	ENSBTAG00000009707	ENSBTAT00000054271	downstream_gene_variant	LIM09	319	987	1306	1.13767227733E-79
2	98526984	rs209034693	C	T	ENSBTAG00000009707	ENSBTAT00000054271	downstream_gene_variant	LIM09	1118	438	1556	1.2843069997E-68
2	98527305	rs211176069	G	A	ENSBTAG00000009707	ENSBTAT00000054271	downstream_gene_variant	LIM09,LIM06,LIM14	683;1047;1113	256;350;362	939;1397;1475	1.64675952343e-45;7.26099283679e-81;6.32839919282e-89
2	98528132	rs109104312	A	G	ENSBTAG00000009707	ENSBTAT00000054271	3_prime_UTR_variant	LIM04,LIM06	10;6	24;17	34;23	0.0243065101095;0.0346896648407
2	98529265	rs109609742	C	T	ENSBTAG00000009707	ENSBTAT00000054271	intron_variant	LIM02	29	12	41	0.0115077897353
2	98529410	rs109667316	T	C	ENSBTAG00000009707	ENSBTAT00000054271	intron_variant	LIM08	22	39	61	0.0396170148985
2	98529447	rs136666495	C	T	ENSBTAG00000009707	ENSBTAT00000054271	intron_variant	LIM14	25	11	36	0.0288167196559
2	98539253	rs379608353	G	A	ENSBTAG00000009707	ENSBTAT00000054271	intron_variant	LIM02	23	10	33	0.0350820333697
2	98548795	rs137034307	T	C	ENSBTAG00000009707	ENSBTAT00000054271	intron_variant	LIM05	38	12	50	0.000305864001604
2	99656078	rs136307328	T	C	ENSBTAG00000012647	ENSBTAT00000061483	downstream_gene_variant	LIM04,LIM06	3;4	14;13	17;17	0.0127258300781;0.0490417480469
2	103902884	rs110074309	G	A	ENSBTAG00000008300	ENSBTAT00000010922	synonymous_variant	LIM22	108	50	158	0.00000456547869728
2	103913082	rs379089571	C	T	ENSBTAG00000008300	ENSBTAT00000010922	missense_variant	LIM08	77	53	130	0.0432551307858
2	103921409	rs110311900	A	G	ENSBTAG00000008300	ENSBTAT00000010922	synonymous_variant	LIM22	68	33	101	0.00064124850217
2	103921526	rs385946133	G	A	ENSBTAG00000008300	ENSBTAT00000010922	synonymous_variant	LIM16	21	9	30	0.0427739452571
2	103923293	rs109315364	T	C	ENSBTAG00000008300	ENSBTAT00000010922	synonymous_variant	LIM19	13	30	43	0.0137181850587
2	105207543	rs210365135	G	C	ENSBTAG00000003846	ENSBTAT00000005015	downstream_gene_variant	LIM15,LIM03	9;13	28;28	37;41	0.00256320799235;0.0275331558296
2	105208039	rs208454347	C	T	ENSBTAG00000003846	ENSBTAT00000005015	downstream_gene_variant	LIM05	4	18	22	0.00434350967407
2	105208104	rs211373965	C	G	ENSBTAG00000003846	ENSBTAT00000005015	downstream_gene_variant	LIM22	21	45	66	0.00427240503165
2	105208486	rs110413203	A	G	ENSBTAG00000003846	ENSBTAT00000005015	downstream_gene_variant	LIM19,LIM22	10;19	26;61	36;80	0.0113309841836;2.73186992288e-06
2	105208608	rs208843163	A	T	ENSBTAG00000003846	ENSBTAT00000005015	downstream_gene_variant	LIM05	5	18	23	0.0106220245361
2	105208609	rs210124200	C	T	ENSBTAG00000003846	ENSBTAT00000005015	downstream_gene_variant	LIM05	5	18	23	0.0106220245361
2	105208635	rs109721833	T	C	ENSBTAG00000003846	ENSBTAT00000005015	downstream_gene_variant	LIM05,LIM22	7;29	24;56	31;85	0.00332689285278;0.00451164040836
2	105208672	rs211564562	T	G	ENSBTAG00000003846	ENSBTAT00000005015	downstream_gene_variant	LIM05,LIM22	4;31	20;57	24;88	0.00154387950897;0.00734340872371
2	105208716	rs208954794	C	T	ENSBTAG00000003846	ENSBTAT00000005015	downstream_gene_variant	LIM05	8	20	28	0.0356981381774
2	105208941	rs210404947	A	G	ENSBTAG00000003846	ENSBTAT00000005015	downstream_gene_variant	LIM03	5	17	22	0.0169005393982
2	105208992	rs210765923	G	A	ENSBTAG00000003846	ENSBTAT00000005015	downstream_gene_variant	LIM22	30	58	88	0.00374650934698
2	105209030	rs133754922	A	G	ENSBTAG00000003846	ENSBTAT00000005015	downstream_gene_variant	LIM03,LIM22	4;27	14;58	18;85	0.0308837890625;0.00101622095135
2	105209094	rs210080900	C	G	ENSBTAG00000003846	ENSBTAT00000005015	downstream_gene_variant	LIM22	31	59	90	0.00416511401582
2	105209688	rs209311359	C	G	ENSBTAG00000003846	ENSBTAT00000005015	downstream_gene_variant	LIM04,LIM03,LIM14	8;11;6	22;34;18	30;45;24	0.0161248017102;0.0008240823596;0.0226558446884
2	105209775	rs110268607	T	C	ENSBTAG00000003846	ENSBTAT00000005015	downstream_gene_variant	LIM03	12	27	39	0.0237027024705
2	105209786	rs110138012	C	T	ENSBTAG00000003846	ENSBTAT00000005015	downstream_gene_variant	LIM03	12	34	46	0.00164149134085
2	105209799	rs207570288	G	A	ENSBTAG00000003846	ENSBTAT00000005015	downstream_gene_variant	LIM05,LIM03,LIM22	13;12;49	27;35;72	40;47;121	0.0384773082842;0.00108853820647;0.0450517397257
2	105209806	rs210595066	C	A	ENSBTAG00000003846	ENSBTAT00000005015	downstream_gene_variant	LIM03,LIM22	11;46	36;74	47;120	0.000346001140315;0.0133763267282
2	105210031	rs110830828	A	G			intergenic_variant	LIM03	4	18	22	0.00434350967407
2	105210085	rs208968428	A	G			intergenic_variant	LIM05,LIM15,LIM03	7;8;5	22;24;15	29;32;20	0.0081300586462;0.0070003666915;0.041389465332
2	105210119	rs210941572	T	A			intergenic_variant	LIM22	29	52	81	0.01399947372
2	105374956	.	G	A	ENSBTAG00000007062	ENSBTAT00000009285	downstream_gene_variant	LIM15	287	346	633	0.0210767956177
2	105377382	rs110430389	T	C	ENSBTAG00000007062	ENSBTAT00000009285	downstream_gene_variant	LIM04,LIM14	265;157	146;96	411;253	4.61426034823e-09;0.000151286856185
2	106628177	rs136667865	T	G	ENSBTAG00000002485	ENSBTAT00000003229	3_prime_UTR_variant	LIM15	206	146	352	0.00162492233761
2	107507772	rs110454635	C	T	ENSBTAG00000013492	ENSBTAT00000017940	downstream_gene_variant	LIM21	4	14	18	0.0308837890625
2	107904046	rs43319480	C	T	ENSBTAG00000020610	ENSBTAT00000038173	synonymous_variant	LIM04	4	16	20	0.0118179321289
2	107921615	rs385000119	T	C	ENSBTAG00000030974	ENSBTAT00000003192	downstream_gene_variant	LIM02	163	212	375	0.0130809211729
2	107921696	rs210611328	C	T	ENSBTAG00000030974	ENSBTAT00000003192	downstream_gene_variant	LIM01,LIM16,LIM13,LIM21	412;283;330;235	219;142;203;163	631;425;533;398	1.32500744737e-14;7.20319951806e-12;4.18790403566e-08;0.000360125137594
2	107922184	rs110103640	A	G	ENSBTAG00000030974	ENSBTAT00000003192	synonymous_variant	LIM19,LIM04	1343;1311	1237;1199	2580;2510	0.0386960883059;0.0267010249145
2	108075557	rs384590640	G	A	ENSBTAG00000005353	ENSBTAT00000007041	synonymous_variant	LIM04,LIM21	1691;1619	1122;1257	2813;2876	6.19092149718e-27;1.58161308284e-11
2	108226934	rs381685368	T	C	ENSBTAG00000040338	ENSBTAT00000038198	upstream_gene_variant	LIM08	12	27	39	0.0237027024705
2	108227104	rs381558018	G	A	ENSBTAG00000040338	ENSBTAT00000038198	upstream_gene_variant	LIM08	20	37	57	0.0331439677875
2	118652965	rs136717544	A	C	ENSBTAG00000021653	ENSBTAT00000038151	synonymous_variant	LIM05	182	140	322	0.0221754323509
2	119440963	rs211072790	G	A	ENSBTAG00000040055	ENSBTAT00000053463	3_prime_UTR_variant	LIM05,LIM13,LIM21,LIM14	376;384;139;411	319;320;177;343	695;704;316;754	0.0335784853767;0.0175152793534;0.037228516592;0.0146330541018
2	119441087	rs383760952	C	T	ENSBTAG00000040055	ENSBTAT00000053463	3_prime_UTR_variant	LIM06	305	223	528	0.000413234982679
2	119442564	rs381667811	A	G	ENSBTAG00000040055	ENSBTAT00000053463	3_prime_UTR_variant	LIM20,LIM14	182;278	140;224	322;502	0.0221754323509;0.0179175763066
2	119442585	rs109486694	T	C	ENSBTAG00000040055	ENSBTAT00000053463	3_prime_UTR_variant	LIM03,LIM02	275;208	224;149	499;357	0.0251031850508;0.00209953891736
2	119442598	rs209500066	A	G	ENSBTAG00000040055	ENSBTAT00000053463	3_prime_UTR_variant	LIM05	235	191	426	0.0370945158467
2	120334221	rs208418361	G	A	ENSBTAG00000005207	ENSBTAT00000006858	downstream_gene_variant	LIM16	5	15	20	0.041389465332
2	120979265	rs109739625	G	A	ENSBTAG00000011390	ENSBTAT00000015135	synonymous_variant	LIM08	30	15	45	0.0356978035552
2	121005243	rs110571865	T	C	ENSBTAG00000010598	ENSBTAT00000055491	synonymous_variant	LIM03,LIM02	43;32	19;17	62;49	0.00315606025102;0.0443841609871
2	121833101	.	T	A	ENSBTAG00000027159	ENSBTAT00000038929	downstream_gene_variant	LIM06	3	12	15	0.03515625
2	122723291	.	T	C	ENSBTAG00000016819	ENSBTAT00000022375	synonymous_variant	LIM05	491	376	867	0.000105803780706
2	122832281	.	A	G	ENSBTAG00000035081	ENSBTAT00000015387	missense_variant	LIM03,LIM02	159;182	202;145	361;327	0.0269308945789;0.0463367197178
2	122901577	rs209341718	C	T	ENSBTAG00000016817	ENSBTAT00000022372	intron_variant	LIM01	3	13	16	0.0212707519531
2	123375479	rs110846132	T	G	ENSBTAG00000005477	ENSBTAT00000007204	3_prime_UTR_variant	LIM03	3	17	20	0.00257682800293
2	123375482	rs108974352	T	C	ENSBTAG00000005477	ENSBTAT00000007204	3_prime_UTR_variant	LIM03	3	16	19	0.00442504882813
2	125465614	rs378708366	A	G	ENSBTAG00000010393	ENSBTAT00000013718	upstream_gene_variant	LIM01	2	10	12	0.03857421875
2	125730189	.	C	A	ENSBTAG00000006342	ENSBTAT00000008319	upstream_gene_variant	LIM03	11	29	40	0.00642657609569
2	125970881	rs382049838	C	T	ENSBTAG00000043989	ENSBTAT00000061546	downstream_gene_variant	LIM22	47	73	120	0.0220827158097
2	125972236	rs109827729	G	A	ENSBTAG00000008800	ENSBTAT00000011592	downstream_gene_variant	LIM19	17	32	49	0.0443841609871
2	127164883	rs41256980	G	A	ENSBTAG00000014447	ENSBTAT00000037922	3_prime_UTR_variant	LIM05,LIM06	4;6	13;19	17;25	0.0490417480469;0.0146332979202
2	127252148	rs382079159	G	T	ENSBTAG00000038104	ENSBTAT00000054735	3_prime_UTR_variant	LIM15	278	346	624	0.00726657457497
2	127447276	rs134895923	G	A	ENSBTAG00000009579	ENSBTAT00000012597	intron_variant	LIM15	4	13	17	0.0490417480469
2	127626236	rs109525422	T	C	ENSBTAG00000005085	ENSBTAT00000037900	intron_variant	LIM03	4	15	19	0.0192108154297
2	127778963	rs41255256	C	T	ENSBTAG00000013761	ENSBTAT00000018284	synonymous_variant	LIM03	9	29	38	0.00165805252618
2	127915468	rs110917500	A	G	ENSBTAG00000003069	ENSBTAT00000061594	synonymous_variant	LIM08	6	18	24	0.0226558446884
2	129038751	rs379529624	C	G	ENSBTAG00000013048	ENSBTAT00000017344	downstream_gene_variant	LIM19	4	15	19	0.0192108154297
2	129389574	rs109098634	T	C	ENSBTAG00000014885	ENSBTAT00000019817	synonymous_variant	LIM09	61	87	148	0.0395183825965
2	129405553	rs209385472	T	A	ENSBTAG00000014885	ENSBTAT00000019817	missense_variant	LIM04,LIM09	250;173	200;123	450;296	0.0207918002476;0.00431963328068
2	129406019	rs211392333	C	T	ENSBTAG00000014885	ENSBTAT00000019817	synonymous_variant	LIM04,LIM09	279;185	222;142	501;327	0.0122765572094;0.0200601719817
2	129406088	rs208428746	A	G	ENSBTAG00000014885	ENSBTAT00000019817	synonymous_variant	LIM16,LIM09	162;149	117;113	279;262	0.00831694995555;0.0303992373744
2	129407664	rs383826864	C	T	ENSBTAG00000014885	ENSBTAT00000019817	synonymous_variant	LIM13	326	455	781	0.00000443119171434
2	129411064	rs379242188	G	A	ENSBTAG00000014885	ENSBTAT00000019817	missense_variant	LIM04,LIM09	366;222	301;176	667;398	0.0131497931511;0.0239715562065
2	129414031	rs382450354	C	T	ENSBTAG00000014885	ENSBTAT00000019817	synonymous_variant	LIM16,LIM09	159;148	120;108	279;256	0.0227352198047;0.0146283488975
2	129421321	rs136617006	A	G	ENSBTAG00000014885	ENSBTAT00000019817	intron_variant	LIM01	5	24	29	0.000546112656593
2	129421373	rs385640408	C	T	ENSBTAG00000014885	ENSBTAT00000019817	intron_variant	LIM01	4	15	19	0.0192108154297
2	129421377	rs380782823	G	A	ENSBTAG00000014885	ENSBTAT00000019817	intron_variant	LIM01	4	13	17	0.0490417480469
2	129421727	rs377958243	A	G	ENSBTAG00000014885	ENSBTAT00000019817	intron_variant	LIM01	4	16	20	0.0118179321289
2	129421832	rs384359572	T	C	ENSBTAG00000014885	ENSBTAT00000019817	intron_variant	LIM01	3	24	27	0.0000492334365845
2	129421983	rs384713537	A	T	ENSBTAG00000014885	ENSBTAT00000019817	intron_variant	LIM01,LIM14	3;3	29;12	32;15	2.55601480603e-06;0.03515625
2	129421992	rs379531371	A	C	ENSBTAG00000014885	ENSBTAT00000019817	intron_variant	LIM01	3	30	33	0.00000140117481351
2	129440008	rs137229893	G	C	ENSBTAG00000014885	ENSBTAT00000019817	downstream_gene_variant	LIM04	7	19	26	0.028959274292
2	130058639	rs209943742	T	C	ENSBTAG00000038865	ENSBTAT00000004501	synonymous_variant	LIM09	177	314	491	6.53751452623E-10
2	130134357	rs381420213	C	T	ENSBTAG00000016578	ENSBTAT00000022054	downstream_gene_variant	LIM05	4	13	17	0.0490417480469
2	131340567	rs41255373	A	C	ENSBTAG00000001700	ENSBTAT00000002228	downstream_gene_variant	LIM22	40	64	104	0.0236456357498
2	131341457	rs43327537	G	A	ENSBTAG00000001700	ENSBTAT00000002228	downstream_gene_variant	LIM19,LIM06	250;206	300;306	550;512	0.0365787455491;1.14229297686e-05
2	131537058	rs109748491	G	T	ENSBTAG00000017122	ENSBTAT00000022744	synonymous_variant	LIM01	5	20	25	0.00407731533051
2	131558018	rs384090546	A	G	ENSBTAG00000017122	ENSBTAT00000022744	missense_variant	LIM03	25	12	37	0.0470310274395
2	132058229	.	A	G	ENSBTAG00000002977	ENSBTAT00000042709	intron_variant	LIM02	11	24	35	0.0409595915116
2	132058347	rs110150121	G	A	ENSBTAG00000002977	ENSBTAT00000042709	intron_variant	LIM08	50	30	80	0.0329926184265
2	132058810	.	G	T	ENSBTAG00000002977	ENSBTAT00000042709	intron_variant	LIM16	4	13	17	0.0490417480469
2	132058973	rs383100897	G	C	ENSBTAG00000002977	ENSBTAT00000042709	intron_variant	LIM04	5	18	23	0.0106220245361
2	133956725	rs379551299	C	T	ENSBTAG00000012289	ENSBTAT00000016300	downstream_gene_variant	LIM08	6	17	23	0.0346896648407
2	133956805	rs43320597	G	A	ENSBTAG00000012289	ENSBTAT00000016300	downstream_gene_variant	LIM08	5	15	20	0.041389465332
2	133992995	rs380376705	C	T	ENSBTAG00000011951	ENSBTAT00000015861	3_prime_UTR_variant	LIM22	89	60	149	0.0214833507777
2	135672078	rs135365620	C	T	ENSBTAG00000000684	ENSBTAT00000000909	missense_variant	LIM22	43	23	66	0.018657260354
2	136068999	rs385991050	A	G	ENSBTAG00000003403	ENSBTAT00000004411	missense_variant	LIM15	31	54	85	0.0165088220285
2	136102445	rs42946405	C	T	ENSBTAG00000003403	ENSBTAT00000004411	synonymous_variant	LIM03,LIM09,LIM14	15;35;24	48;57;63	63;92;87	3.76061213254e-05;0.0280169019589;3.47996694593e-05
2	136103541	rs42946406	C	G	ENSBTAG00000003403	ENSBTAT00000004411	downstream_gene_variant	LIM05,LIM20,LIM03,LIM06	10;8;23;38	23;22;52;63	33;30;75;101	0.0350820333697;0.0161248017102;0.00107951550667;0.0165058557016
2	136103604	.	A	T	ENSBTAG00000003403	ENSBTAT00000004411	downstream_gene_variant	LIM01,LIM04,LIM15	44;123;120	200;76;186	244;199;306	6.06453768549e-25;0.00105936888882;0.000192257855291
2	136103617	.	A	G	ENSBTAG00000003403	ENSBTAT00000004411	downstream_gene_variant	LIM01,LIM04,LIM15	35;115;125	170;63;173	205;178;298	1.76880498251e-22;0.000119219988018;0.00638042495691
2	136103892	rs211518244	T	G	ENSBTAG00000003403	ENSBTAT00000004411	downstream_gene_variant	LIM01,LIM16,LIM09	39;65;72	186;23;35	225;88;107	3.76567758273e-24;8.50110761369e-06;0.000445302448063
2	136103941	rs209797141	A	G	ENSBTAG00000003403	ENSBTAT00000004411	downstream_gene_variant	LIM09	65	26	91	0.0000531176292678
2	136104341	.	C	T	ENSBTAG00000003403	ENSBTAT00000004411	downstream_gene_variant	LIM15,LIM09	149;79	280;34	429;113	2.53401695353e-10;2.77311373218e-05
2	136104469	rs377966716	C	A	ENSBTAG00000003403	ENSBTAT00000004411	downstream_gene_variant	LIM15,LIM20,LIM03,LIM06	293;10;13;60	141;33;59;88	434;43;72;148	2.41952239998e-13;0.000606106631267;3.80859784837e-08;0.0261252787986
2	136104537	rs209471181	A	G	ENSBTAG00000003403	ENSBTAT00000004411	downstream_gene_variant	LIM01,LIM16,LIM04,LIM15	29;76;156;139	153;21;72;177	182;97;228;316	1.49634518233e-21;1.7194329936e-08;2.72072105837e-08;0.037228516592
2	136104627	rs382491614	T	C	ENSBTAG00000003403	ENSBTAT00000004411	downstream_gene_variant	LIM16	47	11	58	0.00000203159453604
2	136104628	rs384511505	G	A	ENSBTAG00000003403	ENSBTAT00000004411	downstream_gene_variant	LIM16	47	11	58	0.00000203159453604
2	136104761	rs211037698	T	C	ENSBTAG00000003403	ENSBTAT00000004411	downstream_gene_variant	LIM01,LIM16,LIM04,LIM09	22;60;128;66	136;11;69;23	158;71;197;89	2.9329718354e-21;2.6333285345e-09;3.16371222521e-05;5.69024918161e-06
2	136104796	rs209131984	T	C	ENSBTAG00000003403	ENSBTAT00000004411	downstream_gene_variant	LIM16,LIM04,LIM09	85;165;79	18;94;39	103;259;118	1.36340514634e-11;1.21236238829e-05;0.00029274022274
2	136104819	.	G	A	ENSBTAG00000003403	ENSBTAT00000004411	downstream_gene_variant	LIM04,LIM09	178;85	100;40	278;125	3.36626117054e-06;7.02891996664e-05
2	136104821	rs210058501	C	T	ENSBTAG00000003403	ENSBTAT00000004411	downstream_gene_variant	LIM16,LIM04,LIM15,LIM09	87;184;195;89	21;101;250;40	108;285;445;129	9.90317344645e-11;1.00656452676e-06;0.0103915349494;1.91418459297e-05
2	136104865	.	C	T	ENSBTAG00000003403	ENSBTAT00000004411	downstream_gene_variant	LIM15	186	228	414	0.043770198527
2	136104866	rs207605127	A	G	ENSBTAG00000003403	ENSBTAT00000004411	downstream_gene_variant	LIM16,LIM04,LIM15,LIM09	103;148;162;89	30;110;224;50	133;258;386;139	1.45190053457e-10;0.021069043722;0.00186668701508;0.00118793038548
2	136104883	rs209018468	A	G	ENSBTAG00000003403	ENSBTAT00000004411	downstream_gene_variant	LIM16,LIM04,LIM15,LIM09	162;199;237;115	31;142;304;56	193;341;541;171	1.33022780544e-22;0.00237598735613;0.00450202729002;7.55173018747e-06
2	136104886	rs210914121	A	G	ENSBTAG00000003403	ENSBTAT00000004411	downstream_gene_variant	LIM16,LIM04,LIM15,LIM09	163;192;241;115	34;133;309;56	197;325;550;171	2.11929536905e-21;0.0012594448492;0.00423633044963;7.55173018747e-06
2	136104899	.	G	A	ENSBTAG00000003403	ENSBTAT00000004411	downstream_gene_variant	LIM16,LIM15,LIM09	163;224;108	45;358;66	208;582;174	6.71149141706e-17;3.08259899917e-08;0.00180019979355
2	136104928	rs208851219	A	G	ENSBTAG00000003403	ENSBTAT00000004411	downstream_gene_variant	LIM16,LIM04,LIM15,LIM09	207;247;285;130	48;153;343;58	255;400;628;188	1.04337988422e-24;3.00644150752e-06;0.022857344416;1.59921850501e-07
2	136105101	rs210744145	T	G	ENSBTAG00000003403	ENSBTAT00000004411	downstream_gene_variant	LIM01,LIM16,LIM09	75;320;153	413;100;94	488;420;247	1.30583227043e-57;6.39271928706e-28;0.000210155857586
2	136105126	rs207752864	C	G	ENSBTAG00000003403	ENSBTAT00000004411	downstream_gene_variant	LIM01,LIM16,LIM09	61;261;135	344;86;85	405;347;220	5.61236663136e-49;1.2422120317e-21;0.000912470463993
2	136105384	rs208168684	G	A	ENSBTAG00000003403	ENSBTAT00000004411	downstream_gene_variant	LIM16,LIM15,LIM09	105;149;71	49;300;44	154;449;115	7.50139175299e-06;8.92024011316e-13;0.0149646711368
2	136105396	rs210198280	T	C	ENSBTAG00000003403	ENSBTAT00000004411	downstream_gene_variant	LIM15,LIM09	133;81	278;49	411;130	7.09550447051e-13;0.00632868451075
2	136105398	rs133052291	A	G	ENSBTAG00000003403	ENSBTAT00000004411	downstream_gene_variant	LIM01,LIM15,LIM09	53;133;81	252;279;49	305;412;130	3.46496108115e-32;5.22263471621e-13;0.00632868451075
2	136105469	rs209080344	C	T	ENSBTAG00000003403	ENSBTAT00000004411	downstream_gene_variant	LIM01,LIM16,LIM09	392;64;61	62;127;105	454;191;166	1.12365329339e-59;6.03658351595e-06;0.00079406328047
2	136105485	.	T	C	ENSBTAG00000003403	ENSBTAT00000004411	downstream_gene_variant	LIM01,LIM15,LIM09	73;150;105	397;289;61	470;439;166	5.66978636841e-55;3.1080829314e-11;0.00079406328047
2	136105530	rs42946407	G	T	ENSBTAG00000003403	ENSBTAT00000004411	downstream_gene_variant	LIM01,LIM15,LIM09	336;383;63	61;179;108	397;562;171	3.86378432041e-47;4.7384756041e-18;0.000719328510547
2	136105639	rs208000473	T	C	ENSBTAG00000003403	ENSBTAT00000004411	downstream_gene_variant	LIM01,LIM04,LIM15,LIM09	80;251;252;139	389;207;411;64	469;458;663;203	8.8963749205e-50;0.0443919210576;7.04486155145e-10;1.50441484938e-07
2	136105957	rs209777076	G	C	ENSBTAG00000003403	ENSBTAT00000004411	downstream_gene_variant	LIM15,LIM09	215;110	410;73	625;183	5.13713196322e-15;0.00761528215283
2	136106006	rs210461939	C	T	ENSBTAG00000003403	ENSBTAT00000004411	downstream_gene_variant	LIM01,LIM16,LIM04	59;141;222	339;72;168	398;213;390	7.22240442232e-49;2.62079203791e-06;0.00720237782574
2	136316270	rs210830717	T	C	ENSBTAG00000009251	ENSBTAT00000012189	downstream_gene_variant	LIM08,LIM03	94;67	68;43	162;110	0.0491725938786;0.0278508881257
2	136638133	rs43332922	G	A	ENSBTAG00000010940	ENSBTAT00000014529	downstream_gene_variant	LIM13	307	254	561	0.028042532268
2	136638151	rs135296344	A	T	ENSBTAG00000010940	ENSBTAT00000014529	downstream_gene_variant	LIM09,LIM21	83;215	120;263	203;478	0.0113300840126;0.0314690007432
2	136638527	rs211333080	G	T	ENSBTAG00000010940	ENSBTAT00000014529	downstream_gene_variant	LIM14	469	594	1063	0.000140500258246
3	326053	rs135311251	T	C	ENSBTAG00000037819	ENSBTAT00000057251	downstream_gene_variant	LIM16	8	21	29	0.0241195447743
3	400263	rs382508344	C	T	ENSBTAG00000005393	ENSBTAT00000007093	downstream_gene_variant	LIM21	3	13	16	0.0212707519531
3	585540	rs383305382	T	C	ENSBTAG00000020969	ENSBTAT00000027930	downstream_gene_variant	LIM16,LIM04,LIM09,LIM02	52;78;78;101	14;27;23;22	66;105;101;123	2.82201823136e-06;6.48971715083e-07;3.55205681161e-08;2.73830523095e-13
3	587236	.	A	G	ENSBTAG00000020969	ENSBTAT00000027930	3_prime_UTR_variant	LIM05,LIM16,LIM03,LIM22,LIM06	619;576;467;289;241	506;498;379;399;320	1125;1074;846;688;561	0.000832626742246;0.0187534186698;0.00275822975907;3.12925738294e-05;0.000973719221354
3	587329	rs137085636	T	G	ENSBTAG00000020969	ENSBTAT00000027930	3_prime_UTR_variant	LIM22,LIM06	494;474	328;285	822;759	7.73864083862e-09;6.93990871649e-12
3	648023	rs210106790	C	T	ENSBTAG00000020969	ENSBTAT00000027930	intron_variant	LIM05	2	10	12	0.03857421875
3	798818	rs109880523	G	C	ENSBTAG00000020968	ENSBTAT00000027927	3_prime_UTR_variant	LIM04,LIM06	229;239	158;306	387;545	0.00036062067547;0.00465235899869
3	930965	rs133195333	A	G	ENSBTAG00000002823	ENSBTAT00000003653	3_prime_UTR_variant	LIM22	16	40	56	0.00184155478849
3	930983	rs109937033	C	A	ENSBTAG00000002823	ENSBTAT00000003653	3_prime_UTR_variant	LIM22	19	46	65	0.00109008380445
3	931009	rs110488066	T	C	ENSBTAG00000002823	ENSBTAT00000003653	3_prime_UTR_variant	LIM22	16	36	52	0.00778743630574
3	948756	rs43709340	G	A	ENSBTAG00000002823	ENSBTAT00000003653	intron_variant	LIM22	11	31	42	0.00288724797429
3	949037	rs43709338	T	A	ENSBTAG00000002823	ENSBTAT00000003653	intron_variant	LIM13	3	14	17	0.0127258300781
3	949052	.	T	C	ENSBTAG00000002823	ENSBTAT00000003653	intron_variant	LIM13	3	13	16	0.0212707519531
3	949477	rs110065808	G	T	ENSBTAG00000002823	ENSBTAT00000003653	intron_variant	LIM19	2	12	14	0.012939453125
3	949480	rs110669121	G	C	ENSBTAG00000002823	ENSBTAT00000003653	intron_variant	LIM19	2	11	13	0.0224609375
3	1656643	rs110632595	T	C	ENSBTAG00000008652	ENSBTAT00000011408	downstream_gene_variant	LIM19	2	10	12	0.03857421875
3	1656875	rs110842877	C	T	ENSBTAG00000008652	ENSBTAT00000011408	3_prime_UTR_variant	LIM05,LIM15,LIM03,LIM21	347;347;322;267	268;266;252;198	615;613;574;465	0.00163787924962;0.00121497199233;0.00393820024846;0.00158573525111
3	1656886	rs110081753	A	G	ENSBTAG00000008652	ENSBTAT00000011408	3_prime_UTR_variant	LIM05,LIM19,LIM16,LIM15,LIM03,LIM21	359;378;353;367;353;291	295;269;262;294;265;225	654;647;615;661;618;516	0.0136978443104;2.08745394465e-05;0.000277784566556;0.00506451510299;0.000456608671851;0.0041726498703
3	1656923	rs132785194	G	A	ENSBTAG00000008652	ENSBTAT00000011408	3_prime_UTR_variant	LIM05,LIM19,LIM16,LIM15,LIM03,LIM21	433;470;434;368;418;329	351;340;299;280;311;250	784;810;733;648;729;579	0.00378999756083;5.57768776318e-06;6.94889363334e-07;0.000620691717903;8.40865759517e-05;0.00117024772766
3	1657046	rs110934132	T	C	ENSBTAG00000008652	ENSBTAT00000011408	3_prime_UTR_variant	LIM05,LIM19,LIM16,LIM15,LIM03,LIM21	371;403;329;301;428;321	248;275;195;199;289;244	619;678;524;500;717;565	8.69763085125e-07;1.00200843428e-06;5.18485362358e-09;5.85155651981e-06;2.35068255932e-07;0.00136608865199
3	1657061	rs110474695	T	C	ENSBTAG00000008652	ENSBTAT00000011408	3_prime_UTR_variant	LIM05,LIM19,LIM16,LIM15,LIM03,LIM21	384;389;328;292;420;328	229;264;188;190;294;237	613;653;516;482;714;565	4.03624816942e-10;1.13510113402e-06;7.45448703148e-10;3.89849089747e-06;2.73822703763e-06;0.000148332203333
3	1657497	rs110413910	T	C	ENSBTAG00000008652	ENSBTAT00000011408	missense_variant	LIM05,LIM16	247;263	193;205	440;468	0.0114301641489;0.00834880592748
3	1658634	rs17870813	G	T	ENSBTAG00000008652	ENSBTAT00000011408	missense_variant	LIM09,LIM14	168;156	211;214	379;370	0.0308396814321;0.00299231660061
3	1658635	rs17870812	G	C	ENSBTAG00000008652	ENSBTAT00000011408	missense_variant	LIM09,LIM14	165;156	214;215	379;371	0.0135732629406;0.00255530485181
3	1683757	rs109434811	C	T	ENSBTAG00000008652	ENSBTAT00000011408	synonymous_variant	LIM20	120	171	291	0.00330879863313
3	1688013	rs132787979	G	A	ENSBTAG00000008652	ENSBTAT00000011408	5_prime_UTR_variant	LIM19	367	257	624	0.0000121921976618
3	1709045	rs110147699	G	C	ENSBTAG00000008652	ENSBTAT00000011408	intron_variant	LIM03	4	16	20	0.0118179321289
3	1709104	rs109408909	A	G	ENSBTAG00000008652	ENSBTAT00000011408	intron_variant	LIM14	6	19	25	0.0146332979202
3	1709191	rs385500896	C	A	ENSBTAG00000008652	ENSBTAT00000011408	intron_variant	LIM05,LIM16,LIM03,LIM21,LIM14	8;4;3;1;6	25;30;18;12;27	33;34;21;13;33	0.00455138413236;6.16488978267e-06;0.00148963928223;0.00341796875;0.000324063468724
3	1709192	rs380061534	A	G	ENSBTAG00000008652	ENSBTAT00000011408	intron_variant	LIM05,LIM16,LIM03,LIM21,LIM14	8;4;3;1;6	25;30;18;12;27	33;34;21;13;33	0.00455138413236;6.16488978267e-06;0.00148963928223;0.00341796875;0.000324063468724
3	1709206	rs209345783	T	C	ENSBTAG00000008652	ENSBTAT00000011408	intron_variant	LIM21,LIM14	2;5	14;30	16;35	0.00418090820312;2.23615206778e-05
3	1709272	rs211453862	G	A	ENSBTAG00000008652	ENSBTAT00000011408	intron_variant	LIM21,LIM14	2;6	17;30	19;36	0.000728607177734;6.9601694122e-05
3	1709431	rs136528397	T	C	ENSBTAG00000008652	ENSBTAT00000011408	intron_variant	LIM14	9	30	39	0.00106501963455
3	1709495	rs381237063	G	C	ENSBTAG00000008652	ENSBTAT00000011408	intron_variant	LIM14	13	35	48	0.002088107334
3	1709804	rs109518015	T	C	ENSBTAG00000008652	ENSBTAT00000011408	intron_variant	LIM05,LIM14	4;6	15;26	19;32	0.0192108154297;0.000535052735358
3	1709810	rs210805992	C	T	ENSBTAG00000008652	ENSBTAT00000011408	intron_variant	LIM14	6	26	32	0.000535052735358
3	3222565	rs133283638	A	G	ENSBTAG00000010009	ENSBTAT00000013200	3_prime_UTR_variant	LIM03	39	19	58	0.0119281397158
3	3297573	rs211349183	G	A	ENSBTAG00000010265	ENSBTAT00000013559	synonymous_variant	LIM03	624	532	1156	0.00741379165507
3	4225767	rs42372512	G	A	ENSBTAG00000013801	ENSBTAT00000018349	downstream_gene_variant	LIM14	3	15	18	0.00753784179688
3	7609266	rs210558843	T	G	ENSBTAG00000005227	ENSBTAT00000061155	downstream_gene_variant	LIM16	3	13	16	0.0212707519531
3	8771686	rs134094385	T	G	ENSBTAG00000046231	ENSBTAT00000063090	intron_variant	LIM06	2	13	15	0.00738525390625
3	8771689	rs135500114	C	T	ENSBTAG00000046231	ENSBTAT00000063090	intron_variant	LIM06	2	11	13	0.0224609375
3	9579325	rs109157116	T	C	ENSBTAG00000005793	ENSBTAT00000007616	3_prime_UTR_variant	LIM15	87	58	145	0.019740939863
3	9579363	rs134941551	G	A	ENSBTAG00000005793	ENSBTAT00000007616	3_prime_UTR_variant	LIM01	106	77	183	0.0381781829973
3	9592282	rs109202994	C	T	ENSBTAG00000005793	ENSBTAT00000007616	upstream_gene_variant	LIM02	2391	2176	4567	0.00153936165462
3	9602438	.	G	A	ENSBTAG00000038523	ENSBTAT00000013951	downstream_gene_variant	LIM08	40	106	146	0.0000000444805479319
3	9645862	.	G	A	ENSBTAG00000010551	ENSBTAT00000049161	3_prime_UTR_variant	LIM01,LIM05,LIM04,LIM02,LIM14	563;532;450;635;405	427;350;331;490;273	990;882;781;1125;678	1.73194114297e-05;9.61201496758e-10;2.33673744304e-05;1.71704205722e-05;4.5053143774e-07
3	9646522	rs110859514	A	G	ENSBTAG00000010551	ENSBTAT00000049161	3_prime_UTR_variant	LIM05	236	174	410	0.00254819200782
3	9658473	rs109506283	T	C	ENSBTAG00000010551	ENSBTAT00000049161	intron_variant	LIM04	5	20	25	0.00407731533051
3	9658483	rs110695375	A	G	ENSBTAG00000010551	ENSBTAT00000049161	intron_variant	LIM04	7	24	31	0.00332689285278
3	9658732	rs109387656	T	C	ENSBTAG00000010551	ENSBTAT00000049161	intron_variant	LIM08	6	19	25	0.0146332979202
3	9763852	rs135744744	A	G	ENSBTAG00000002419	ENSBTAT00000003140	3_prime_UTR_variant	LIM06	3	12	15	0.03515625
3	10029678	rs109629618	T	G	ENSBTAG00000004776	ENSBTAT00000006274	3_prime_UTR_variant	LIM04	9	26	35	0.00598812056705
3	13087636	rs135301970	G	C			intergenic_variant	LIM03	5	17	22	0.0169005393982
3	13755962	rs110025375	G	C	ENSBTAG00000008649	ENSBTAT00000011404	downstream_gene_variant	LIM22	16	43	59	0.000584364628044
3	14139949	rs41255296	T	C	ENSBTAG00000001520	ENSBTAT00000001991	upstream_gene_variant	LIM09	300	231	531	0.00313136359133
3	14213595	rs110277103	A	G	ENSBTAG00000015794	ENSBTAT00000020974	missense_variant	LIM04,LIM02	124;93	67;57	191;150	4.50045015162e-05;0.00411329850335
3	14214368	rs210989060	G	A	ENSBTAG00000015794	ENSBTAT00000020974	synonymous_variant	LIM04	54	79	133	0.0370285100641
3	14214564	rs133011787	G	A	ENSBTAG00000015794	ENSBTAT00000020974	missense_variant	LIM05,LIM04	11;32	24;95	35;127	0.0409595915116;1.93560901955e-08
3	14214917	rs208777421	G	A	ENSBTAG00000015794	ENSBTAT00000020974	synonymous_variant	LIM22	54	149	203	1.78364350124E-11
3	14215443	rs109810055	T	C	ENSBTAG00000015794	ENSBTAT00000020974	downstream_gene_variant	LIM01,LIM04,LIM15	119;125;91	65;55;40	184;180;131	8.38065082078e-05;1.91882489433e-07;9.79572915082e-06
3	14905960	rs137633846	A	G	ENSBTAG00000000105	ENSBTAT00000064030	upstream_gene_variant	LIM01,LIM04,LIM22	46;36;64	18;9;38	64;45;102	0.000617378264067;6.57466324583e-05;0.0129204519111
3	14916700	rs378600006	C	T	ENSBTAG00000000105	ENSBTAT00000064030	downstream_gene_variant	LIM02	7	28	35	0.000508260447532
3	15636443	rs133616002	G	A	ENSBTAG00000021512	ENSBTAT00000028669	synonymous_variant	LIM03	69	43	112	0.0177657812804
3	15636460	rs110059217	T	C	ENSBTAG00000021512	ENSBTAT00000028669	missense_variant	LIM04,LIM20,LIM03	109;45;75	46;24;33	155;69;108	4.47163615061e-07;0.0154322974537;6.55037079248e-05
3	16052490	rs110040286	A	T	ENSBTAG00000007519	ENSBTAT00000009896	downstream_gene_variant	LIM19	8	21	29	0.0241195447743
3	16391372	.	T	A	ENSBTAG00000033217	ENSBTAT00000013077	intron_variant	LIM04,LIM17	7;30	18;14	25;44	0.0432852506638;0.0226288412059
3	16395442	rs109587219	C	T	ENSBTAG00000033217	ENSBTAT00000013077	downstream_gene_variant	LIM21	48	29	77	0.039539532878
3	16397242	rs109873309	G	A	ENSBTAG00000033217	ENSBTAT00000013077	downstream_gene_variant	LIM16	25	42	67	0.0498001142947
3	16399734	rs136761316	C	G	ENSBTAG00000033217	ENSBTAT00000013077	downstream_gene_variant	LIM05,LIM06	16;44	34;23	50;67	0.0153466778326;0.0139338750243
3	16402792	.	A	G	ENSBTAG00000004987	ENSBTAT00000006566	upstream_gene_variant	LIM19	50	82	132	0.00674635885954
3	16781580	rs210538832	C	T	ENSBTAG00000012470	ENSBTAT00000016548	downstream_gene_variant	LIM21	81	53	134	0.0193368482138
3	16785501	rs210920238	G	T	ENSBTAG00000012470	ENSBTAT00000016548	upstream_gene_variant	LIM03	5	21	26	0.00249391794205
3	16802161	.	C	T	ENSBTAG00000005166	ENSBTAT00000033894	3_prime_UTR_variant	LIM08	183	146	329	0.0470081481479
3	16808146	rs379769367	C	T	ENSBTAG00000005163	ENSBTAT00000006806	downstream_gene_variant	LIM02	4	13	17	0.0490417480469
3	19721732	rs110497434	A	G	ENSBTAG00000007281	ENSBTAT00000009575	missense_variant	LIM04	111	82	193	0.0435740784856
3	19762239	rs110560460	T	C	ENSBTAG00000015369	ENSBTAT00000020427	downstream_gene_variant	LIM16	32	16	48	0.0293049467205
3	20148369	rs109440103	G	A	ENSBTAG00000007123	ENSBTAT00000009379	downstream_gene_variant	LIM06	4	13	17	0.0490417480469
3	20175266	rs209458856	C	T	ENSBTAG00000015154	ENSBTAT00000020159	3_prime_UTR_variant	LIM03	181	139	320	0.0217605431466
3	20419260	rs208294993	G	T	ENSBTAG00000021482	ENSBTAT00000046131	3_prime_UTR_variant	LIM08	48	18	66	0.000287118449662
3	20420104	rs211478138	T	C	ENSBTAG00000021482	ENSBTAT00000046131	downstream_gene_variant	LIM08,LIM15,LIM20	26;29;16	54;91;42	80;120;58	0.00232454128809;1.21870858045e-08;0.000861782240542
3	20466229	rs208009728	T	G	ENSBTAG00000016730	ENSBTAT00000022237	downstream_gene_variant	LIM08	107	71	178	0.00852134888326
3	20519822	rs380552386	C	T	ENSBTAG00000004852	ENSBTAT00000006381	synonymous_variant	LIM08	11	24	35	0.0409595915116
3	20520356	rs136030717	G	A	ENSBTAG00000004852	ENSBTAT00000006381	synonymous_variant	LIM22	84	53	137	0.0101141700218
3	20729474	rs207555566	T	C	ENSBTAG00000012495	ENSBTAT00000016577	synonymous_variant	LIM22	56	35	91	0.0354495948795
3	20759731	rs382409367	A	G	ENSBTAG00000001599	ENSBTAT00000002101	downstream_gene_variant	LIM08	24	46	70	0.0115264096544
3	20771510	rs41255604	T	C	ENSBTAG00000038025	ENSBTAT00000038531	synonymous_variant	LIM19,LIM22,LIM06	567;1277;547	651;516;462	1218;1793;1009	0.0173600516563;2.70972647321e-74;0.0081509558952
3	20771718	rs41255605	C	T	ENSBTAG00000038025	ENSBTAT00000038531	3_prime_UTR_variant	LIM19,LIM03,LIM21	543;520;371	679;668;478	1222;1188;849	0.000110836786126;1.95408389497e-05;0.000270208798524
3	20772400	rs208309995	G	C	ENSBTAG00000038025	ENSBTAT00000038531	3_prime_UTR_variant	LIM09,LIM21	536;503	625;621	1161;1124	0.00977441778714;0.000478125619505
3	20773157	rs137121077	C	T	ENSBTAG00000038025	ENSBTAT00000038531	3_prime_UTR_variant	LIM09,LIM06	918;932	702;840	1620;1772	8.82793331831e-08;0.0306070800681
3	20773232	rs135617320	G	A	ENSBTAG00000038025	ENSBTAT00000038531	3_prime_UTR_variant	LIM19	915	1133	2048	0.0000015916043004
3	20773485	rs110936289	G	A	ENSBTAG00000038025	ENSBTAT00000038531	3_prime_UTR_variant	LIM05,LIM06	518;645	433;531	951;1176	0.0064219141673;0.000975648240524
3	20773550	rs41255603	T	C	ENSBTAG00000038025	ENSBTAT00000038531	3_prime_UTR_variant	LIM19	206	299	505	0.0000404799254393
3	20989483	rs136763146	C	T			intergenic_variant	LIM08	3	15	18	0.00753784179688
3	22499328	rs378278870	G	T	ENSBTAG00000020831	ENSBTAT00000027762	missense_variant	LIM01	2	10	12	0.03857421875
3	22518852	rs109116411	T	C	ENSBTAG00000020831	ENSBTAT00000027762	synonymous_variant	LIM04	3	12	15	0.03515625
3	22646698	rs134045486	A	G	ENSBTAG00000014387	ENSBTAT00000019129	downstream_gene_variant	LIM05	164	127	291	0.034647507982
3	22647394	rs109659613	C	A	ENSBTAG00000014387	ENSBTAT00000019129	downstream_gene_variant	LIM01,LIM02	233;221	160;132	393;353	0.000271134836325;2.50828467838e-06
3	22647495	rs380050928	C	T	ENSBTAG00000014387	ENSBTAT00000019129	downstream_gene_variant	LIM05,LIM03,LIM06	234;310;235	157;230;176	391;540;411	0.000115765791355;0.000661155085336;0.00416842999636
3	22647654	rs135639351	C	A	ENSBTAG00000014387	ENSBTAT00000019129	downstream_gene_variant	LIM04,LIM20	238;105	184;70	422;175	0.00979745302805;0.00996304294803
3	22649041	rs110568086	C	G	ENSBTAG00000014387	ENSBTAT00000019129	downstream_gene_variant	LIM08,LIM02	222;228	176;176	398;404	0.0239715562065;0.0110787004254
3	22650009	rs211118737	T	G	ENSBTAG00000014387	ENSBTAT00000019129	downstream_gene_variant	LIM02	206	279	485	0.00105722773471
3	22650018	rs380212571	C	T	ENSBTAG00000014387	ENSBTAT00000019129	downstream_gene_variant	LIM05,LIM03	270;297	220;233	490;530	0.0267554511343;0.00615606353825
3	23142506	rs137191638	A	G			intergenic_variant	LIM22	11	25	36	0.0288167196559
3	23479568	rs136229692	C	T	ENSBTAG00000007909	ENSBTAT00000010400	downstream_gene_variant	LIM19	5	16	21	0.0266036987305
3	23480608	rs382870147	C	G	ENSBTAG00000007909	ENSBTAT00000010400	downstream_gene_variant	LIM08	30	14	44	0.0226288412059
3	23480822	rs41255337	G	A	ENSBTAG00000007909	ENSBTAT00000010400	downstream_gene_variant	LIM21	2	10	12	0.03857421875
3	24360143	rs137716704	C	T	ENSBTAG00000007767	ENSBTAT00000010213	downstream_gene_variant	LIM13	297	234	531	0.00707660138788
3	27009426	rs110420888	T	C	ENSBTAG00000001246	ENSBTAT00000001646	synonymous_variant	LIM08,LIM16,LIM04,LIM20	106;48;92;38	65;24;43;21	171;72;135;59	0.00212927402099;0.00630982731367;2.99096035901e-05;0.0363431799571
3	27659167	rs208834893	A	G	ENSBTAG00000011500	ENSBTAT00000015285	missense_variant	LIM08,LIM01	152;114	225;148	377;262	0.000200187453648;0.0412704023982
3	27703005	rs109040459	T	C	ENSBTAG00000011500	ENSBTAT00000015285	synonymous_variant	LIM08,LIM19	171;83	317;119	488;202	3.77663709775e-11;0.0135950394172
3	27704665	rs110118814	T	G	ENSBTAG00000011500	ENSBTAT00000015285	intron_variant	LIM08,LIM22	9;85	26;173	35;258	0.00598812056705;4.54829977092e-08
3	27704859	rs109035676	C	T	ENSBTAG00000011500	ENSBTAT00000015285	intron_variant	LIM22	90	153	243	0.0000638785616797
3	27704904	rs109830169	C	T	ENSBTAG00000011500	ENSBTAT00000015285	intron_variant	LIM22	70	149	219	0.0000000997947235238
3	27704920	rs110948336	C	T	ENSBTAG00000011500	ENSBTAT00000015285	intron_variant	LIM01,LIM22	2;67	13;167	15;234	0.00738525390625;4.9386681407e-11
3	27705042	rs109741886	A	G	ENSBTAG00000011500	ENSBTAT00000015285	intron_variant	LIM08	8	22	30	0.0161248017102
3	27705057	rs110664626	G	A	ENSBTAG00000011500	ENSBTAT00000015285	intron_variant	LIM08,LIM22	8;64	25;184	33;248	0.00455138413236;1.23474123507e-14
3	27705074	rs110780605	A	G	ENSBTAG00000011500	ENSBTAT00000015285	intron_variant	LIM08,LIM22	7;50	21;201	28;251	0.0125409513712;1.23302511213e-22
3	27705186	rs109194502	G	A	ENSBTAG00000011500	ENSBTAT00000015285	intron_variant	LIM22	66	145	211	0.0000000557553143963
3	27705223	rs109982146	A	G	ENSBTAG00000011500	ENSBTAT00000015285	intron_variant	LIM22	69	196	265	2.86259745945E-15
3	27705245	rs109336225	G	C	ENSBTAG00000011500	ENSBTAT00000015285	intron_variant	LIM08,LIM22	9;72	28;202	37;274	0.00256320799235;1.90240498223e-15
3	27705438	rs109090980	G	A	ENSBTAG00000011500	ENSBTAT00000015285	intron_variant	LIM22	66	189	255	6.35997860057E-15
3	27705576	rs136999734	T	C	ENSBTAG00000011500	ENSBTAT00000015285	intron_variant	LIM08,LIM01,LIM22	8;3;55	23;14;195	31;17;250	0.0106738405302;0.0127258300781;1.50442145741e-19
3	27705619	rs110952911	T	C	ENSBTAG00000011500	ENSBTAT00000015285	intron_variant	LIM01,LIM03,LIM22	2;3;65	11;14;211	13;17;276	0.0224609375;0.0127258300781;3.58287393886e-19
3	27705635	rs386107473	G	C	ENSBTAG00000011500	ENSBTAT00000015285	intron_variant	LIM08,LIM01,LIM22	10;3;75	26;14;222	36;17;297	0.0113309841836;0.0127258300781;4.85307587175e-18
3	27705759	rs380253473	G	A	ENSBTAG00000011500	ENSBTAT00000015285	intron_variant	LIM08,LIM01,LIM22	11;2;64	31;12;191	42;14;255	0.00288724797429;0.012939453125;7.36408422929e-16
3	27705953	rs383709488	A	G	ENSBTAG00000011500	ENSBTAT00000015285	intron_variant	LIM22	38	121	159	2.74846122158E-11
3	27706132	rs110676946	T	C	ENSBTAG00000011500	ENSBTAT00000015285	intron_variant	LIM08,LIM22	6;58	18;163	24;221	0.0226558446884;9.7715816019e-13
3	27706186	rs109164555	C	T	ENSBTAG00000011500	ENSBTAT00000015285	intron_variant	LIM22	79	204	283	6.59482606102E-14
3	27706267	rs109216992	T	C	ENSBTAG00000011500	ENSBTAT00000015285	intron_variant	LIM03	3	12	15	0.03515625
3	27706763	rs381100918	C	T	ENSBTAG00000011500	ENSBTAT00000015285	intron_variant	LIM22	106	204	310	0.000000027869882821
3	27706796	rs385863860	G	T	ENSBTAG00000011500	ENSBTAT00000015285	intron_variant	LIM01,LIM22	4;100	15;168	19;268	0.0192108154297;3.90234381224e-05
3	27707300	rs109517960	G	A	ENSBTAG00000011500	ENSBTAT00000015285	intron_variant	LIM22	80	158	238	0.000000478779453291
3	27707311	rs110744411	C	G	ENSBTAG00000011500	ENSBTAT00000015285	intron_variant	LIM22	75	167	242	3.21350270842E-09
3	27707499	rs109753316	A	C	ENSBTAG00000011500	ENSBTAT00000015285	intron_variant	LIM22	76	181	257	4.72515948408E-11
3	27707655	rs383450781	T	A	ENSBTAG00000011500	ENSBTAT00000015285	intron_variant	LIM08,LIM03	6;3	23;15	29;18	0.00231570005417;0.00753784179688
3	27707797	rs136841480	G	C	ENSBTAG00000011500	ENSBTAT00000015285	intron_variant	LIM01,LIM03,LIM22	4;4;90	13;13;181	17;17;271	0.0490417480469;0.0490417480469;3.43408172953e-08
3	27708140	rs109626154	C	T	ENSBTAG00000011500	ENSBTAT00000015285	intron_variant	LIM08,LIM22	9;106	29;199	38;305	0.00165805252618;1.10995808718e-07
3	27728624	rs110934181	T	C	ENSBTAG00000011500	ENSBTAT00000015285	3_prime_UTR_variant	LIM08,LIM19,LIM04	205;88;53	370;132;104	575;220;157	5.73691339675e-12;0.00364560989772;5.73972746967e-05
3	27728697	rs137822222	G	A	ENSBTAG00000011500	ENSBTAT00000015285	3_prime_UTR_variant	LIM05,LIM06	84;137	52;97	136;234	0.00762382717387;0.0106324731988
3	27728942	rs134124313	T	C	ENSBTAG00000011500	ENSBTAT00000015285	3_prime_UTR_variant	LIM08	184	297	481	0.000000290673387186
3	27728943	rs135647035	G	T	ENSBTAG00000011500	ENSBTAT00000015285	3_prime_UTR_variant	LIM08	183	297	480	0.000000220559754115
3	27728961	rs110154783	A	G	ENSBTAG00000011500	ENSBTAT00000015285	3_prime_UTR_variant	LIM08,LIM19	177;75	315;108	492;183	5.08586941546e-10;0.0177636080574
3	27729069	rs208550235	G	A	ENSBTAG00000011500	ENSBTAT00000015285	3_prime_UTR_variant	LIM19,LIM04	60;58	89;105	149;163	0.0214833507777;0.000288149541853
3	27729142	rs110503778	C	T	ENSBTAG00000011500	ENSBTAT00000015285	3_prime_UTR_variant	LIM19,LIM04,LIM03	72;61;81	115;118;111	187;179;192	0.00204857214333;2.45361798697e-05;0.0360834022929
3	27729192	rs110528634	T	C	ENSBTAG00000011500	ENSBTAT00000015285	3_prime_UTR_variant	LIM08,LIM04	169;57	296;109	465;166	4.13324876547e-09;6.64759032275e-05
3	27729213	rs110430025	C	A	ENSBTAG00000011500	ENSBTAT00000015285	3_prime_UTR_variant	LIM08,LIM19,LIM04	155;34;44	268;66;84	423;100;128	4.32169554782e-08;0.00178993039149;0.000515783670641
3	27729223	rs109691992	A	G	ENSBTAG00000011500	ENSBTAT00000015285	3_prime_UTR_variant	LIM08,LIM19,LIM04	116;35;39	211;71;60	327;106;99	1.66098310468e-07;0.000606076277209;0.043875293587
3	27729546	rs109841949	A	G	ENSBTAG00000011500	ENSBTAT00000015285	downstream_gene_variant	LIM22	105	46	151	0.00000176521882929
3	28740467	rs136708688	G	C	ENSBTAG00000045889	ENSBTAT00000062920	intron_variant	LIM06	4	13	17	0.0490417480469
3	28756981	.	A	C	ENSBTAG00000011548	ENSBTAT00000015348	missense_variant	LIM01	379	324	703	0.0416089868637
3	28769265	rs137072558	C	T	ENSBTAG00000011548	ENSBTAT00000015348	downstream_gene_variant	LIM05	345	406	751	0.0284985310631
3	29090359	rs137362316	A	G	ENSBTAG00000001499	ENSBTAT00000001967	downstream_gene_variant	LIM16	27	13	40	0.0384773082842
3	29090524	rs136339211	A	T	ENSBTAG00000001499	ENSBTAT00000001967	downstream_gene_variant	LIM22,LIM14	13;31	28;11	41;42	0.0275331558296;0.00288724797429
3	30119071	rs207932891	G	C	ENSBTAG00000019611	ENSBTAT00000061528	upstream_gene_variant	LIM22	15	38	53	0.00219018688389
3	30124473	rs379349195	A	T			intergenic_variant	LIM15	1	10	11	0.01171875
3	30125148	rs381507743	C	T			intergenic_variant	LIM22,LIM02	5;4	30;16	35;20	2.23615206778e-05;0.0118179321289
3	30125223	rs207727388	T	C			intergenic_variant	LIM22	7	24	31	0.00332689285278
3	30125645	rs382157553	C	G			intergenic_variant	LIM05,LIM19,LIM22,LIM02	4;2;10;3	19;10;28;15	23;12;38;18	0.00259947776794;0.03857421875;0.00509764329763;0.00753784179688
3	30360945	rs384633404	G	A	ENSBTAG00000008525	ENSBTAT00000011238	downstream_gene_variant	LIM19	5	16	21	0.0266036987305
3	32003949	rs382378456	C	A	ENSBTAG00000006441	ENSBTAT00000008447	3_prime_UTR_variant	LIM09,LIM21	457;407	393;336	850;743	0.0306443262212;0.0101796218177
3	32004126	rs382022246	A	C	ENSBTAG00000006441	ENSBTAT00000008447	missense_variant	LIM09	649	569	1218	0.0235581796702
3	32013719	rs41255643	A	G	ENSBTAG00000006441	ENSBTAT00000008447	synonymous_variant	LIM05	798	581	1379	5.60026414716E-09
3	32530689	rs135810725	G	A	ENSBTAG00000012659	ENSBTAT00000016798	3_prime_UTR_variant	LIM16,LIM22	14;38	28;76	42;114	0.0435585219238;0.000475185325942
3	33770109	rs41255452	C	T	ENSBTAG00000001842	ENSBTAT00000016865	synonymous_variant	LIM15,LIM20,LIM09,LIM14	512;239;444;601	67;45;66;107	579;284;510;708	7.53297009689e-86;4.16651846116e-33;7.92045896207e-70;2.84405274469e-84
3	34081001	rs136571634	T	C	ENSBTAG00000015470	ENSBTAT00000020561	downstream_gene_variant	LIM05,LIM21,LIM14	495;593;607	434;392;434	929;985;1041	0.0489479901031;1.61380809858e-10;9.15474117661e-08
3	34083087	rs134833278	C	G	ENSBTAG00000015470	ENSBTAT00000020561	synonymous_variant	LIM05	551	446	997	0.000979202769141
3	34086093	rs135813755	T	G	ENSBTAG00000015470	ENSBTAT00000020561	missense_variant	LIM15	676	552	1228	0.000443583867355
3	34196781	rs110534561	C	T	ENSBTAG00000008849	ENSBTAT00000011652	synonymous_variant	LIM03	52	79	131	0.0227432681282
3	34198555	rs211355084	C	T	ENSBTAG00000008849	ENSBTAT00000011652	synonymous_variant	LIM05	81	48	129	0.00464969581342
3	34213532	rs209073536	C	T	ENSBTAG00000008849	ENSBTAT00000011652	synonymous_variant	LIM04,LIM17,LIM03,LIM14	87;102;78;92	56;57;38;66	143;159;116;158	0.011849894881;0.000447347517454;0.000258261024056;0.0463693543922
3	34213979	rs383573191	C	T	ENSBTAG00000008849	ENSBTAT00000011652	3_prime_UTR_variant	LIM05	63	41	104	0.0389579334013
3	34215580	rs135430979	A	G	ENSBTAG00000008849	ENSBTAT00000011652	downstream_gene_variant	LIM21	33	53	86	0.0398536285605
3	34216308	rs109884510	G	A	ENSBTAG00000018807	ENSBTAT00000025035	upstream_gene_variant	LIM03	95	67	162	0.0335722521202
3	35208935	rs385981342	A	G	ENSBTAG00000003752	ENSBTAT00000004885	3_prime_UTR_variant	LIM22	61	87	148	0.0395183825965
3	35208950	rs210723205	C	T	ENSBTAG00000003752	ENSBTAT00000004885	3_prime_UTR_variant	LIM22	51	75	126	0.0400357593563
3	35210179	rs109683976	T	G	ENSBTAG00000003752	ENSBTAT00000004885	3_prime_UTR_variant	LIM22	39	101	140	0.000000160656349016
3	35210187	rs136106216	A	G	ENSBTAG00000003752	ENSBTAT00000004885	3_prime_UTR_variant	LIM22	37	97	134	0.0000002193282501
3	35210191	rs136930221	A	G	ENSBTAG00000003752	ENSBTAT00000004885	3_prime_UTR_variant	LIM22	36	95	131	0.000000255921630745
3	35210215	rs135959307	T	C	ENSBTAG00000003752	ENSBTAT00000004885	3_prime_UTR_variant	LIM22	35	79	114	0.0000460924737125
3	39923755	rs137806873	A	G	ENSBTAG00000019093	ENSBTAT00000025421	downstream_gene_variant	LIM05	68	17	85	0.0000000217506380508
3	39923858	rs133124183	A	G	ENSBTAG00000019093	ENSBTAT00000025421	downstream_gene_variant	LIM05	51	25	76	0.00383623575161
3	39924232	rs384151716	C	T	ENSBTAG00000019093	ENSBTAT00000025421	downstream_gene_variant	LIM05	56	36	92	0.0470115616449
3	39924428	rs134594534	T	C	ENSBTAG00000019093	ENSBTAT00000025421	downstream_gene_variant	LIM05	52	17	69	0.0000293043217455
3	39924964	rs133564290	A	G	ENSBTAG00000019093	ENSBTAT00000025421	downstream_gene_variant	LIM05	50	29	79	0.023819792858
3	49784706	rs133700324	C	T	ENSBTAG00000047679	ENSBTAT00000010317	downstream_gene_variant	LIM01	7	20	27	0.0191572904587
3	49784724	rs137369622	C	T	ENSBTAG00000047679	ENSBTAT00000010317	downstream_gene_variant	LIM01,LIM03	6;8	18;20	24;28	0.0226558446884;0.0356981381774
3	49785015	rs209358541	A	C	ENSBTAG00000047679	ENSBTAT00000010317	downstream_gene_variant	LIM01	5	16	21	0.0266036987305
3	56852879	rs109392724	C	G			intergenic_variant	LIM21	13	27	40	0.0384773082842
3	56940585	.	C	A			intergenic_variant	LIM22,LIM02	187;32	73;12	260;44	1.04692971108e-12;0.00365776682793
3	56940646	.	G	A			intergenic_variant	LIM22,LIM02,LIM06	250;51;35	150;21;18	400;72;53	6.53181921284e-07;0.00053496420165;0.0270083176537
3	66793010	rs42361612	G	T	ENSBTAG00000011733	ENSBTAT00000015583	downstream_gene_variant	LIM08	4	17	21	0.00719738006592
3	66793040	rs110816356	G	A	ENSBTAG00000011733	ENSBTAT00000015583	downstream_gene_variant	LIM08	7	21	28	0.0125409513712
3	66794237	rs110036928	G	A	ENSBTAG00000011733	ENSBTAT00000015583	downstream_gene_variant	LIM22	29	54	83	0.00803670637786
3	66794324	rs110611987	A	C	ENSBTAG00000011733	ENSBTAT00000015583	downstream_gene_variant	LIM22	21	44	65	0.00591843325262
3	66794341	rs211169326	C	T	ENSBTAG00000011733	ENSBTAT00000015583	downstream_gene_variant	LIM22	58	25	83	0.000378342763161
3	66794350	rs136098800	G	A	ENSBTAG00000011733	ENSBTAT00000015583	downstream_gene_variant	LIM22	30	57	87	0.00501359890015
3	66794902	rs133744066	C	A	ENSBTAG00000011733	ENSBTAT00000015583	downstream_gene_variant	LIM22	28	46	74	0.0473929755041
3	66795021	rs133019317	A	G	ENSBTAG00000011733	ENSBTAT00000015583	downstream_gene_variant	LIM22	28	52	80	0.00968284992306
3	66795430	rs111027610	T	A	ENSBTAG00000011733	ENSBTAT00000015583	downstream_gene_variant	LIM05	3	12	15	0.03515625
3	66796060	rs133334373	T	C	ENSBTAG00000011733	ENSBTAT00000015583	3_prime_UTR_variant	LIM22	76	47	123	0.0112758123174
3	66796211	rs110359037	C	T	ENSBTAG00000011733	ENSBTAT00000015583	synonymous_variant	LIM22	87	61	148	0.0395183825965
3	67061784	rs42359938	C	T	ENSBTAG00000031044	ENSBTAT00000043938	downstream_gene_variant	LIM02	4	14	18	0.0308837890625
3	67063185	rs211062072	C	T	ENSBTAG00000031044	ENSBTAT00000043938	downstream_gene_variant	LIM19	4	14	18	0.0308837890625
3	67063772	rs380314795	A	T	ENSBTAG00000031044	ENSBTAT00000043938	downstream_gene_variant	LIM02	2	12	14	0.012939453125
3	69373211	rs42827362	T	C	ENSBTAG00000024240	ENSBTAT00000033470	synonymous_variant	LIM06	315	368	683	0.046542023138
3	70247597	rs137762191	C	T	ENSBTAG00000005196	ENSBTAT00000006849	upstream_gene_variant	LIM06	9	27	36	0.00393317302223
3	70247684	rs43341655	G	A	ENSBTAG00000005196	ENSBTAT00000006849	upstream_gene_variant	LIM01	15	34	49	0.00939924152387
3	70253900	rs43341637	T	C	ENSBTAG00000003162	ENSBTAT00000043686	synonymous_variant	LIM16	171	121	292	0.00405979252979
3	70270078	rs43341664	G	A	ENSBTAG00000003162	ENSBTAT00000043686	missense_variant	LIM06	193	131	324	0.000678442698798
3	70274713	rs43341701	C	T	ENSBTAG00000003162	ENSBTAT00000043686	3_prime_UTR_variant	LIM08,LIM01,LIM19,LIM16,LIM04,LIM15,LIM03,LIM06	206;185;175;226;177;211;191;189	150;132;121;147;115;131;139;146	356;317;296;373;292;342;330;335	0.00349859090289;0.00342856943719;0.00201501208075;5.06245141751e-05;0.000341090784179;1.78560309904e-05;0.00491767088177;0.0216100681753
3	70275151	rs43341706	A	G	ENSBTAG00000003162	ENSBTAT00000043686	3_prime_UTR_variant	LIM16,LIM15,LIM17	125;93;72	183;149;137	308;242;209	0.00112845859131;0.000385521588379;8.15899304698e-06
3	70275253	rs43341707	C	T	ENSBTAG00000003162	ENSBTAT00000043686	3_prime_UTR_variant	LIM16,LIM15	142;130	256;190	398;320	1.1829822262e-08;0.000943717441544
3	70275278	rs43341708	T	G	ENSBTAG00000003162	ENSBTAT00000043686	3_prime_UTR_variant	LIM16,LIM15,LIM17	156;135;93	223;178;126	379;313;219	0.000678554491138;0.0174574956152;0.030356739804
3	77972616	rs380864474	A	G	ENSBTAG00000013860	ENSBTAT00000033450	3_prime_UTR_variant	LIM01,LIM05,LIM14	297;459;155	162;249;89	459;708;244	2.99063759382e-10;2.51947454665e-15;2.85163332126e-05
3	78258369	.	C	A	ENSBTAG00000012957	ENSBTAT00000017211	downstream_gene_variant	LIM03	382	306	688	0.00421184298985
3	78258391	rs210808607	A	G	ENSBTAG00000012957	ENSBTAT00000017211	downstream_gene_variant	LIM03	393	304	697	0.000845995930813
3	78644818	rs110204561	G	A	ENSBTAG00000005445	ENSBTAT00000007164	downstream_gene_variant	LIM04	5	17	22	0.0169005393982
3	80494127	rs211537015	C	T	ENSBTAG00000030674	ENSBTAT00000043366	missense_variant	LIM06	26	11	37	0.0200738519197
3	80965161	rs109611043	C	T	ENSBTAG00000030686	ENSBTAT00000043383	synonymous_variant	LIM05	8	20	28	0.0356981381774
3	82250730	rs41255301	A	G	ENSBTAG00000019011	ENSBTAT00000025308	3_prime_UTR_variant	LIM15,LIM20	3563;1995	3266;1686	6829;3681	0.000340432484912;3.78640624177e-07
3	82277093	rs136179692	G	A	ENSBTAG00000019011	ENSBTAT00000025308	synonymous_variant	LIM14	1905	1769	3674	0.025918838112
3	92255115	rs382991332	A	C	ENSBTAG00000019801	ENSBTAT00000026380	intron_variant	LIM08	73	105	178	0.0198918607981
3	92259400	rs41592581	C	A	ENSBTAG00000019801	ENSBTAT00000026380	intron_variant	LIM22	154	96	250	0.000294957925947
3	92259848	rs380272206	C	G	ENSBTAG00000019801	ENSBTAT00000026380	intron_variant	LIM22	121	177	298	0.0014016145345
3	92260202	rs133669386	C	A	ENSBTAG00000019801	ENSBTAT00000026380	synonymous_variant	LIM22	105	53	158	0.0000428140790785
3	92260236	rs383107071	A	G	ENSBTAG00000019801	ENSBTAT00000026380	missense_variant	LIM22	107	43	150	0.000000177200687076
3	92577459	rs110802880	C	T	ENSBTAG00000010717	ENSBTAT00000014192	downstream_gene_variant	LIM05	7	20	27	0.0191572904587
3	92586074	rs136113522	A	G	ENSBTAG00000010715	ENSBTAT00000014187	downstream_gene_variant	LIM19	2	11	13	0.0224609375
3	92586240	rs132788083	C	A	ENSBTAG00000010715	ENSBTAT00000014187	downstream_gene_variant	LIM06	3	17	20	0.00257682800293
3	93020650	rs43353163	T	A	ENSBTAG00000006625	ENSBTAT00000043246	downstream_gene_variant	LIM13	4	13	17	0.0490417480469
3	93790259	.	C	A			intergenic_variant	LIM02	6	21	27	0.00592461228371
3	93790738	rs137771204	A	C			intergenic_variant	LIM19	26	11	37	0.0200738519197
3	93791511	.	G	A			intergenic_variant	LIM02	29	13	42	0.0195204727825
3	93791514	rs384889259	G	A			intergenic_variant	LIM01,LIM05,LIM14	8;10;7	26;24;19	34;34;26	0.00293505564332;0.0243065101095;0.028959274292
3	93791918	rs381124144	C	A			intergenic_variant	LIM19	3	15	18	0.00753784179688
3	93792337	rs208276380	C	T			intergenic_variant	LIM01,LIM17,LIM02	3;1;4	15;12;17	18;13;21	0.00753784179688;0.00341796875;0.00719738006592
3	93792338	rs210399977	A	G			intergenic_variant	LIM01,LIM17,LIM02	4;1;4	15;12;17	19;13;21	0.0192108154297;0.00341796875;0.00719738006592
3	93792362	rs383240537	C	A			intergenic_variant	LIM02	7	25	32	0.00210240157321
3	93792545	rs110581976	G	A			intergenic_variant	LIM04	2	11	13	0.0224609375
3	93936779	rs42720309	C	T	ENSBTAG00000003746	ENSBTAT00000004879	missense_variant	LIM02	88	126	214	0.0112563409413
3	94584314	rs43360677	T	G	ENSBTAG00000015896	ENSBTAT00000021129	synonymous_variant	LIM19	8	20	28	0.0356981381774
3	100090422	rs211421742	C	T	ENSBTAG00000000094	ENSBTAT00000000104	downstream_gene_variant	LIM21,LIM06	165;248	120;176	285;424	0.00903343004983;0.000549233387239
3	101816848	rs383325893	T	C	ENSBTAG00000042545	ENSBTAT00000059537	downstream_gene_variant	LIM08,LIM15	20;18	53;39	73;57	0.000141637072536;0.00750817553415
3	101818081	rs378333894	C	T	ENSBTAG00000042545	ENSBTAT00000059537	upstream_gene_variant	LIM06	27	9	36	0.00393317302223
3	102718132	rs43369255	T	C	ENSBTAG00000040060	ENSBTAT00000023553	upstream_gene_variant	LIM20	152	197	349	0.0183817722396
3	102724489	rs43369272	A	G	ENSBTAG00000017656	ENSBTAT00000023499	synonymous_variant	LIM09	176	127	303	0.00573463749409
3	105771931	rs41667860	A	G	ENSBTAG00000001629	ENSBTAT00000002134	missense_variant	LIM03	28	46	74	0.0473929755041
3	106496542	rs43357658	G	A	ENSBTAG00000019695	ENSBTAT00000026252	downstream_gene_variant	LIM05	25	12	37	0.0470310274395
3	106635555	rs210383168	C	T	ENSBTAG00000013363	ENSBTAT00000017775	downstream_gene_variant	LIM03	24	10	34	0.0243065101095
3	106921146	rs380565926	G	A	ENSBTAG00000047314	ENSBTAT00000063035	synonymous_variant	LIM03	25	10	35	0.0166738478001
3	106921167	rs207943501	A	G	ENSBTAG00000047314	ENSBTAT00000063035	synonymous_variant	LIM19,LIM03	23;24	8;11	31;35	0.0106738405302;0.0409595915116
3	106993386	rs42436764	T	C	ENSBTAG00000002983	ENSBTAT00000003884	upstream_gene_variant	LIM04,LIM03	30;30	12;10	42;40	0.0079158973349;0.00222143377323
3	107045903	rs381316459	T	C	ENSBTAG00000008688	ENSBTAT00000011453	3_prime_UTR_variant	LIM09	7	20	27	0.0191572904587
3	107088081	rs210860300	C	T	ENSBTAG00000042661	ENSBTAT00000059653	upstream_gene_variant	LIM04	654	489	1143	0.00000118033409188
3	107093265	rs210325468	T	C	ENSBTAG00000042661	ENSBTAT00000059653	downstream_gene_variant	LIM04	338	264	602	0.00289654715305
3	107179618	rs43361069	G	A	ENSBTAG00000021024	ENSBTAT00000033270	downstream_gene_variant	LIM05	36	59	95	0.0234880028369
3	107179713	rs41255164	C	T	ENSBTAG00000021024	ENSBTAT00000033270	downstream_gene_variant	LIM16	55	34	89	0.0334167216021
3	107181622	rs110969292	T	C	ENSBTAG00000021024	ENSBTAT00000033270	synonymous_variant	LIM08	72	49	121	0.0450517397257
3	107217066	rs211664601	G	A	ENSBTAG00000021024	ENSBTAT00000033270	synonymous_variant	LIM20	41	24	65	0.0463534743329
3	107244618	rs110982722	C	T	ENSBTAG00000044292	ENSBTAT00000061725	downstream_gene_variant	LIM03	5	16	21	0.0266036987305
3	107245450	rs109173666	C	T	ENSBTAG00000044292	ENSBTAT00000061725	upstream_gene_variant	LIM06	21	8	29	0.0241195447743
3	110141491	rs135966910	T	C	ENSBTAG00000024095	ENSBTAT00000013994	intron_variant	LIM16	2	10	12	0.03857421875
3	110326079	rs384273072	C	T			intergenic_variant	LIM05	4	14	18	0.0308837890625
3	111179446	rs43366685	T	C	ENSBTAG00000006555	ENSBTAT00000061426	downstream_gene_variant	LIM19	3	16	19	0.00442504882813
3	111482449	rs379865407	G	A	ENSBTAG00000013881	ENSBTAT00000018428	synonymous_variant	LIM19	22	44	66	0.00921048969455
3	115231911	.	C	T	ENSBTAG00000013869	ENSBTAT00000018420	3_prime_UTR_variant	LIM22	82	45	127	0.0013073851235
3	115231971	rs208711659	T	C	ENSBTAG00000013869	ENSBTAT00000018420	3_prime_UTR_variant	LIM22	107	65	172	0.00169071538838
3	115231981	.	C	T	ENSBTAG00000013869	ENSBTAT00000018420	3_prime_UTR_variant	LIM22	118	73	191	0.00139026010732
3	116232481	rs109105948	G	A			intergenic_variant	LIM01,LIM14	3;3	15;13	18;16	0.00753784179688;0.0212707519531
3	116286105	rs109623853	G	A	ENSBTAG00000002024	ENSBTAT00000002623	downstream_gene_variant	LIM08	29	13	42	0.0195204727825
3	117179553	rs137117512	C	G	ENSBTAG00000005854	ENSBTAT00000007696	upstream_gene_variant	LIM04	7	18	25	0.0432852506638
3	117454758	.	C	T	ENSBTAG00000030190	ENSBTAT00000065192	3_prime_UTR_variant	LIM08	91	53	144	0.00194253197008
3	117463244	rs208732943	A	G	ENSBTAG00000030190	ENSBTAT00000064723	synonymous_variant	LIM08	67	45	112	0.046735068194
3	117825955	rs132666395	C	T	ENSBTAG00000005354	ENSBTAT00000007057	missense_variant	LIM22	308	214	522	0.0000448936518894
3	117840518	rs211629374	G	A	ENSBTAG00000005354	ENSBTAT00000007057	synonymous_variant	LIM20,LIM22	85;473	55;405	140;878	0.0139573341248;0.0236958726679
3	117844154	rs136136323	T	A	ENSBTAG00000005354	ENSBTAT00000007057	synonymous_variant	LIM20	140	102	242	0.0172051491981
3	117847948	rs109317298	C	T	ENSBTAG00000005354	ENSBTAT00000007057	synonymous_variant	LIM19	225	170	395	0.00651404497493
3	118113956	rs110943466	C	T			intergenic_variant	LIM04	40	21	61	0.0204147137996
3	118142016	rs43371823	C	T	ENSBTAG00000010176	ENSBTAT00000013428	intron_variant	LIM01	4	13	17	0.0490417480469
3	118268670	rs135485356	A	C	ENSBTAG00000015973	ENSBTAT00000048470	upstream_gene_variant	LIM15	4	15	19	0.0192108154297
3	118370796	rs110318068	T	C	ENSBTAG00000003376	ENSBTAT00000004378	synonymous_variant	LIM04,LIM15	13;6	28;18	41;24	0.0275331558296;0.0226558446884
3	118373984	rs136028025	A	G	ENSBTAG00000003376	ENSBTAT00000004378	downstream_gene_variant	LIM09	29	13	42	0.0195204727825
3	118383597	rs134910852	C	T			intergenic_variant	LIM04	8	23	31	0.0106738405302
3	118384182	rs109448597	G	C			intergenic_variant	LIM03	3	15	18	0.00753784179688
3	118384360	rs110143922	T	A			intergenic_variant	LIM03	3	16	19	0.00442504882813
3	118389049	rs109137650	A	C			intergenic_variant	LIM03,LIM14	2;3	11;14	13;17	0.0224609375;0.0127258300781
3	119634083	rs378716245	T	C			intergenic_variant	LIM08	135	100	235	0.0263497137082
3	119781608	rs43371193	T	C	ENSBTAG00000003279	ENSBTAT00000004245	intron_variant	LIM15	23	9	32	0.0200616070069
3	119782063	rs384751408	A	C	ENSBTAG00000003279	ENSBTAT00000004245	intron_variant	LIM01	25	12	37	0.0470310274395
3	120324430	rs381733997	G	A	ENSBTAG00000007215	ENSBTAT00000009492	synonymous_variant	LIM08,LIM03,LIM21	292;235;205	238;184;164	530;419;369	0.0212375538848;0.0144818301332;0.0371700703815
3	120476357	rs110379789	G	A	ENSBTAG00000015996	ENSBTAT00000018329	3_prime_UTR_variant	LIM15	52	30	82	0.0198269158458
4	4728114	rs210807815	G	T	ENSBTAG00000023806	ENSBTAT00000032665	3_prime_UTR_variant	LIM01	288	228	516	0.00932913279759
4	4730503	rs109848669	C	T	ENSBTAG00000023806	ENSBTAT00000032665	downstream_gene_variant	LIM01,LIM05,LIM16,LIM22,LIM14	15;32;16;19;9	31;53;39;44;25	46;85;55;63;34	0.0258960817932;0.0294563617858;0.00266726238286;0.00222753151099;0.00904118549079
4	4730858	rs109461994	A	G	ENSBTAG00000023806	ENSBTAT00000032665	downstream_gene_variant	LIM01	9	33	42	0.000271539234291
4	9188973	rs133113391	A	G	ENSBTAG00000007442	ENSBTAT00000009791	missense_variant	LIM15	31	11	42	0.00288724797429
4	9204820	rs111025532	A	G	ENSBTAG00000007442	ENSBTAT00000009791	missense_variant	LIM22	95	57	152	0.00257356925988
4	9622651	rs381114851	C	T	ENSBTAG00000021996	ENSBTAT00000029332	downstream_gene_variant	LIM04	8	25	33	0.00455138413236
4	9624341	rs110011897	G	A	ENSBTAG00000021996	ENSBTAT00000029332	downstream_gene_variant	LIM22	51	32	83	0.0475248892565
4	9675973	rs110282428	C	T	ENSBTAG00000024431	ENSBTAT00000033872	synonymous_variant	LIM19	7	19	26	0.028959274292
4	9676015	rs137183446	A	G	ENSBTAG00000024431	ENSBTAT00000033872	synonymous_variant	LIM13	4	17	21	0.00719738006592
4	9700863	rs43376118	G	T	ENSBTAG00000024431	ENSBTAT00000033872	missense_variant	LIM04	19	5	24	0.00661075115204
4	9730377	rs210207394	A	G	ENSBTAG00000003810	ENSBTAT00000004963	downstream_gene_variant	LIM16	2	11	13	0.0224609375
4	9750900	.	C	A	ENSBTAG00000003810	ENSBTAT00000004963	upstream_gene_variant	LIM05,LIM16,LIM03	36;35;42	15;14;10	51;49;52	0.00460130971177;0.00380165440975;9.06327191696e-06
4	11035011	rs378310332	C	T	ENSBTAG00000015844	ENSBTAT00000021062	downstream_gene_variant	LIM08	6	18	24	0.0226558446884
4	11661452	rs207748252	T	C	ENSBTAG00000013472	ENSBTAT00000033863	downstream_gene_variant	LIM09	5	18	23	0.0106220245361
4	12308384	rs208151452	C	T	ENSBTAG00000024426	ENSBTAT00000020761	synonymous_variant	LIM06	2	10	12	0.03857421875
4	12700853	rs110198838	T	C	ENSBTAG00000018185	ENSBTAT00000024202	downstream_gene_variant	LIM15	60	36	96	0.0184333529315
4	12754604	rs208625763	C	T	ENSBTAG00000014069	ENSBTAT00000038879	3_prime_UTR_variant	LIM17,LIM20,LIM02	239;320;1696	370;373;1427	609;693;3123	1.24017401328e-07;0.0481539823045;1.5986854524e-06
4	12755027	rs379162065	T	C	ENSBTAG00000014069	ENSBTAT00000038879	3_prime_UTR_variant	LIM03,LIM21,LIM06,LIM14	1464;2418;2177;1630	691;1224;1057;617	2155;3642;3234;2247	1.86307065159e-63;1.44447493366e-88;5.84601526444e-88;8.8809931046e-105
4	12755417	rs109603042	C	T	ENSBTAG00000014069	ENSBTAT00000038879	3_prime_UTR_variant	LIM04,LIM02	1181;1496	1574;1341	2755;2837	7.38570779211e-14;0.00382905574281
4	12755489	rs137687432	G	C	ENSBTAG00000014069	ENSBTAT00000038879	3_prime_UTR_variant	LIM04,LIM02,LIM14	1340;1777;2097	1663;1525;1790	3003;3302;3887	4.06709520567e-09;1.24233487128e-05;9.08242750081e-07
4	12755949	rs209052637	A	G	ENSBTAG00000014069	ENSBTAT00000038879	3_prime_UTR_variant	LIM14	2433	2204	4637	0.000811469053106
4	12756065	rs109776883	G	A	ENSBTAG00000014069	ENSBTAT00000038879	3_prime_UTR_variant	LIM04,LIM02	1386;1654	1516;1201	2902;2855	0.0166217237887;2.31273401289e-17
4	12756296	rs211274307	T	A	ENSBTAG00000014069	ENSBTAT00000038879	3_prime_UTR_variant	LIM03,LIM06,LIM14	1630;2121;1172	1431;1824;1030	3061;3945;2202	0.000343699451275;2.41950100528e-06;0.00264988665013
4	12756317	rs207731905	A	G	ENSBTAG00000014069	ENSBTAT00000038879	3_prime_UTR_variant	LIM03,LIM21,LIM06,LIM14	1417;2646;1901;1057	1219;2359;1650;792	2636;5005;3551;1849	0.000123695916546;5.26223347568e-05;2.70529718254e-05;7.75984561249e-10
4	12759951	rs136697000	T	C	ENSBTAG00000014069	ENSBTAT00000038879	intron_variant	LIM13	72	40	112	0.00321693995165
4	12760811	rs383165627	G	A	ENSBTAG00000014069	ENSBTAT00000038879	intron_variant	LIM13	47	26	73	0.0186177514332
4	12766273	rs43707849	C	T	ENSBTAG00000014069	ENSBTAT00000038879	synonymous_variant	LIM20	289	182	471	0.000000937400651978
4	18980801	.	G	T	ENSBTAG00000011145	ENSBTAT00000014801	5_prime_UTR_variant	LIM21	435	510	945	0.0160296363506
4	19919334	rs42562693	G	C	ENSBTAG00000019750	ENSBTAT00000026319	downstream_gene_variant	LIM19	59	35	94	0.0172095955859
4	24490178	rs209903167	A	G	ENSBTAG00000015073	ENSBTAT00000020061	downstream_gene_variant	LIM14	36	19	55	0.0300289454119
4	24874586	rs134354375	G	A	ENSBTAG00000015073	ENSBTAT00000020061	synonymous_variant	LIM22	13	28	41	0.0275331558296
4	25032906	rs136728911	G	A	ENSBTAG00000034091	ENSBTAT00000048342	intron_variant	LIM15	13	30	43	0.0137181850587
4	25035731	rs133658438	G	A	ENSBTAG00000034091	ENSBTAT00000048342	intron_variant	LIM15,LIM13	7;6	19;21	26;27	0.028959274292;0.00592461228371
4	25160168	rs133050256	T	C	ENSBTAG00000014262	ENSBTAT00000048357	synonymous_variant	LIM17	502	372	874	0.0000123647476251
4	29216257	rs42687037	A	G	ENSBTAG00000003709	ENSBTAT00000004833	3_prime_UTR_variant	LIM01	3	12	15	0.03515625
4	31940734	rs384340744	C	T	ENSBTAG00000016010	ENSBTAT00000021310	intron_variant	LIM15	3	12	15	0.03515625
4	31942600	rs43384274	T	C	ENSBTAG00000016010	ENSBTAT00000021310	intron_variant	LIM06	2	14	16	0.00418090820312
4	38838092	rs43391246	T	C	ENSBTAG00000020569	ENSBTAT00000027409	synonymous_variant	LIM19	185	243	428	0.00580216883969
4	38858588	rs43391265	A	C	ENSBTAG00000020569	ENSBTAT00000027409	downstream_gene_variant	LIM06	339	397	736	0.035565401584
4	40346632	rs384593138	T	G	ENSBTAG00000006138	ENSBTAT00000008076	downstream_gene_variant	LIM03,LIM06	88;33	57;17	145;50	0.0124568983412;0.0328391375643
4	44240898	rs209206754	A	T	ENSBTAG00000009717	ENSBTAT00000012815	downstream_gene_variant	LIM05	6	18	24	0.0226558446884
4	44372328	rs378593596	G	A	ENSBTAG00000014879	ENSBTAT00000019809	downstream_gene_variant	LIM01	24	10	34	0.0243065101095
4	44774700	rs210928879	T	C	ENSBTAG00000003784	ENSBTAT00000004925	intron_variant	LIM05,LIM06	3;7	13;18	16;25	0.0212707519531;0.0432852506638
4	44774765	rs207634295	T	C	ENSBTAG00000003784	ENSBTAT00000004925	intron_variant	LIM05,LIM04	6;4	17;13	23;17	0.0346896648407;0.0490417480469
4	44780884	rs383703685	G	T	ENSBTAG00000003784	ENSBTAT00000004925	intron_variant	LIM01	34	15	49	0.00939924152387
4	46859829	rs209270797	T	C	ENSBTAG00000007743	ENSBTAT00000010180	3_prime_UTR_variant	LIM06	6	19	25	0.0146332979202
4	47423947	rs41255565	G	A	ENSBTAG00000019794	ENSBTAT00000026372	3_prime_UTR_variant	LIM21	159	113	272	0.00625766345519
4	47424814	rs43388857	T	C	ENSBTAG00000019794	ENSBTAT00000026372	3_prime_UTR_variant	LIM04,LIM15,LIM02,LIM21,LIM14	157;252;166;98;293	113;202;111;55;235	270;454;277;153;528	0.00875022057551;0.0213633239879;0.00113802862812;0.000636606915704;0.0130415669739
4	47433749	rs43388845	C	T	ENSBTAG00000019794	ENSBTAT00000026372	synonymous_variant	LIM19	375	310	685	0.0144130794038
4	47597446	rs43397169	C	A	ENSBTAG00000015509	ENSBTAT00000020608	downstream_gene_variant	LIM04,LIM09	91;234	50;140	141;374	0.00069936592063;1.34375820748e-06
4	48088227	rs134629121	C	T			intergenic_variant	LIM01,LIM16	47;48	27;29	74;77	0.0265168325507;0.039539532878
4	48088911	rs208820879	T	G			intergenic_variant	LIM14	90	62	152	0.0281928418176
4	49255108	rs43389585	G	T	ENSBTAG00000001908	ENSBTAT00000033787	synonymous_variant	LIM16,LIM04	298;287	433;238	731;525	6.70749507155e-07;0.0360802969617
4	49255210	rs211088557	A	G	ENSBTAG00000001908	ENSBTAT00000033787	synonymous_variant	LIM19,LIM13	297;323	374;475	671;798	0.00331690321544;8.27918978004e-08
4	49255219	rs384104555	A	G	ENSBTAG00000001908	ENSBTAT00000033787	synonymous_variant	LIM13,LIM06	332;497	445;409	777;906	5.70836129435e-05;0.00382380288954
4	49257457	rs379559952	A	C	ENSBTAG00000001908	ENSBTAT00000033787	3_prime_UTR_variant	LIM19	420	353	773	0.0175468545157
4	49257566	rs211209835	C	T	ENSBTAG00000001908	ENSBTAT00000033787	3_prime_UTR_variant	LIM13	338	453	791	0.0000490701339823
4	49257899	rs381941346	C	T	ENSBTAG00000001908	ENSBTAT00000033787	downstream_gene_variant	LIM06	245	293	538	0.0426326744404
4	49258426	rs382780024	C	G	ENSBTAG00000011412	ENSBTAT00000015166	downstream_gene_variant	LIM19,LIM15	238;275	324;361	562;636	0.000328320782783;0.000737958371581
4	49258438	rs385933885	A	G	ENSBTAG00000011412	ENSBTAT00000015166	downstream_gene_variant	LIM19,LIM15,LIM20	235;281;109	319;389;141	554;670;250	0.00041173259665;3.44111004597e-05;0.0497067877902
4	49313572	rs43389531	G	A	ENSBTAG00000011412	ENSBTAT00000015166	synonymous_variant	LIM22	34	56	90	0.0263016651311
4	49318278	rs43388824	C	T	ENSBTAG00000011412	ENSBTAT00000015166	synonymous_variant	LIM22	39	67	106	0.00841699357053
4	52174127	rs210233221	A	G	ENSBTAG00000017869	ENSBTAT00000023751	3_prime_UTR_variant	LIM05,LIM04	217;122	176;85	393;207	0.0434819178552;0.0121579158537
4	52174445	rs385751750	T	G	ENSBTAG00000017869	ENSBTAT00000023751	3_prime_UTR_variant	LIM05,LIM04	268;172	222;115	490;287	0.0419537658996;0.000915659088341
4	52174483	rs380342418	C	T	ENSBTAG00000017869	ENSBTAT00000023751	3_prime_UTR_variant	LIM04	160	105	265	0.000875386583327
4	52174520	rs382904051	G	A	ENSBTAG00000017869	ENSBTAT00000023751	3_prime_UTR_variant	LIM04,LIM17	147;156	109;116	256;272	0.0205694510417;0.0178810607306
4	52174610	rs209156305	C	T	ENSBTAG00000017869	ENSBTAT00000023751	3_prime_UTR_variant	LIM04,LIM17	163;182	125;142	288;324	0.0290633574689;0.030102826001
4	52174823	rs381108505	T	C	ENSBTAG00000017869	ENSBTAT00000023751	3_prime_UTR_variant	LIM03,LIM13	214;269	164;201	378;470	0.0116266198459;0.00196680652015
4	52174902	rs383459921	C	T	ENSBTAG00000017869	ENSBTAT00000023751	3_prime_UTR_variant	LIM20,LIM03,LIM13	53;181;215	31;137;159	84;318;374	0.0213831899371;0.0157619618469;0.00439246834833
4	52174934	rs210785294	C	T	ENSBTAG00000017869	ENSBTAT00000023751	3_prime_UTR_variant	LIM05,LIM20,LIM03,LIM13	187;57;161;225	149;29;116;151	336;86;277;376	0.0433771694812;0.00335327465807;0.00808476549558;0.000159475249131
4	52175255	rs208406887	A	G	ENSBTAG00000017869	ENSBTAT00000023751	synonymous_variant	LIM01,LIM04	327;139	259;78	586;217	0.0055991268146;4.16464525365e-05
4	55614068	rs42286020	T	C	ENSBTAG00000046823	ENSBTAT00000063085	downstream_gene_variant	LIM08	4	14	18	0.0308837890625
4	55873328	rs133939499	C	A	ENSBTAG00000010555	ENSBTAT00000013956	upstream_gene_variant	LIM04	22	40	62	0.0300158643491
4	55994160	rs385128773	A	G	ENSBTAG00000013050	ENSBTAT00000017348	3_prime_UTR_variant	LIM03	27	11	38	0.0138529652613
4	56516869	rs210071623	A	G	ENSBTAG00000021967	ENSBTAT00000029286	3_prime_UTR_variant	LIM15	25	10	35	0.0166738478001
4	56517312	rs109002159	T	C	ENSBTAG00000021967	ENSBTAT00000029286	3_prime_UTR_variant	LIM02	2	11	13	0.0224609375
4	56517360	rs109141122	G	A	ENSBTAG00000021967	ENSBTAT00000029286	3_prime_UTR_variant	LIM15	9	27	36	0.00393317302223
4	56518119	.	T	G	ENSBTAG00000021967	ENSBTAT00000029286	downstream_gene_variant	LIM01	3	18	21	0.00148963928223
4	58059813	.	A	G	ENSBTAG00000004398	ENSBTAT00000005770	intron_variant	LIM13	4	21	25	0.000910520553589
4	58059957	.	G	A	ENSBTAG00000004398	ENSBTAT00000005770	intron_variant	LIM13	5	15	20	0.041389465332
4	58087134	.	G	C	ENSBTAG00000004398	ENSBTAT00000005770	downstream_gene_variant	LIM04	3	16	19	0.00442504882813
4	58088809	rs43398263	A	C			intergenic_variant	LIM13	7	28	35	0.000508260447532
4	58089811	.	C	T			intergenic_variant	LIM04	6	17	23	0.0346896648407
4	58089946	rs134477414	C	T			intergenic_variant	LIM04,LIM21	8;3	24;14	32;17	0.0070003666915;0.0127258300781
4	58091399	rs135222447	A	G			intergenic_variant	LIM04	6	25	31	0.000877910293639
4	61611518	rs43401539	A	G	ENSBTAG00000001182	ENSBTAT00000046363	3_prime_UTR_variant	LIM02	4	14	18	0.0308837890625
4	62477314	rs135377215	A	C	ENSBTAG00000005785	ENSBTAT00000007607	downstream_gene_variant	LIM05	7	19	26	0.028959274292
4	65832352	rs378032101	C	T	ENSBTAG00000000745	ENSBTAT00000000993	3_prime_UTR_variant	LIM20	42	22	64	0.0168581900443
4	66102622	rs383434612	T	C	ENSBTAG00000018972	ENSBTAT00000025254	downstream_gene_variant	LIM09	3	13	16	0.0212707519531
4	66102661	rs381591281	C	T	ENSBTAG00000018972	ENSBTAT00000025254	downstream_gene_variant	LIM04	2	12	14	0.012939453125
4	66108410	.	G	A	ENSBTAG00000018972	ENSBTAT00000025254	synonymous_variant	LIM20	62	36	98	0.0111745442148
4	66114226	.	T	C	ENSBTAG00000018972	ENSBTAT00000025254	missense_variant	LIM16	92	63	155	0.0241978787499
4	66612771	rs109132076	A	C	ENSBTAG00000039231	ENSBTAT00000054029	3_prime_UTR_variant	LIM06	27	11	38	0.0138529652613
4	68776281	.	A	T	ENSBTAG00000019020	ENSBTAT00000033663	3_prime_UTR_variant	LIM19	173	135	308	0.0348373232405
4	68823401	rs109133787	T	C	ENSBTAG00000019020	ENSBTAT00000033663	synonymous_variant	LIM16,LIM14	213;189	262;231	475;420	0.0275325293674;0.0453073078728
4	68852981	.	A	T	ENSBTAG00000019020	ENSBTAT00000033663	synonymous_variant	LIM14	171	132	303	0.0288657561872
4	69033801	rs385520473	C	A	ENSBTAG00000001036	ENSBTAT00000001374	3_prime_UTR_variant	LIM05	220	286	506	0.0038143475658
4	69343088	rs109368937	C	T	ENSBTAG00000001455	ENSBTAT00000001908	downstream_gene_variant	LIM08	30	11	41	0.00432400493446
4	70206906	rs382226268	C	T	ENSBTAG00000004136	ENSBTAT00000053533	downstream_gene_variant	LIM09,LIM02	167;131	92;66	259;197	3.67695103754e-06;4.23453488928e-06
4	70214822	rs378450670	C	A	ENSBTAG00000004136	ENSBTAT00000053533	upstream_gene_variant	LIM02	5	17	22	0.0169005393982
4	71621541	rs211155752	G	A	ENSBTAG00000015303	ENSBTAT00000020351	downstream_gene_variant	LIM16	58	32	90	0.00804592813323
4	72774541	rs379648286	T	C	ENSBTAG00000010390	ENSBTAT00000053811	3_prime_UTR_variant	LIM08	5	19	24	0.00661075115204
4	75148243	rs43404579	T	C	ENSBTAG00000013226	ENSBTAT00000033617	synonymous_variant	LIM19,LIM15	32;37	15;12	47;49	0.018623836615;0.000469757318008
4	75150020	rs211349729	C	T	ENSBTAG00000013226	ENSBTAT00000033617	synonymous_variant	LIM19,LIM15,LIM03,LIM09	39;35;45;32	12;10;16;11	51;45;61;43	0.000198039451337;0.000247087784601;0.000264278661827;0.00191396100126
4	77438648	rs378826990	A	G	ENSBTAG00000011997	ENSBTAT00000015917	synonymous_variant	LIM22	26	45	71	0.0319271620832
4	77482191	.	C	T	ENSBTAG00000006029	ENSBTAT00000007922	synonymous_variant	LIM06	379	458	837	0.00698072839916
4	77540643	rs109533021	C	T	ENSBTAG00000010612	ENSBTAT00000014027	missense_variant	LIM19	20	36	56	0.0440465461022
4	77546768	rs381791130	C	A	ENSBTAG00000010612	ENSBTAT00000014027	downstream_gene_variant	LIM08	32	16	48	0.0293049467205
4	77797329	rs210190527	C	T	ENSBTAG00000012653	ENSBTAT00000016813	3_prime_UTR_variant	LIM16	112	80	192	0.0250160969273
4	80988214	rs209264434	C	T	ENSBTAG00000032121	ENSBTAT00000045567	intron_variant	LIM13	5	15	20	0.041389465332
4	80989454	rs383336948	T	C	ENSBTAG00000032121	ENSBTAT00000045567	intron_variant	LIM13	5	18	23	0.0106220245361
4	80989584	rs378022499	T	G	ENSBTAG00000032121	ENSBTAT00000045567	intron_variant	LIM01	5	19	24	0.00661075115204
4	80989606	rs381451539	G	A	ENSBTAG00000032121	ENSBTAT00000045567	intron_variant	LIM01	6	18	24	0.0226558446884
4	86041017	rs210165299	A	G	ENSBTAG00000015337	ENSBTAT00000020385	synonymous_variant	LIM14	4	14	18	0.0308837890625
4	88731175	rs382226718	A	C	ENSBTAG00000002151	ENSBTAT00000002787	downstream_gene_variant	LIM13	35	57	92	0.0280169019589
4	88752903	rs383277714	C	T	ENSBTAG00000002157	ENSBTAT00000002790	synonymous_variant	LIM19	732	621	1353	0.00277186831947
4	88754282	rs134720630	G	T	ENSBTAG00000002157	ENSBTAT00000002790	intron_variant	LIM14	7	21	28	0.0125409513712
4	88755234	rs382570644	A	G	ENSBTAG00000002157	ENSBTAT00000002790	3_prime_UTR_variant	LIM19	124	196	320	0.0000676089212654
4	88755459	rs382788849	T	C	ENSBTAG00000002157	ENSBTAT00000002790	downstream_gene_variant	LIM05,LIM19,LIM02	86;86;64	36;27;37	122;113;101	6.90955245782e-06;2.34061329358e-08;0.00933504812064
4	88755678	rs385361904	G	A	ENSBTAG00000002157	ENSBTAT00000002790	downstream_gene_variant	LIM05,LIM19,LIM17,LIM02	73;87;110;65	31;42;51;34	104;129;161;99	4.65698696975e-05;9.20661380268e-05;3.82862609506e-06;0.00239462935751
4	88755853	rs132658184	G	A	ENSBTAG00000002157	ENSBTAT00000002790	downstream_gene_variant	LIM08,LIM15,LIM03,LIM14	95;62;57;48	54;15;22;19	149;77;79;67	0.000983333263645;6.08324993007e-08;0.000102596351794;0.000521612756812
4	88756048	rs132881371	A	G	ENSBTAG00000002157	ENSBTAT00000002790	downstream_gene_variant	LIM08,LIM15,LIM03,LIM14	92;67;82;65	56;18;17;19	148;85;99;84	0.00386458121715;8.41231521206e-08;2.18064108001e-11;4.74849297535e-07
4	88756073	rs135210893	G	A	ENSBTAG00000002157	ENSBTAT00000002790	downstream_gene_variant	LIM08,LIM15,LIM03	98;74;74	54;16;16	152;90;90	0.000448531725505;4.38578456418e-10;4.38578456418e-10
4	88756109	rs136682823	C	G	ENSBTAG00000002157	ENSBTAT00000002790	downstream_gene_variant	LIM08,LIM05,LIM19,LIM15,LIM17,LIM03,LIM14	115;69;65;83;83;78;59	45;23;33;22;32;18;22	160;92;98;105;115;96;81	2.97834494832e-08;1.67043679502e-06;0.00160058021021;1.61795317342e-09;2.15943128023e-06;4.44693524391e-10;4.76984211819e-05
4	88756115	rs134894271	A	G	ENSBTAG00000002157	ENSBTAT00000002790	downstream_gene_variant	LIM08,LIM05,LIM19,LIM15,LIM17,LIM03,LIM14	120;70;63;83;87;81;56	46;28;32;23;35;16;22	166;98;95;106;122;97;78	8.35007122652e-09;2.64024497576e-05;0.00192434777753;3.78722759993e-09;2.78788381129e-06;1.23853126836e-11;0.000149481538724
4	88756274	rs381036110	T	C	ENSBTAG00000002157	ENSBTAT00000002790	downstream_gene_variant	LIM15,LIM22	81;287	21;169	102;456	1.70986517427e-09;3.61290417059e-08
4	88756318	rs136149054	A	G	ENSBTAG00000002157	ENSBTAT00000002790	downstream_gene_variant	LIM08,LIM05,LIM17,LIM03,LIM02,LIM14	100;80;77;67;61;58	37;29;44;16;25;19	137;109;121;83;86;77	6.99021395719e-08;1.08090824336e-06;0.00345093997018;1.38885564454e-08;0.000130379429912;9.77507078797e-06
4	88756404	rs378568366	T	C	ENSBTAG00000002157	ENSBTAT00000002790	downstream_gene_variant	LIM05,LIM17,LIM02	101;123;85	32;43;46	133;166;131	1.59208982262e-09;3.98318793538e-10;0.000832042094538
4	88756452	rs132896405	T	G	ENSBTAG00000002157	ENSBTAT00000002790	downstream_gene_variant	LIM08,LIM15,LIM03,LIM14	126;99;83;88	59;27;17;36	185;126;100;124	9.3846023822e-07;7.47248876221e-11;1.30979986501e-11;3.39192145776e-06
4	88756632	rs134773454	C	T	ENSBTAG00000002157	ENSBTAT00000002790	downstream_gene_variant	LIM08	48	19	67	0.000521612756812
4	93620380	rs110281387	C	T	ENSBTAG00000006253	ENSBTAT00000008207	synonymous_variant	LIM19,LIM21	1049;789	843;703	1892;1492	2.3890470296e-06;0.0277332385452
4	93622545	rs110062056	C	T	ENSBTAG00000006253	ENSBTAT00000008207	synonymous_variant	LIM16	615	508	1123	0.00154953576372
4	93634927	rs109430610	G	A	ENSBTAG00000006253	ENSBTAT00000008207	synonymous_variant	LIM16,LIM04,LIM17,LIM03,LIM14	843;2044;2175;1953;1203	760;1853;1930;1800;1066	1603;3897;4105;3753;2269	0.0405187441022;0.00233343383438;0.000139324925248;0.0130852163245;0.00429213710273
4	93635596	rs110022565	G	A	ENSBTAG00000007572	ENSBTAT00000009961	upstream_gene_variant	LIM15	2	10	12	0.03857421875
4	94003188	rs207922767	T	G	ENSBTAG00000001754	ENSBTAT00000002300	intron_variant	LIM19,LIM02	1;1	13;12	14;13	0.0018310546875;0.00341796875
4	94003303	rs208189853	G	A	ENSBTAG00000001754	ENSBTAT00000002300	intron_variant	LIM05,LIM13	26;15	57;61	83;76	0.000877551780003;9.84284741473e-08
4	96032393	rs43412657	C	T	ENSBTAG00000010452	ENSBTAT00000013799	downstream_gene_variant	LIM01	39	20	59	0.0183370877791
[truncated: 4,582 more rows]
