# Supplementary material for: Survey of allele specific expression in bovine muscle
Source: Sci Rep. 2019 Mar 12;9:4297. doi: 10.1038/s41598-019-40781-6 (PMC6414783; doi:10.1038/s41598-019-40781-6)
Supplement: Supplementary file 6 — Table S5 [file 41598_2019_40781_MOESM6_ESM.xlsx]

## Sheet: Distribution per individual
Table S5
Individual	Het RNA SNP	Het DNA SNP	Het SNP for both	ASE-SNP
LIM01	21618	3079656	11354	634
LIM02	21791	3062240	12671	696
LIM03	22683	3532660	16413	921
LIM04	17434	3876950	12968	991
LIM05	16231	3315943	11637	728
LIM06	20307	3354198	12860	654
LIM07	7020	2855384	3439	184
LIM08	24489	3518227	17430	747
LIM09	16172	2830312	9012	508
LIM13	19683	1047724	3671	239
LIM14	15142	3212066	9932	606
LIM15	17954	2996669	10135	619
LIM16	15964	3562784	11854	712
LIM17	17049	1214141	3677	207
LIM18	11985	3619926	8585	480
LIM19	19812	3011647	11315	674
LIM20	10681	2917059	4423	280
LIM21	14753	2333694	6466	383
LIM22	38043	3124434	24815	652
