# Supplementary material for: Survey of allele specific expression in bovine muscle
Source: Sci Rep. 2019 Mar 12;9:4297. doi: 10.1038/s41598-019-40781-6 (PMC6414783; doi:10.1038/s41598-019-40781-6)
Supplement: Supplementary file 7 — Table S6 [file 41598_2019_40781_MOESM7_ESM.xlsx]

## Sheet: ASE-SNPs in QTL
Table S6
ASE-SNP information								QTL information (source: Animal QTLdb)
BTA	Position	SNP ID	Ref	Alt	Gene	Transcript	Variant_type	BTA	QTL_start	QTL_end	QTL_ID	Global_trait	Trait	Abbrev	breed
1	361646	rs381503661	G	A	ENSBTAG00000020035	ENSBTAT00000037243	3_prime_UTR_variant	1	176459	6475314	106485	Reproduction_Association	Calving ease (maternal)	CALEASE	blonde d'aquitaine
1	362318	rs110943703	T	C	ENSBTAG00000020035	ENSBTAT00000037243	3_prime_UTR_variant	1	176459	6475314	106485	Reproduction_Association	Calving ease (maternal)	CALEASE	blonde d'aquitaine
1	362426	rs377871984	G	A	ENSBTAG00000020035	ENSBTAT00000037243	3_prime_UTR_variant	1	176459	6475314	106485	Reproduction_Association	Calving ease (maternal)	CALEASE	blonde d'aquitaine
1	362525	rs109816298	C	T	ENSBTAG00000020035	ENSBTAT00000037243	3_prime_UTR_variant	1	176459	6475314	106485	Reproduction_Association	Calving ease (maternal)	CALEASE	blonde d'aquitaine
1	362724	rs385103051	A	C	ENSBTAG00000020035	ENSBTAT00000037243	3_prime_UTR_variant	1	176459	6475314	106485	Reproduction_Association	Calving ease (maternal)	CALEASE	blonde d'aquitaine
1	466250	rs133666463	T	C	ENSBTAG00000011528	ENSBTAT00000015319	synonymous_variant	1	176459	6475314	106485	Reproduction_Association	Calving ease (maternal)	CALEASE	blonde d'aquitaine
1	466250	rs133666463	T	C	ENSBTAG00000011528	ENSBTAT00000015319	synonymous_variant	1	413044	883895	106429	Reproduction_QTL	Calving ease	CALEASE	blonde d'aquitaine
1	466306	rs135162378	A	G	ENSBTAG00000011528	ENSBTAT00000015319	synonymous_variant	1	176459	6475314	106485	Reproduction_Association	Calving ease (maternal)	CALEASE	blonde d'aquitaine
1	466306	rs135162378	A	G	ENSBTAG00000011528	ENSBTAT00000015319	synonymous_variant	1	413044	883895	106429	Reproduction_QTL	Calving ease	CALEASE	blonde d'aquitaine
1	701152	rs137409022	A	G	ENSBTAG00000012594	ENSBTAT00000016717	intron_variant	1	176459	6475314	106485	Reproduction_Association	Calving ease (maternal)	CALEASE	blonde d'aquitaine
1	701152	rs137409022	A	G	ENSBTAG00000012594	ENSBTAT00000016717	intron_variant	1	413044	883895	106429	Reproduction_QTL	Calving ease	CALEASE	blonde d'aquitaine
1	1376977	.	A	G	ENSBTAG00000012899	ENSBTAT00000017147	synonymous_variant	1	176459	6475314	106485	Reproduction_Association	Calving ease (maternal)	CALEASE	blonde d'aquitaine
1	6366794	rs209074791	G	A	ENSBTAG00000007444	ENSBTAT00000049195	3_prime_UTR_variant	1	176459	6475314	106485	Reproduction_Association	Calving ease (maternal)	CALEASE	blonde d'aquitaine
1	6366794	rs209074791	G	A	ENSBTAG00000007444	ENSBTAT00000049195	3_prime_UTR_variant	1	5541350	8054609	66726	Production_Association	Body weight (birth)		charolais,gelbvieh,hereford,limousin,pinzgauer,red angus,red poll,simmental,Angus
1	6366794	rs209074791	G	A	ENSBTAG00000007444	ENSBTAT00000049195	3_prime_UTR_variant	1	5541350	15976406	66742	Production_Association	Body weight (yearling)		charolais,gelbvieh,hereford,limousin,pinzgauer,red angus,red poll,simmental,Angus
1	6366794	rs209074791	G	A	ENSBTAG00000007444	ENSBTAT00000049195	3_prime_UTR_variant	1	5541350	16744868	66749	Production_Association	Body weight gain		charolais,gelbvieh,hereford,limousin,pinzgauer,red angus,red poll,simmental,Angus
1	6366794	rs209074791	G	A	ENSBTAG00000007444	ENSBTAT00000049195	3_prime_UTR_variant	1	5541350	16997682	66302	Production_Association	Body weight gain		charolais,gelbvieh,hereford,limousin,pinzgauer,red angus,red poll,simmental,Angus
1	6366794	rs209074791	G	A	ENSBTAG00000007444	ENSBTAT00000049195	3_prime_UTR_variant	1	5541350	16997682	66750	Production_Association	Body weight (yearling)		charolais,gelbvieh,hereford,limousin,pinzgauer,red angus,red poll,simmental,Angus
1	6366794	rs209074791	G	A	ENSBTAG00000007444	ENSBTAT00000049195	3_prime_UTR_variant	1	5541350	17021158	66728	Production_Association	Body weight (yearling)		charolais,gelbvieh,hereford,limousin,pinzgauer,red angus,red poll,simmental,Angus
1	6366794	rs209074791	G	A	ENSBTAG00000007444	ENSBTAT00000049195	3_prime_UTR_variant	1	5541350	17021158	66729	Production_Association	Body weight gain		charolais,gelbvieh,hereford,limousin,pinzgauer,red angus,red poll,simmental,Angus
1	6366794	rs209074791	G	A	ENSBTAG00000007444	ENSBTAT00000049195	3_prime_UTR_variant	1	5541350	18285494	66823	Production_Association	Body weight gain		charolais,gelbvieh,hereford,limousin,pinzgauer,red angus,red poll,simmental,Angus
1	6366794	rs209074791	G	A	ENSBTAG00000007444	ENSBTAT00000049195	3_prime_UTR_variant	1	5541350	24278077	66790	Production_Association	Body weight (yearling)		charolais,gelbvieh,hereford,limousin,pinzgauer,red angus,red poll,simmental,Angus
1	6366794	rs209074791	G	A	ENSBTAG00000007444	ENSBTAT00000049195	3_prime_UTR_variant	1	5541350	24302227	66732	Production_Association	Body weight (yearling)		charolais,gelbvieh,hereford,limousin,pinzgauer,red angus,red poll,simmental,Angus
1	6366794	rs209074791	G	A	ENSBTAG00000007444	ENSBTAT00000049195	3_prime_UTR_variant	1	5541350	25607968	66791	Production_Association	Body weight (yearling)		charolais,gelbvieh,hereford,limousin,pinzgauer,red angus,red poll,simmental,Angus
1	6366794	rs209074791	G	A	ENSBTAG00000007444	ENSBTAT00000049195	3_prime_UTR_variant	1	5541350	28162125	66773	Production_Association	Body weight (yearling)		charolais,gelbvieh,hereford,limousin,pinzgauer,red angus,red poll,simmental,Angus
1	6366794	rs209074791	G	A	ENSBTAG00000007444	ENSBTAT00000049195	3_prime_UTR_variant	1	5541350	29084751	65407	Production_Association	Maturity rate		brahman
1	6366794	rs209074791	G	A	ENSBTAG00000007444	ENSBTAT00000049195	3_prime_UTR_variant	1	5541350	29097620	65410	Production_Association	Maturity rate		brahman
1	6366794	rs209074791	G	A	ENSBTAG00000007444	ENSBTAT00000049195	3_prime_UTR_variant	1	5541350	29098505	65412	Production_Association	Maturity rate		brahman
1	6366794	rs209074791	G	A	ENSBTAG00000007444	ENSBTAT00000049195	3_prime_UTR_variant	1	5541350	30655392	66771	Production_Association	Body weight gain		charolais,gelbvieh,hereford,limousin,pinzgauer,red angus,red poll,simmental,Angus
1	6366794	rs209074791	G	A	ENSBTAG00000007444	ENSBTAT00000049195	3_prime_UTR_variant	1	5541350	32059988	65416	Production_Association	Maturity rate		brahman
1	6366794	rs209074791	G	A	ENSBTAG00000007444	ENSBTAT00000049195	3_prime_UTR_variant	1	5541350	33376211	66765	Production_Association	Body weight (weaning)		charolais,gelbvieh,hereford,limousin,pinzgauer,red angus,red poll,simmental,Angus
1	6366794	rs209074791	G	A	ENSBTAG00000007444	ENSBTAT00000049195	3_prime_UTR_variant	1	5541350	33376211	66766	Production_Association	Body weight (yearling)		charolais,gelbvieh,hereford,limousin,pinzgauer,red angus,red poll,simmental,Angus
1	6366794	rs209074791	G	A	ENSBTAG00000007444	ENSBTAT00000049195	3_prime_UTR_variant	1	5541350	33376211	66767	Production_Association	Body weight gain		charolais,gelbvieh,hereford,limousin,pinzgauer,red angus,red poll,simmental,Angus
1	6366794	rs209074791	G	A	ENSBTAG00000007444	ENSBTAT00000049195	3_prime_UTR_variant	1	5541350	38230838	66709	Production_Association	Body weight (yearling)		charolais,gelbvieh,hereford,limousin,pinzgauer,red angus,red poll,simmental,Angus
1	6366794	rs209074791	G	A	ENSBTAG00000007444	ENSBTAT00000049195	3_prime_UTR_variant	1	5541350	41785223	66730	Production_Association	Body weight gain		charolais,gelbvieh,hereford,limousin,pinzgauer,red angus,red poll,simmental,Angus
1	6366794	rs209074791	G	A	ENSBTAG00000007444	ENSBTAT00000049195	3_prime_UTR_variant	1	5541350	41834521	66751	Production_Association	Body weight (yearling)		charolais,gelbvieh,hereford,limousin,pinzgauer,red angus,red poll,simmental,Angus
1	6366794	rs209074791	G	A	ENSBTAG00000007444	ENSBTAT00000049195	3_prime_UTR_variant	1	5541350	42890279	66733	Production_Association	Body weight (yearling)		charolais,gelbvieh,hereford,limousin,pinzgauer,red angus,red poll,simmental,Angus
1	6366794	rs209074791	G	A	ENSBTAG00000007444	ENSBTAT00000049195	3_prime_UTR_variant	1	5541350	43022635	66764	Production_Association	Body weight gain		charolais,gelbvieh,hereford,limousin,pinzgauer,red angus,red poll,simmental,Angus
1	6366794	rs209074791	G	A	ENSBTAG00000007444	ENSBTAT00000049195	3_prime_UTR_variant	1	5541350	47222095	66780	Production_Association	Body weight (yearling)		charolais,gelbvieh,hereford,limousin,pinzgauer,red angus,red poll,simmental,Angus
1	6366794	rs209074791	G	A	ENSBTAG00000007444	ENSBTAT00000049195	3_prime_UTR_variant	1	5541350	52191721	66755	Production_Association	Body weight gain		charolais,gelbvieh,hereford,limousin,pinzgauer,red angus,red poll,simmental,Angus
1	6366794	rs209074791	G	A	ENSBTAG00000007444	ENSBTAT00000049195	3_prime_UTR_variant	1	5541350	52644903	66714	Production_Association	Body weight gain		charolais,gelbvieh,hereford,limousin,pinzgauer,red angus,red poll,simmental,Angus
1	6366794	rs209074791	G	A	ENSBTAG00000007444	ENSBTAT00000049195	3_prime_UTR_variant	1	5541350	56125590	65411	Production_Association	Maturity rate		brahman
1	6366794	rs209074791	G	A	ENSBTAG00000007444	ENSBTAT00000049195	3_prime_UTR_variant	1	5541350	57590227	66743	Production_Association	Body weight (yearling)		charolais,gelbvieh,hereford,limousin,pinzgauer,red angus,red poll,simmental,Angus
1	6366794	rs209074791	G	A	ENSBTAG00000007444	ENSBTAT00000049195	3_prime_UTR_variant	1	5541350	57623355	66727	Production_Association	Body weight (yearling)		charolais,gelbvieh,hereford,limousin,pinzgauer,red angus,red poll,simmental,Angus
1	6366794	rs209074791	G	A	ENSBTAG00000007444	ENSBTAT00000049195	3_prime_UTR_variant	1	5541350	60822646	66719	Production_Association	Body weight (yearling)		charolais,gelbvieh,hereford,limousin,pinzgauer,red angus,red poll,simmental,Angus
1	6366794	rs209074791	G	A	ENSBTAG00000007444	ENSBTAT00000049195	3_prime_UTR_variant	1	5541350	60822646	66720	Production_Association	Body weight gain		charolais,gelbvieh,hereford,limousin,pinzgauer,red angus,red poll,simmental,Angus
1	6366794	rs209074791	G	A	ENSBTAG00000007444	ENSBTAT00000049195	3_prime_UTR_variant	1	5541350	61652869	66794	Production_Association	Body weight gain		charolais,gelbvieh,hereford,limousin,pinzgauer,red angus,red poll,simmental,Angus
1	6366794	rs209074791	G	A	ENSBTAG00000007444	ENSBTAT00000049195	3_prime_UTR_variant	1	5541350	61806486	66796	Production_Association	Body weight (yearling)		charolais,gelbvieh,hereford,limousin,pinzgauer,red angus,red poll,simmental,Angus
1	6366794	rs209074791	G	A	ENSBTAG00000007444	ENSBTAT00000049195	3_prime_UTR_variant	1	5541350	61806486	66797	Production_Association	Body weight gain		charolais,gelbvieh,hereford,limousin,pinzgauer,red angus,red poll,simmental,Angus
1	6366794	rs209074791	G	A	ENSBTAG00000007444	ENSBTAT00000049195	3_prime_UTR_variant	1	5541350	62148459	69564	Milk_Association	Milk iron content		holstein
1	6366794	rs209074791	G	A	ENSBTAG00000007444	ENSBTAT00000049195	3_prime_UTR_variant	1	5541350	62152914	69565	Milk_Association	Milk iron content		holstein
1	6366794	rs209074791	G	A	ENSBTAG00000007444	ENSBTAT00000049195	3_prime_UTR_variant	1	5541350	62157776	69566	Milk_Association	Milk iron content		holstein
1	6366794	rs209074791	G	A	ENSBTAG00000007444	ENSBTAT00000049195	3_prime_UTR_variant	1	5541350	62158519	69567	Milk_Association	Milk iron content		holstein
1	6366794	rs209074791	G	A	ENSBTAG00000007444	ENSBTAT00000049195	3_prime_UTR_variant	1	5541350	62159253	69568	Milk_Association	Milk iron content		holstein
1	6366794	rs209074791	G	A	ENSBTAG00000007444	ENSBTAT00000049195	3_prime_UTR_variant	1	5541350	62175373	69569	Milk_Association	Milk iron content		holstein
1	6366794	rs209074791	G	A	ENSBTAG00000007444	ENSBTAT00000049195	3_prime_UTR_variant	1	5541350	62177246	69570	Milk_Association	Milk iron content		holstein
1	6366794	rs209074791	G	A	ENSBTAG00000007444	ENSBTAT00000049195	3_prime_UTR_variant	1	5541350	63481307	69586	Milk_Association	Milk iron content		holstein
1	6366794	rs209074791	G	A	ENSBTAG00000007444	ENSBTAT00000049195	3_prime_UTR_variant	1	5541350	65126769	65820	Reproduction_Association	Sperm concentration		holstein
1	6366794	rs209074791	G	A	ENSBTAG00000007444	ENSBTAT00000049195	3_prime_UTR_variant	1	5541350	66188547	66717	Production_Association	Body weight (yearling)		charolais,gelbvieh,hereford,limousin,pinzgauer,red angus,red poll,simmental,Angus
1	6366794	rs209074791	G	A	ENSBTAG00000007444	ENSBTAT00000049195	3_prime_UTR_variant	1	5541350	66230111	66744	Production_Association	Body weight gain		charolais,gelbvieh,hereford,limousin,pinzgauer,red angus,red poll,simmental,Angus
1	6366794	rs209074791	G	A	ENSBTAG00000007444	ENSBTAT00000049195	3_prime_UTR_variant	1	5541350	66369046	66795	Production_Association	Body weight gain		charolais,gelbvieh,hereford,limousin,pinzgauer,red angus,red poll,simmental,Angus
1	6366794	rs209074791	G	A	ENSBTAG00000007444	ENSBTAT00000049195	3_prime_UTR_variant	1	5541350	66741648	69733	Milk_Association	Milk zinc content		holstein
1	6366794	rs209074791	G	A	ENSBTAG00000007444	ENSBTAT00000049195	3_prime_UTR_variant	1	5541350	66966381	70079	Milk_Association	Milk zinc content		holstein
1	6366794	rs209074791	G	A	ENSBTAG00000007444	ENSBTAT00000049195	3_prime_UTR_variant	1	5541350	67111145	69785	Milk_Association	Milk zinc content		holstein
1	6366794	rs209074791	G	A	ENSBTAG00000007444	ENSBTAT00000049195	3_prime_UTR_variant	1	5541350	67115304	70084	Milk_Association	Milk zinc content		holstein
1	6366794	rs209074791	G	A	ENSBTAG00000007444	ENSBTAT00000049195	3_prime_UTR_variant	1	5541350	68891078	65937	Reproduction_Association	Pregnancy rate		brahman
1	6366794	rs209074791	G	A	ENSBTAG00000007444	ENSBTAT00000049195	3_prime_UTR_variant	1	5541350	68891078	65990	Reproduction_Association	Age at puberty	PUBAGE	brahman
1	6366794	rs209074791	G	A	ENSBTAG00000007444	ENSBTAT00000049195	3_prime_UTR_variant	1	5541350	69553844	70050	Milk_Association	Milk zinc content		holstein
1	6366794	rs209074791	G	A	ENSBTAG00000007444	ENSBTAT00000049195	3_prime_UTR_variant	1	5541350	70460549	69729	Milk_Association	Milk zinc content		holstein
1	6366794	rs209074791	G	A	ENSBTAG00000007444	ENSBTAT00000049195	3_prime_UTR_variant	1	5541350	71431043	66710	Production_Association	Body weight gain		charolais,gelbvieh,hereford,limousin,pinzgauer,red angus,red poll,simmental,Angus
1	6366794	rs209074791	G	A	ENSBTAG00000007444	ENSBTAT00000049195	3_prime_UTR_variant	1	5541350	72070028	69808	Milk_Association	Milk zinc content		holstein
1	6366794	rs209074791	G	A	ENSBTAG00000007444	ENSBTAT00000049195	3_prime_UTR_variant	1	5541350	79143300	66748	Production_Association	Body weight (yearling)		charolais,gelbvieh,hereford,limousin,pinzgauer,red angus,red poll,simmental,Angus
1	6366794	rs209074791	G	A	ENSBTAG00000007444	ENSBTAT00000049195	3_prime_UTR_variant	1	5541350	80103971	66756	Production_Association	Body weight (yearling)		charolais,gelbvieh,hereford,limousin,pinzgauer,red angus,red poll,simmental,Angus
1	6366794	rs209074791	G	A	ENSBTAG00000007444	ENSBTAT00000049195	3_prime_UTR_variant	1	5541350	86029462	66798	Production_Association	Body weight gain		charolais,gelbvieh,hereford,limousin,pinzgauer,red angus,red poll,simmental,Angus
1	6366794	rs209074791	G	A	ENSBTAG00000007444	ENSBTAT00000049195	3_prime_UTR_variant	1	5541350	92171369	66781	Production_Association	Body weight (yearling)		charolais,gelbvieh,hereford,limousin,pinzgauer,red angus,red poll,simmental,Angus
1	6366794	rs209074791	G	A	ENSBTAG00000007444	ENSBTAT00000049195	3_prime_UTR_variant	1	5541350	92171369	66782	Production_Association	Body weight gain		charolais,gelbvieh,hereford,limousin,pinzgauer,red angus,red poll,simmental,Angus
1	6366794	rs209074791	G	A	ENSBTAG00000007444	ENSBTAT00000049195	3_prime_UTR_variant	1	5541350	98602430	66799	Production_Association	Body weight (yearling)		charolais,gelbvieh,hereford,limousin,pinzgauer,red angus,red poll,simmental,Angus
1	6366794	rs209074791	G	A	ENSBTAG00000007444	ENSBTAT00000049195	3_prime_UTR_variant	1	5541350	98626222	66301	Production_Association	Body weight (yearling)		charolais,gelbvieh,hereford,limousin,pinzgauer,red angus,red poll,simmental,Angus
1	6366794	rs209074791	G	A	ENSBTAG00000007444	ENSBTAT00000049195	3_prime_UTR_variant	1	5541350	98626222	66737	Production_Association	Body weight (weaning)		charolais,gelbvieh,hereford,limousin,pinzgauer,red angus,red poll,simmental,Angus
1	6366794	rs209074791	G	A	ENSBTAG00000007444	ENSBTAT00000049195	3_prime_UTR_variant	1	5541350	98626222	66738	Production_Association	Body weight gain		charolais,gelbvieh,hereford,limousin,pinzgauer,red angus,red poll,simmental,Angus
1	6366794	rs209074791	G	A	ENSBTAG00000007444	ENSBTAT00000049195	3_prime_UTR_variant	1	5541350	98626222	66739	Production_Association	Body weight gain		charolais,gelbvieh,hereford,limousin,pinzgauer,red angus,red poll,simmental,Angus
1	6366794	rs209074791	G	A	ENSBTAG00000007444	ENSBTAT00000049195	3_prime_UTR_variant	1	5541350	98702264	66800	Production_Association	Body weight (yearling)		charolais,gelbvieh,hereford,limousin,pinzgauer,red angus,red poll,simmental,Angus
1	6366794	rs209074791	G	A	ENSBTAG00000007444	ENSBTAT00000049195	3_prime_UTR_variant	1	5541350	100800848	65964	Production_Association	Body weight		brahman
1	6366794	rs209074791	G	A	ENSBTAG00000007444	ENSBTAT00000049195	3_prime_UTR_variant	1	5541350	102864215	66783	Production_Association	Body weight (birth)		charolais,gelbvieh,hereford,limousin,pinzgauer,red angus,red poll,simmental,Angus
1	6366794	rs209074791	G	A	ENSBTAG00000007444	ENSBTAT00000049195	3_prime_UTR_variant	1	5541350	102864215	66784	Production_Association	Body weight gain		charolais,gelbvieh,hereford,limousin,pinzgauer,red angus,red poll,simmental,Angus
1	6366794	rs209074791	G	A	ENSBTAG00000007444	ENSBTAT00000049195	3_prime_UTR_variant	1	5541350	109410526	66788	Production_Association	Body weight gain		charolais,gelbvieh,hereford,limousin,pinzgauer,red angus,red poll,simmental,Angus
1	6366794	rs209074791	G	A	ENSBTAG00000007444	ENSBTAT00000049195	3_prime_UTR_variant	1	5541350	109431453	66718	Production_Association	Body weight gain		charolais,gelbvieh,hereford,limousin,pinzgauer,red angus,red poll,simmental,Angus
1	6366794	rs209074791	G	A	ENSBTAG00000007444	ENSBTAT00000049195	3_prime_UTR_variant	1	5541350	109573256	66731	Production_Association	Body weight (yearling)		charolais,gelbvieh,hereford,limousin,pinzgauer,red angus,red poll,simmental,Angus
1	6366794	rs209074791	G	A	ENSBTAG00000007444	ENSBTAT00000049195	3_prime_UTR_variant	1	5541350	113745996	66768	Production_Association	Body weight (yearling)		charolais,gelbvieh,hereford,limousin,pinzgauer,red angus,red poll,simmental,Angus
1	6366794	rs209074791	G	A	ENSBTAG00000007444	ENSBTAT00000049195	3_prime_UTR_variant	1	5541350	115022228	66747	Production_Association	Body weight gain		charolais,gelbvieh,hereford,limousin,pinzgauer,red angus,red poll,simmental,Angus
1	6366794	rs209074791	G	A	ENSBTAG00000007444	ENSBTAT00000049195	3_prime_UTR_variant	1	5541350	116390006	70705	Milk_Association	Milk potassium content		jersey
1	6366794	rs209074791	G	A	ENSBTAG00000007444	ENSBTAT00000049195	3_prime_UTR_variant	1	5541350	117722977	66772	Production_Association	Body weight (yearling)		charolais,gelbvieh,hereford,limousin,pinzgauer,red angus,red poll,simmental,Angus
1	6366794	rs209074791	G	A	ENSBTAG00000007444	ENSBTAT00000049195	3_prime_UTR_variant	1	5541350	119062922	66774	Production_Association	Body weight (yearling)		charolais,gelbvieh,hereford,limousin,pinzgauer,red angus,red poll,simmental,Angus
1	6366794	rs209074791	G	A	ENSBTAG00000007444	ENSBTAT00000049195	3_prime_UTR_variant	1	5541350	119062922	66775	Production_Association	Body weight gain		charolais,gelbvieh,hereford,limousin,pinzgauer,red angus,red poll,simmental,Angus
1	6366794	rs209074791	G	A	ENSBTAG00000007444	ENSBTAT00000049195	3_prime_UTR_variant	1	5541350	119106846	66778	Production_Association	Body weight (yearling)		charolais,gelbvieh,hereford,limousin,pinzgauer,red angus,red poll,simmental,Angus
1	6366794	rs209074791	G	A	ENSBTAG00000007444	ENSBTAT00000049195	3_prime_UTR_variant	1	5541350	119106846	66779	Production_Association	Body weight gain		charolais,gelbvieh,hereford,limousin,pinzgauer,red angus,red poll,simmental,Angus
1	6366794	rs209074791	G	A	ENSBTAG00000007444	ENSBTAT00000049195	3_prime_UTR_variant	1	5541350	119128553	66776	Production_Association	Body weight (yearling)		charolais,gelbvieh,hereford,limousin,pinzgauer,red angus,red poll,simmental,Angus
1	6366794	rs209074791	G	A	ENSBTAG00000007444	ENSBTAT00000049195	3_prime_UTR_variant	1	5541350	119128553	66777	Production_Association	Body weight gain		charolais,gelbvieh,hereford,limousin,pinzgauer,red angus,red poll,simmental,Angus
1	6366794	rs209074791	G	A	ENSBTAG00000007444	ENSBTAT00000049195	3_prime_UTR_variant	1	5541350	119188111	65413	Production_Association	Maturity rate		brahman
1	6366794	rs209074791	G	A	ENSBTAG00000007444	ENSBTAT00000049195	3_prime_UTR_variant	1	5541350	119190972	66761	Production_Association	Body weight (yearling)		charolais,gelbvieh,hereford,limousin,pinzgauer,red angus,red poll,simmental,Angus
1	6366794	rs209074791	G	A	ENSBTAG00000007444	ENSBTAT00000049195	3_prime_UTR_variant	1	5541350	119190972	66762	Production_Association	Body weight gain		charolais,gelbvieh,hereford,limousin,pinzgauer,red angus,red poll,simmental,Angus
1	6366794	rs209074791	G	A	ENSBTAG00000007444	ENSBTAT00000049195	3_prime_UTR_variant	1	5541350	119226761	66745	Production_Association	Body weight (yearling)		charolais,gelbvieh,hereford,limousin,pinzgauer,red angus,red poll,simmental,Angus
1	6366794	rs209074791	G	A	ENSBTAG00000007444	ENSBTAT00000049195	3_prime_UTR_variant	1	5541350	119226761	66746	Production_Association	Body weight gain		charolais,gelbvieh,hereford,limousin,pinzgauer,red angus,red poll,simmental,Angus
1	6366794	rs209074791	G	A	ENSBTAG00000007444	ENSBTAT00000049195	3_prime_UTR_variant	1	5541350	119544498	66806	Production_Association	Body weight (yearling)		charolais,gelbvieh,hereford,limousin,pinzgauer,red angus,red poll,simmental,Angus
1	6366794	rs209074791	G	A	ENSBTAG00000007444	ENSBTAT00000049195	3_prime_UTR_variant	1	5541350	119544498	66807	Production_Association	Body weight (yearling)		charolais,gelbvieh,hereford,limousin,pinzgauer,red angus,red poll,simmental,Angus
1	6366794	rs209074791	G	A	ENSBTAG00000007444	ENSBTAT00000049195	3_prime_UTR_variant	1	5541350	119544498	66808	Production_Association	Body weight gain		charolais,gelbvieh,hereford,limousin,pinzgauer,red angus,red poll,simmental,Angus
1	6366794	rs209074791	G	A	ENSBTAG00000007444	ENSBTAT00000049195	3_prime_UTR_variant	1	5541350	119544498	66809	Production_Association	Body weight gain		charolais,gelbvieh,hereford,limousin,pinzgauer,red angus,red poll,simmental,Angus
1	6366794	rs209074791	G	A	ENSBTAG00000007444	ENSBTAT00000049195	3_prime_UTR_variant	1	5541350	119579321	66303	Production_Association	Body weight (yearling)		charolais,gelbvieh,hereford,limousin,pinzgauer,red angus,red poll,simmental,Angus
1	6366794	rs209074791	G	A	ENSBTAG00000007444	ENSBTAT00000049195	3_prime_UTR_variant	1	5541350	119579321	66757	Production_Association	Body weight (yearling)		charolais,gelbvieh,hereford,limousin,pinzgauer,red angus,red poll,simmental,Angus
1	6366794	rs209074791	G	A	ENSBTAG00000007444	ENSBTAT00000049195	3_prime_UTR_variant	1	5541350	119579321	66758	Production_Association	Body weight gain		charolais,gelbvieh,hereford,limousin,pinzgauer,red angus,red poll,simmental,Angus
1	6366794	rs209074791	G	A	ENSBTAG00000007444	ENSBTAT00000049195	3_prime_UTR_variant	1	5541350	119579321	66759	Production_Association	Body weight gain		charolais,gelbvieh,hereford,limousin,pinzgauer,red angus,red poll,simmental,Angus
1	6366794	rs209074791	G	A	ENSBTAG00000007444	ENSBTAT00000049195	3_prime_UTR_variant	1	5541350	119579321	66760	Production_Association	Body weight gain		charolais,gelbvieh,hereford,limousin,pinzgauer,red angus,red poll,simmental,Angus
1	6366794	rs209074791	G	A	ENSBTAG00000007444	ENSBTAT00000049195	3_prime_UTR_variant	1	5541350	119725980	66716	Production_Association	Body weight (yearling)		charolais,gelbvieh,hereford,limousin,pinzgauer,red angus,red poll,simmental,Angus
1	6366794	rs209074791	G	A	ENSBTAG00000007444	ENSBTAT00000049195	3_prime_UTR_variant	1	5541350	119749435	66722	Production_Association	Body weight (yearling)		charolais,gelbvieh,hereford,limousin,pinzgauer,red angus,red poll,simmental,Angus
1	6366794	rs209074791	G	A	ENSBTAG00000007444	ENSBTAT00000049195	3_prime_UTR_variant	1	5541350	122500902	66811	Production_Association	Body weight gain		charolais,gelbvieh,hereford,limousin,pinzgauer,red angus,red poll,simmental,Angus
1	6366794	rs209074791	G	A	ENSBTAG00000007444	ENSBTAT00000049195	3_prime_UTR_variant	1	5541350	122606060	66810	Production_Association	Body weight gain		charolais,gelbvieh,hereford,limousin,pinzgauer,red angus,red poll,simmental,Angus
1	6366794	rs209074791	G	A	ENSBTAG00000007444	ENSBTAT00000049195	3_prime_UTR_variant	1	5541350	126199442	66741	Production_Association	Body weight (yearling)		charolais,gelbvieh,hereford,limousin,pinzgauer,red angus,red poll,simmental,Angus
1	6366794	rs209074791	G	A	ENSBTAG00000007444	ENSBTAT00000049195	3_prime_UTR_variant	1	5541350	126606821	66812	Production_Association	Body weight (yearling)		charolais,gelbvieh,hereford,limousin,pinzgauer,red angus,red poll,simmental,Angus
1	6366794	rs209074791	G	A	ENSBTAG00000007444	ENSBTAT00000049195	3_prime_UTR_variant	1	5541350	128320921	66805	Production_Association	Body weight (yearling)		charolais,gelbvieh,hereford,limousin,pinzgauer,red angus,red poll,simmental,Angus
1	6366794	rs209074791	G	A	ENSBTAG00000007444	ENSBTAT00000049195	3_prime_UTR_variant	1	5541350	129305286	66801	Production_Association	Body weight (yearling)		charolais,gelbvieh,hereford,limousin,pinzgauer,red angus,red poll,simmental,Angus
1	6366794	rs209074791	G	A	ENSBTAG00000007444	ENSBTAT00000049195	3_prime_UTR_variant	1	5541350	129305286	66802	Production_Association	Body weight gain		charolais,gelbvieh,hereford,limousin,pinzgauer,red angus,red poll,simmental,Angus
1	6366794	rs209074791	G	A	ENSBTAG00000007444	ENSBTAT00000049195	3_prime_UTR_variant	1	5541350	129339888	66803	Production_Association	Body weight (yearling)		charolais,gelbvieh,hereford,limousin,pinzgauer,red angus,red poll,simmental,Angus
1	6366794	rs209074791	G	A	ENSBTAG00000007444	ENSBTAT00000049195	3_prime_UTR_variant	1	5541350	129339888	66804	Production_Association	Body weight gain		charolais,gelbvieh,hereford,limousin,pinzgauer,red angus,red poll,simmental,Angus
1	6366794	rs209074791	G	A	ENSBTAG00000007444	ENSBTAT00000049195	3_prime_UTR_variant	1	5541350	131806615	66815	Production_Association	Body weight (birth)		charolais,gelbvieh,hereford,limousin,pinzgauer,red angus,red poll,simmental,Angus
1	6366794	rs209074791	G	A	ENSBTAG00000007444	ENSBTAT00000049195	3_prime_UTR_variant	1	5541350	132112112	66705	Production_Association	Body weight (yearling)		charolais,gelbvieh,hereford,limousin,pinzgauer,red angus,red poll,simmental,Angus
1	6366794	rs209074791	G	A	ENSBTAG00000007444	ENSBTAT00000049195	3_prime_UTR_variant	1	5541350	132696716	66706	Production_Association	Body weight gain		charolais,gelbvieh,hereford,limousin,pinzgauer,red angus,red poll,simmental,Angus
1	6366794	rs209074791	G	A	ENSBTAG00000007444	ENSBTAT00000049195	3_prime_UTR_variant	1	5541350	133958930	66813	Production_Association	Body weight (yearling)		charolais,gelbvieh,hereford,limousin,pinzgauer,red angus,red poll,simmental,Angus
1	6366794	rs209074791	G	A	ENSBTAG00000007444	ENSBTAT00000049195	3_prime_UTR_variant	1	5541350	133958930	66814	Production_Association	Body weight gain		charolais,gelbvieh,hereford,limousin,pinzgauer,red angus,red poll,simmental,Angus
1	6366794	rs209074791	G	A	ENSBTAG00000007444	ENSBTAT00000049195	3_prime_UTR_variant	1	5541350	134030824	66707	Production_Association	Body weight (yearling)		charolais,gelbvieh,hereford,limousin,pinzgauer,red angus,red poll,simmental,Angus
1	6366794	rs209074791	G	A	ENSBTAG00000007444	ENSBTAT00000049195	3_prime_UTR_variant	1	5541350	134069581	66816	Production_Association	Body weight (yearling)		charolais,gelbvieh,hereford,limousin,pinzgauer,red angus,red poll,simmental,Angus
1	6366794	rs209074791	G	A	ENSBTAG00000007444	ENSBTAT00000049195	3_prime_UTR_variant	1	5541350	134069581	66817	Production_Association	Body weight gain		charolais,gelbvieh,hereford,limousin,pinzgauer,red angus,red poll,simmental,Angus
1	6366794	rs209074791	G	A	ENSBTAG00000007444	ENSBTAT00000049195	3_prime_UTR_variant	1	5541350	134892819	66713	Production_Association	Body weight gain		charolais,gelbvieh,hereford,limousin,pinzgauer,red angus,red poll,simmental,Angus
1	6366794	rs209074791	G	A	ENSBTAG00000007444	ENSBTAT00000049195	3_prime_UTR_variant	1	5541350	136079172	66708	Production_Association	Body weight (yearling)		charolais,gelbvieh,hereford,limousin,pinzgauer,red angus,red poll,simmental,Angus
1	6366794	rs209074791	G	A	ENSBTAG00000007444	ENSBTAT00000049195	3_prime_UTR_variant	1	5541350	138194984	69588	Milk_Association	Milk iron content		holstein
1	6366794	rs209074791	G	A	ENSBTAG00000007444	ENSBTAT00000049195	3_prime_UTR_variant	1	5541350	138993105	66786	Production_Association	Body weight gain		charolais,gelbvieh,hereford,limousin,pinzgauer,red angus,red poll,simmental,Angus
1	6366794	rs209074791	G	A	ENSBTAG00000007444	ENSBTAT00000049195	3_prime_UTR_variant	1	5541350	139090933	69961	Milk_Association	Milk iron content		holstein
1	6366794	rs209074791	G	A	ENSBTAG00000007444	ENSBTAT00000049195	3_prime_UTR_variant	1	5541350	139139317	69620	Milk_Association	Milk iron content		holstein
1	6366794	rs209074791	G	A	ENSBTAG00000007444	ENSBTAT00000049195	3_prime_UTR_variant	1	5541350	142172775	66721	Production_Association	Body weight (yearling)		charolais,gelbvieh,hereford,limousin,pinzgauer,red angus,red poll,simmental,Angus
1	6366794	rs209074791	G	A	ENSBTAG00000007444	ENSBTAT00000049195	3_prime_UTR_variant	1	5541350	143136829	66723	Production_Association	Body weight (yearling)		charolais,gelbvieh,hereford,limousin,pinzgauer,red angus,red poll,simmental,Angus
1	6366794	rs209074791	G	A	ENSBTAG00000007444	ENSBTAT00000049195	3_prime_UTR_variant	1	5541350	143517315	69976	Milk_Association	Milk iron content		holstein
1	6366794	rs209074791	G	A	ENSBTAG00000007444	ENSBTAT00000049195	3_prime_UTR_variant	1	5541350	143536644	69977	Milk_Association	Milk iron content		holstein
1	6366794	rs209074791	G	A	ENSBTAG00000007444	ENSBTAT00000049195	3_prime_UTR_variant	1	5541350	143550421	69978	Milk_Association	Milk iron content		holstein
1	6366794	rs209074791	G	A	ENSBTAG00000007444	ENSBTAT00000049195	3_prime_UTR_variant	1	5541350	144176042	70629	Milk_Association	Milk phosphorus content		jersey
1	6366794	rs209074791	G	A	ENSBTAG00000007444	ENSBTAT00000049195	3_prime_UTR_variant	1	5541350	144192032	70630	Milk_Association	Milk phosphorus content		jersey
1	6366794	rs209074791	G	A	ENSBTAG00000007444	ENSBTAT00000049195	3_prime_UTR_variant	1	5541350	144197152	70638	Milk_Association	Milk phosphorus content		jersey
1	6366794	rs209074791	G	A	ENSBTAG00000007444	ENSBTAT00000049195	3_prime_UTR_variant	1	5541350	144198520	70631	Milk_Association	Milk phosphorus content		jersey
1	6366794	rs209074791	G	A	ENSBTAG00000007444	ENSBTAT00000049195	3_prime_UTR_variant	1	5541350	144199805	70632	Milk_Association	Milk phosphorus content		jersey
1	6366794	rs209074791	G	A	ENSBTAG00000007444	ENSBTAT00000049195	3_prime_UTR_variant	1	5541350	144208359	70575	Milk_Association	Milk phosphorus content		jersey
1	6366794	rs209074791	G	A	ENSBTAG00000007444	ENSBTAT00000049195	3_prime_UTR_variant	1	5541350	144211730	70573	Milk_Association	Milk phosphorus content		jersey
1	6366794	rs209074791	G	A	ENSBTAG00000007444	ENSBTAT00000049195	3_prime_UTR_variant	1	5541350	144244163	70577	Milk_Association	Milk phosphorus content		jersey
1	6366794	rs209074791	G	A	ENSBTAG00000007444	ENSBTAT00000049195	3_prime_UTR_variant	1	5541350	144314268	66712	Production_Association	Body weight gain		charolais,gelbvieh,hereford,limousin,pinzgauer,red angus,red poll,simmental,Angus
1	6366794	rs209074791	G	A	ENSBTAG00000007444	ENSBTAT00000049195	3_prime_UTR_variant	1	5541350	144351998	70549	Milk_Association	Milk phosphorus content		jersey
1	6366794	rs209074791	G	A	ENSBTAG00000007444	ENSBTAT00000049195	3_prime_UTR_variant	1	5541350	144353593	70550	Milk_Association	Milk phosphorus content		jersey
1	6366794	rs209074791	G	A	ENSBTAG00000007444	ENSBTAT00000049195	3_prime_UTR_variant	1	5541350	144354416	70551	Milk_Association	Milk phosphorus content		jersey
1	6366794	rs209074791	G	A	ENSBTAG00000007444	ENSBTAT00000049195	3_prime_UTR_variant	1	5541350	144357062	70552	Milk_Association	Milk phosphorus content		jersey
1	6366794	rs209074791	G	A	ENSBTAG00000007444	ENSBTAT00000049195	3_prime_UTR_variant	1	5541350	144358943	70553	Milk_Association	Milk phosphorus content		jersey
1	6366794	rs209074791	G	A	ENSBTAG00000007444	ENSBTAT00000049195	3_prime_UTR_variant	1	5541350	144360564	70554	Milk_Association	Milk phosphorus content		jersey
1	6366794	rs209074791	G	A	ENSBTAG00000007444	ENSBTAT00000049195	3_prime_UTR_variant	1	5541350	144361496	70555	Milk_Association	Milk phosphorus content		jersey
1	6366794	rs209074791	G	A	ENSBTAG00000007444	ENSBTAT00000049195	3_prime_UTR_variant	1	5541350	144362326	70576	Milk_Association	Milk phosphorus content		jersey
1	6366794	rs209074791	G	A	ENSBTAG00000007444	ENSBTAT00000049195	3_prime_UTR_variant	1	5541350	144363494	70565	Milk_Association	Milk phosphorus content		jersey
1	6366794	rs209074791	G	A	ENSBTAG00000007444	ENSBTAT00000049195	3_prime_UTR_variant	1	5541350	144364065	70566	Milk_Association	Milk phosphorus content		jersey
1	6366794	rs209074791	G	A	ENSBTAG00000007444	ENSBTAT00000049195	3_prime_UTR_variant	1	5541350	144364670	70567	Milk_Association	Milk phosphorus content		jersey
1	6366794	rs209074791	G	A	ENSBTAG00000007444	ENSBTAT00000049195	3_prime_UTR_variant	1	5541350	144365247	70568	Milk_Association	Milk phosphorus content		jersey
1	6366794	rs209074791	G	A	ENSBTAG00000007444	ENSBTAT00000049195	3_prime_UTR_variant	1	5541350	144365955	70574	Milk_Association	Milk phosphorus content		jersey
1	6366794	rs209074791	G	A	ENSBTAG00000007444	ENSBTAT00000049195	3_prime_UTR_variant	1	5541350	144367369	70569	Milk_Association	Milk phosphorus content		jersey
1	6366794	rs209074791	G	A	ENSBTAG00000007444	ENSBTAT00000049195	3_prime_UTR_variant	1	5541350	144368517	70570	Milk_Association	Milk phosphorus content		jersey
1	6366794	rs209074791	G	A	ENSBTAG00000007444	ENSBTAT00000049195	3_prime_UTR_variant	1	5541350	144369524	70571	Milk_Association	Milk phosphorus content		jersey
1	6366794	rs209074791	G	A	ENSBTAG00000007444	ENSBTAT00000049195	3_prime_UTR_variant	1	5541350	144370320	70559	Milk_Association	Milk phosphorus content		jersey
1	6366794	rs209074791	G	A	ENSBTAG00000007444	ENSBTAT00000049195	3_prime_UTR_variant	1	5541350	144371714	70560	Milk_Association	Milk phosphorus content		jersey
1	6366794	rs209074791	G	A	ENSBTAG00000007444	ENSBTAT00000049195	3_prime_UTR_variant	1	5541350	144374198	70561	Milk_Association	Milk phosphorus content		jersey
1	6366794	rs209074791	G	A	ENSBTAG00000007444	ENSBTAT00000049195	3_prime_UTR_variant	1	5541350	144374747	70572	Milk_Association	Milk phosphorus content		jersey
1	6366794	rs209074791	G	A	ENSBTAG00000007444	ENSBTAT00000049195	3_prime_UTR_variant	1	5541350	144375250	70562	Milk_Association	Milk phosphorus content		jersey
1	6366794	rs209074791	G	A	ENSBTAG00000007444	ENSBTAT00000049195	3_prime_UTR_variant	1	5541350	144381007	70578	Milk_Association	Milk phosphorus content		jersey
1	6366794	rs209074791	G	A	ENSBTAG00000007444	ENSBTAT00000049195	3_prime_UTR_variant	1	5541350	144389439	70579	Milk_Association	Milk phosphorus content		jersey
1	6366794	rs209074791	G	A	ENSBTAG00000007444	ENSBTAT00000049195	3_prime_UTR_variant	1	5541350	144392728	70580	Milk_Association	Milk phosphorus content		jersey
1	6366794	rs209074791	G	A	ENSBTAG00000007444	ENSBTAT00000049195	3_prime_UTR_variant	1	5541350	144394327	70599	Milk_Association	Milk phosphorus content		jersey
1	6366794	rs209074791	G	A	ENSBTAG00000007444	ENSBTAT00000049195	3_prime_UTR_variant	1	5541350	144395159	70625	Milk_Association	Milk phosphorus content		jersey
1	6366794	rs209074791	G	A	ENSBTAG00000007444	ENSBTAT00000049195	3_prime_UTR_variant	1	5541350	144396101	70600	Milk_Association	Milk phosphorus content		jersey
1	6366794	rs209074791	G	A	ENSBTAG00000007444	ENSBTAT00000049195	3_prime_UTR_variant	1	5541350	144398073	70601	Milk_Association	Milk phosphorus content		jersey
1	6366794	rs209074791	G	A	ENSBTAG00000007444	ENSBTAT00000049195	3_prime_UTR_variant	1	5541350	144398834	70602	Milk_Association	Milk phosphorus content		jersey
1	6366794	rs209074791	G	A	ENSBTAG00000007444	ENSBTAT00000049195	3_prime_UTR_variant	1	5541350	144403202	70603	Milk_Association	Milk phosphorus content		jersey
1	6366794	rs209074791	G	A	ENSBTAG00000007444	ENSBTAT00000049195	3_prime_UTR_variant	1	5541350	144405823	70581	Milk_Association	Milk phosphorus content		jersey
1	6366794	rs209074791	G	A	ENSBTAG00000007444	ENSBTAT00000049195	3_prime_UTR_variant	1	5541350	144406325	70582	Milk_Association	Milk phosphorus content		jersey
1	6366794	rs209074791	G	A	ENSBTAG00000007444	ENSBTAT00000049195	3_prime_UTR_variant	1	5541350	144408383	70604	Milk_Association	Milk phosphorus content		jersey
1	6366794	rs209074791	G	A	ENSBTAG00000007444	ENSBTAT00000049195	3_prime_UTR_variant	1	5541350	144409116	70605	Milk_Association	Milk phosphorus content		jersey
1	6366794	rs209074791	G	A	ENSBTAG00000007444	ENSBTAT00000049195	3_prime_UTR_variant	1	5541350	144411052	70624	Milk_Association	Milk phosphorus content		jersey
1	6366794	rs209074791	G	A	ENSBTAG00000007444	ENSBTAT00000049195	3_prime_UTR_variant	1	5541350	144414230	70606	Milk_Association	Milk phosphorus content		jersey
1	6366794	rs209074791	G	A	ENSBTAG00000007444	ENSBTAT00000049195	3_prime_UTR_variant	1	5541350	144426384	70607	Milk_Association	Milk phosphorus content		jersey
1	6366794	rs209074791	G	A	ENSBTAG00000007444	ENSBTAT00000049195	3_prime_UTR_variant	1	5541350	144440719	70628	Milk_Association	Milk phosphorus content		jersey
1	6366794	rs209074791	G	A	ENSBTAG00000007444	ENSBTAT00000049195	3_prime_UTR_variant	1	5541350	144442438	70608	Milk_Association	Milk phosphorus content		jersey
1	6366794	rs209074791	G	A	ENSBTAG00000007444	ENSBTAT00000049195	3_prime_UTR_variant	1	5541350	144444294	70609	Milk_Association	Milk phosphorus content		jersey
1	6366794	rs209074791	G	A	ENSBTAG00000007444	ENSBTAT00000049195	3_prime_UTR_variant	1	5541350	144449259	70598	Milk_Association	Milk phosphorus content		jersey
1	6366794	rs209074791	G	A	ENSBTAG00000007444	ENSBTAT00000049195	3_prime_UTR_variant	1	5541350	144450747	70610	Milk_Association	Milk phosphorus content		jersey
1	6366794	rs209074791	G	A	ENSBTAG00000007444	ENSBTAT00000049195	3_prime_UTR_variant	1	5541350	144451588	70611	Milk_Association	Milk phosphorus content		jersey
1	6366794	rs209074791	G	A	ENSBTAG00000007444	ENSBTAT00000049195	3_prime_UTR_variant	1	5541350	144457335	70583	Milk_Association	Milk phosphorus content		jersey
1	6366794	rs209074791	G	A	ENSBTAG00000007444	ENSBTAT00000049195	3_prime_UTR_variant	1	5541350	144461580	70591	Milk_Association	Milk phosphorus content		jersey
1	6366794	rs209074791	G	A	ENSBTAG00000007444	ENSBTAT00000049195	3_prime_UTR_variant	1	5541350	144464402	70584	Milk_Association	Milk phosphorus content		jersey
1	6366794	rs209074791	G	A	ENSBTAG00000007444	ENSBTAT00000049195	3_prime_UTR_variant	1	5541350	144465201	70585	Milk_Association	Milk phosphorus content		jersey
1	6366794	rs209074791	G	A	ENSBTAG00000007444	ENSBTAT00000049195	3_prime_UTR_variant	1	5541350	144465824	70626	Milk_Association	Milk phosphorus content		jersey
1	6366794	rs209074791	G	A	ENSBTAG00000007444	ENSBTAT00000049195	3_prime_UTR_variant	1	5541350	144467000	70586	Milk_Association	Milk phosphorus content		jersey
1	6366794	rs209074791	G	A	ENSBTAG00000007444	ENSBTAT00000049195	3_prime_UTR_variant	1	5541350	144467965	70587	Milk_Association	Milk phosphorus content		jersey
1	6366794	rs209074791	G	A	ENSBTAG00000007444	ENSBTAT00000049195	3_prime_UTR_variant	1	5541350	144468590	70588	Milk_Association	Milk phosphorus content		jersey
1	6366794	rs209074791	G	A	ENSBTAG00000007444	ENSBTAT00000049195	3_prime_UTR_variant	1	5541350	144470173	70592	Milk_Association	Milk phosphorus content		jersey
1	6366794	rs209074791	G	A	ENSBTAG00000007444	ENSBTAT00000049195	3_prime_UTR_variant	1	5541350	144471604	70593	Milk_Association	Milk phosphorus content		jersey
1	6366794	rs209074791	G	A	ENSBTAG00000007444	ENSBTAT00000049195	3_prime_UTR_variant	1	5541350	144472641	70564	Milk_Association	Milk phosphorus content		jersey
1	6366794	rs209074791	G	A	ENSBTAG00000007444	ENSBTAT00000049195	3_prime_UTR_variant	1	5541350	144475415	70594	Milk_Association	Milk phosphorus content		jersey
1	6366794	rs209074791	G	A	ENSBTAG00000007444	ENSBTAT00000049195	3_prime_UTR_variant	1	5541350	144793801	70634	Milk_Association	Milk phosphorus content		jersey
1	6366794	rs209074791	G	A	ENSBTAG00000007444	ENSBTAT00000049195	3_prime_UTR_variant	1	5541350	144794322	70635	Milk_Association	Milk phosphorus content		jersey
1	6366794	rs209074791	G	A	ENSBTAG00000007444	ENSBTAT00000049195	3_prime_UTR_variant	1	5541350	144794904	70636	Milk_Association	Milk phosphorus content		jersey
1	6366794	rs209074791	G	A	ENSBTAG00000007444	ENSBTAT00000049195	3_prime_UTR_variant	1	5541350	144914323	70614	Milk_Association	Milk phosphorus content		jersey
1	6366794	rs209074791	G	A	ENSBTAG00000007444	ENSBTAT00000049195	3_prime_UTR_variant	1	5541350	146262728	70589	Milk_Association	Milk phosphorus content		jersey
1	6366794	rs209074791	G	A	ENSBTAG00000007444	ENSBTAT00000049195	3_prime_UTR_variant	1	5541350	146270823	70612	Milk_Association	Milk phosphorus content		jersey
1	6366794	rs209074791	G	A	ENSBTAG00000007444	ENSBTAT00000049195	3_prime_UTR_variant	1	5541350	146276111	70613	Milk_Association	Milk phosphorus content		jersey
1	6366794	rs209074791	G	A	ENSBTAG00000007444	ENSBTAT00000049195	3_prime_UTR_variant	1	5541350	146281940	70595	Milk_Association	Milk phosphorus content		jersey
1	6366794	rs209074791	G	A	ENSBTAG00000007444	ENSBTAT00000049195	3_prime_UTR_variant	1	5541350	146284444	70596	Milk_Association	Milk phosphorus content		jersey
1	6366794	rs209074791	G	A	ENSBTAG00000007444	ENSBTAT00000049195	3_prime_UTR_variant	1	5541350	146286259	70590	Milk_Association	Milk phosphorus content		jersey
1	6366794	rs209074791	G	A	ENSBTAG00000007444	ENSBTAT00000049195	3_prime_UTR_variant	1	5541350	146287858	70597	Milk_Association	Milk phosphorus content		jersey
1	6366794	rs209074791	G	A	ENSBTAG00000007444	ENSBTAT00000049195	3_prime_UTR_variant	1	5541350	146321692	70627	Milk_Association	Milk phosphorus content		jersey
1	6366794	rs209074791	G	A	ENSBTAG00000007444	ENSBTAT00000049195	3_prime_UTR_variant	1	5541350	146378281	70633	Milk_Association	Milk phosphorus content		jersey
1	6366794	rs209074791	G	A	ENSBTAG00000007444	ENSBTAT00000049195	3_prime_UTR_variant	1	5541350	146492280	70615	Milk_Association	Milk phosphorus content		jersey
1	6366794	rs209074791	G	A	ENSBTAG00000007444	ENSBTAT00000049195	3_prime_UTR_variant	1	5541350	146511847	70616	Milk_Association	Milk phosphorus content		jersey
1	6366794	rs209074791	G	A	ENSBTAG00000007444	ENSBTAT00000049195	3_prime_UTR_variant	1	5541350	146515898	70617	Milk_Association	Milk phosphorus content		jersey
1	6366794	rs209074791	G	A	ENSBTAG00000007444	ENSBTAT00000049195	3_prime_UTR_variant	1	5541350	146518022	70618	Milk_Association	Milk phosphorus content		jersey
1	6366794	rs209074791	G	A	ENSBTAG00000007444	ENSBTAT00000049195	3_prime_UTR_variant	1	5541350	146518632	70619	Milk_Association	Milk phosphorus content		jersey
1	6366794	rs209074791	G	A	ENSBTAG00000007444	ENSBTAT00000049195	3_prime_UTR_variant	1	5541350	146519160	70620	Milk_Association	Milk phosphorus content		jersey
1	6366794	rs209074791	G	A	ENSBTAG00000007444	ENSBTAT00000049195	3_prime_UTR_variant	1	5541350	146520556	70621	Milk_Association	Milk phosphorus content		jersey
1	6366794	rs209074791	G	A	ENSBTAG00000007444	ENSBTAT00000049195	3_prime_UTR_variant	1	5541350	146531067	70622	Milk_Association	Milk phosphorus content		jersey
1	6366794	rs209074791	G	A	ENSBTAG00000007444	ENSBTAT00000049195	3_prime_UTR_variant	1	5541350	146587698	66822	Production_Association	Body weight gain		charolais,gelbvieh,hereford,limousin,pinzgauer,red angus,red poll,simmental,Angus
1	6366794	rs209074791	G	A	ENSBTAG00000007444	ENSBTAT00000049195	3_prime_UTR_variant	1	5541350	146640701	70637	Milk_Association	Milk phosphorus content		jersey
1	6366794	rs209074791	G	A	ENSBTAG00000007444	ENSBTAT00000049195	3_prime_UTR_variant	1	5541350	146727160	70623	Milk_Association	Milk phosphorus content		jersey
1	6366794	rs209074791	G	A	ENSBTAG00000007444	ENSBTAT00000049195	3_prime_UTR_variant	1	5541350	147551011	66752	Production_Association	Body weight (yearling)		charolais,gelbvieh,hereford,limousin,pinzgauer,red angus,red poll,simmental,Angus
1	6366794	rs209074791	G	A	ENSBTAG00000007444	ENSBTAT00000049195	3_prime_UTR_variant	1	5541350	147551011	66753	Production_Association	Body weight gain		charolais,gelbvieh,hereford,limousin,pinzgauer,red angus,red poll,simmental,Angus
1	6366794	rs209074791	G	A	ENSBTAG00000007444	ENSBTAT00000049195	3_prime_UTR_variant	1	5541350	147812250	66711	Production_Association	Body weight gain		charolais,gelbvieh,hereford,limousin,pinzgauer,red angus,red poll,simmental,Angus
1	6366794	rs209074791	G	A	ENSBTAG00000007444	ENSBTAT00000049195	3_prime_UTR_variant	1	5541350	147978317	66785	Production_Association	Body weight gain		charolais,gelbvieh,hereford,limousin,pinzgauer,red angus,red poll,simmental,Angus
1	6366794	rs209074791	G	A	ENSBTAG00000007444	ENSBTAT00000049195	3_prime_UTR_variant	1	5541350	148057870	66715	Production_Association	Body weight gain		charolais,gelbvieh,hereford,limousin,pinzgauer,red angus,red poll,simmental,Angus
1	6366794	rs209074791	G	A	ENSBTAG00000007444	ENSBTAT00000049195	3_prime_UTR_variant	1	5541350	148351790	66819	Production_Association	Body weight (weaning)		charolais,gelbvieh,hereford,limousin,pinzgauer,red angus,red poll,simmental,Angus
1	6366794	rs209074791	G	A	ENSBTAG00000007444	ENSBTAT00000049195	3_prime_UTR_variant	1	5541350	148351790	66820	Production_Association	Body weight (yearling)		charolais,gelbvieh,hereford,limousin,pinzgauer,red angus,red poll,simmental,Angus
1	6366794	rs209074791	G	A	ENSBTAG00000007444	ENSBTAT00000049195	3_prime_UTR_variant	1	5541350	148351790	66821	Production_Association	Body weight gain		charolais,gelbvieh,hereford,limousin,pinzgauer,red angus,red poll,simmental,Angus
1	6366794	rs209074791	G	A	ENSBTAG00000007444	ENSBTAT00000049195	3_prime_UTR_variant	1	5541350	149852860	66818	Production_Association	Body weight gain		charolais,gelbvieh,hereford,limousin,pinzgauer,red angus,red poll,simmental,Angus
1	6366794	rs209074791	G	A	ENSBTAG00000007444	ENSBTAT00000049195	3_prime_UTR_variant	1	5541350	150253345	65823	Reproduction_Association	sperm counts		holstein
1	6366794	rs209074791	G	A	ENSBTAG00000007444	ENSBTAT00000049195	3_prime_UTR_variant	1	5541350	153050639	65408	Production_Association	Maturity rate		brahman
1	6366794	rs209074791	G	A	ENSBTAG00000007444	ENSBTAT00000049195	3_prime_UTR_variant	1	5541350	153056671	65409	Production_Association	Maturity rate		brahman
1	6366794	rs209074791	G	A	ENSBTAG00000007444	ENSBTAT00000049195	3_prime_UTR_variant	1	5541350	157395825	65414	Production_Association	Maturity rate		brahman
1	6366794	rs209074791	G	A	ENSBTAG00000007444	ENSBTAT00000049195	3_prime_UTR_variant	1	6243987	6809918	106518	Milk_QTL	Milk yield	MY	blonde d'aquitaine
1	6366864	rs43215583	C	T	ENSBTAG00000007444	ENSBTAT00000049195	3_prime_UTR_variant	1	176459	6475314	106485	Reproduction_Association	Calving ease (maternal)	CALEASE	blonde d'aquitaine
1	6366864	rs43215583	C	T	ENSBTAG00000007444	ENSBTAT00000049195	3_prime_UTR_variant	1	5541350	8054609	66726	Production_Association	Body weight (birth)		charolais,gelbvieh,hereford,limousin,pinzgauer,red angus,red poll,simmental,Angus
1	6366864	rs43215583	C	T	ENSBTAG00000007444	ENSBTAT00000049195	3_prime_UTR_variant	1	5541350	15976406	66742	Production_Association	Body weight (yearling)		charolais,gelbvieh,hereford,limousin,pinzgauer,red angus,red poll,simmental,Angus
1	6366864	rs43215583	C	T	ENSBTAG00000007444	ENSBTAT00000049195	3_prime_UTR_variant	1	5541350	16744868	66749	Production_Association	Body weight gain		charolais,gelbvieh,hereford,limousin,pinzgauer,red angus,red poll,simmental,Angus
1	6366864	rs43215583	C	T	ENSBTAG00000007444	ENSBTAT00000049195	3_prime_UTR_variant	1	5541350	16997682	66302	Production_Association	Body weight gain		charolais,gelbvieh,hereford,limousin,pinzgauer,red angus,red poll,simmental,Angus
1	6366864	rs43215583	C	T	ENSBTAG00000007444	ENSBTAT00000049195	3_prime_UTR_variant	1	5541350	16997682	66750	Production_Association	Body weight (yearling)		charolais,gelbvieh,hereford,limousin,pinzgauer,red angus,red poll,simmental,Angus
1	6366864	rs43215583	C	T	ENSBTAG00000007444	ENSBTAT00000049195	3_prime_UTR_variant	1	5541350	17021158	66728	Production_Association	Body weight (yearling)		charolais,gelbvieh,hereford,limousin,pinzgauer,red angus,red poll,simmental,Angus
1	6366864	rs43215583	C	T	ENSBTAG00000007444	ENSBTAT00000049195	3_prime_UTR_variant	1	5541350	17021158	66729	Production_Association	Body weight gain		charolais,gelbvieh,hereford,limousin,pinzgauer,red angus,red poll,simmental,Angus
1	6366864	rs43215583	C	T	ENSBTAG00000007444	ENSBTAT00000049195	3_prime_UTR_variant	1	5541350	18285494	66823	Production_Association	Body weight gain		charolais,gelbvieh,hereford,limousin,pinzgauer,red angus,red poll,simmental,Angus
1	6366864	rs43215583	C	T	ENSBTAG00000007444	ENSBTAT00000049195	3_prime_UTR_variant	1	5541350	24278077	66790	Production_Association	Body weight (yearling)		charolais,gelbvieh,hereford,limousin,pinzgauer,red angus,red poll,simmental,Angus
1	6366864	rs43215583	C	T	ENSBTAG00000007444	ENSBTAT00000049195	3_prime_UTR_variant	1	5541350	24302227	66732	Production_Association	Body weight (yearling)		charolais,gelbvieh,hereford,limousin,pinzgauer,red angus,red poll,simmental,Angus
1	6366864	rs43215583	C	T	ENSBTAG00000007444	ENSBTAT00000049195	3_prime_UTR_variant	1	5541350	25607968	66791	Production_Association	Body weight (yearling)		charolais,gelbvieh,hereford,limousin,pinzgauer,red angus,red poll,simmental,Angus
1	6366864	rs43215583	C	T	ENSBTAG00000007444	ENSBTAT00000049195	3_prime_UTR_variant	1	5541350	28162125	66773	Production_Association	Body weight (yearling)		charolais,gelbvieh,hereford,limousin,pinzgauer,red angus,red poll,simmental,Angus
1	6366864	rs43215583	C	T	ENSBTAG00000007444	ENSBTAT00000049195	3_prime_UTR_variant	1	5541350	29084751	65407	Production_Association	Maturity rate		brahman
1	6366864	rs43215583	C	T	ENSBTAG00000007444	ENSBTAT00000049195	3_prime_UTR_variant	1	5541350	29097620	65410	Production_Association	Maturity rate		brahman
1	6366864	rs43215583	C	T	ENSBTAG00000007444	ENSBTAT00000049195	3_prime_UTR_variant	1	5541350	29098505	65412	Production_Association	Maturity rate		brahman
1	6366864	rs43215583	C	T	ENSBTAG00000007444	ENSBTAT00000049195	3_prime_UTR_variant	1	5541350	30655392	66771	Production_Association	Body weight gain		charolais,gelbvieh,hereford,limousin,pinzgauer,red angus,red poll,simmental,Angus
1	6366864	rs43215583	C	T	ENSBTAG00000007444	ENSBTAT00000049195	3_prime_UTR_variant	1	5541350	32059988	65416	Production_Association	Maturity rate		brahman
1	6366864	rs43215583	C	T	ENSBTAG00000007444	ENSBTAT00000049195	3_prime_UTR_variant	1	5541350	33376211	66765	Production_Association	Body weight (weaning)		charolais,gelbvieh,hereford,limousin,pinzgauer,red angus,red poll,simmental,Angus
1	6366864	rs43215583	C	T	ENSBTAG00000007444	ENSBTAT00000049195	3_prime_UTR_variant	1	5541350	33376211	66766	Production_Association	Body weight (yearling)		charolais,gelbvieh,hereford,limousin,pinzgauer,red angus,red poll,simmental,Angus
1	6366864	rs43215583	C	T	ENSBTAG00000007444	ENSBTAT00000049195	3_prime_UTR_variant	1	5541350	33376211	66767	Production_Association	Body weight gain		charolais,gelbvieh,hereford,limousin,pinzgauer,red angus,red poll,simmental,Angus
1	6366864	rs43215583	C	T	ENSBTAG00000007444	ENSBTAT00000049195	3_prime_UTR_variant	1	5541350	38230838	66709	Production_Association	Body weight (yearling)		charolais,gelbvieh,hereford,limousin,pinzgauer,red angus,red poll,simmental,Angus
1	6366864	rs43215583	C	T	ENSBTAG00000007444	ENSBTAT00000049195	3_prime_UTR_variant	1	5541350	41785223	66730	Production_Association	Body weight gain		charolais,gelbvieh,hereford,limousin,pinzgauer,red angus,red poll,simmental,Angus
1	6366864	rs43215583	C	T	ENSBTAG00000007444	ENSBTAT00000049195	3_prime_UTR_variant	1	5541350	41834521	66751	Production_Association	Body weight (yearling)		charolais,gelbvieh,hereford,limousin,pinzgauer,red angus,red poll,simmental,Angus
1	6366864	rs43215583	C	T	ENSBTAG00000007444	ENSBTAT00000049195	3_prime_UTR_variant	1	5541350	42890279	66733	Production_Association	Body weight (yearling)		charolais,gelbvieh,hereford,limousin,pinzgauer,red angus,red poll,simmental,Angus
1	6366864	rs43215583	C	T	ENSBTAG00000007444	ENSBTAT00000049195	3_prime_UTR_variant	1	5541350	43022635	66764	Production_Association	Body weight gain		charolais,gelbvieh,hereford,limousin,pinzgauer,red angus,red poll,simmental,Angus
1	6366864	rs43215583	C	T	ENSBTAG00000007444	ENSBTAT00000049195	3_prime_UTR_variant	1	5541350	47222095	66780	Production_Association	Body weight (yearling)		charolais,gelbvieh,hereford,limousin,pinzgauer,red angus,red poll,simmental,Angus
1	6366864	rs43215583	C	T	ENSBTAG00000007444	ENSBTAT00000049195	3_prime_UTR_variant	1	5541350	52191721	66755	Production_Association	Body weight gain		charolais,gelbvieh,hereford,limousin,pinzgauer,red angus,red poll,simmental,Angus
1	6366864	rs43215583	C	T	ENSBTAG00000007444	ENSBTAT00000049195	3_prime_UTR_variant	1	5541350	52644903	66714	Production_Association	Body weight gain		charolais,gelbvieh,hereford,limousin,pinzgauer,red angus,red poll,simmental,Angus
1	6366864	rs43215583	C	T	ENSBTAG00000007444	ENSBTAT00000049195	3_prime_UTR_variant	1	5541350	56125590	65411	Production_Association	Maturity rate		brahman
1	6366864	rs43215583	C	T	ENSBTAG00000007444	ENSBTAT00000049195	3_prime_UTR_variant	1	5541350	57590227	66743	Production_Association	Body weight (yearling)		charolais,gelbvieh,hereford,limousin,pinzgauer,red angus,red poll,simmental,Angus
1	6366864	rs43215583	C	T	ENSBTAG00000007444	ENSBTAT00000049195	3_prime_UTR_variant	1	5541350	57623355	66727	Production_Association	Body weight (yearling)		charolais,gelbvieh,hereford,limousin,pinzgauer,red angus,red poll,simmental,Angus
1	6366864	rs43215583	C	T	ENSBTAG00000007444	ENSBTAT00000049195	3_prime_UTR_variant	1	5541350	60822646	66719	Production_Association	Body weight (yearling)		charolais,gelbvieh,hereford,limousin,pinzgauer,red angus,red poll,simmental,Angus
1	6366864	rs43215583	C	T	ENSBTAG00000007444	ENSBTAT00000049195	3_prime_UTR_variant	1	5541350	60822646	66720	Production_Association	Body weight gain		charolais,gelbvieh,hereford,limousin,pinzgauer,red angus,red poll,simmental,Angus
1	6366864	rs43215583	C	T	ENSBTAG00000007444	ENSBTAT00000049195	3_prime_UTR_variant	1	5541350	61652869	66794	Production_Association	Body weight gain		charolais,gelbvieh,hereford,limousin,pinzgauer,red angus,red poll,simmental,Angus
1	6366864	rs43215583	C	T	ENSBTAG00000007444	ENSBTAT00000049195	3_prime_UTR_variant	1	5541350	61806486	66796	Production_Association	Body weight (yearling)		charolais,gelbvieh,hereford,limousin,pinzgauer,red angus,red poll,simmental,Angus
1	6366864	rs43215583	C	T	ENSBTAG00000007444	ENSBTAT00000049195	3_prime_UTR_variant	1	5541350	61806486	66797	Production_Association	Body weight gain		charolais,gelbvieh,hereford,limousin,pinzgauer,red angus,red poll,simmental,Angus
1	6366864	rs43215583	C	T	ENSBTAG00000007444	ENSBTAT00000049195	3_prime_UTR_variant	1	5541350	62148459	69564	Milk_Association	Milk iron content		holstein
1	6366864	rs43215583	C	T	ENSBTAG00000007444	ENSBTAT00000049195	3_prime_UTR_variant	1	5541350	62152914	69565	Milk_Association	Milk iron content		holstein
1	6366864	rs43215583	C	T	ENSBTAG00000007444	ENSBTAT00000049195	3_prime_UTR_variant	1	5541350	62157776	69566	Milk_Association	Milk iron content		holstein
1	6366864	rs43215583	C	T	ENSBTAG00000007444	ENSBTAT00000049195	3_prime_UTR_variant	1	5541350	62158519	69567	Milk_Association	Milk iron content		holstein
1	6366864	rs43215583	C	T	ENSBTAG00000007444	ENSBTAT00000049195	3_prime_UTR_variant	1	5541350	62159253	69568	Milk_Association	Milk iron content		holstein
1	6366864	rs43215583	C	T	ENSBTAG00000007444	ENSBTAT00000049195	3_prime_UTR_variant	1	5541350	62175373	69569	Milk_Association	Milk iron content		holstein
1	6366864	rs43215583	C	T	ENSBTAG00000007444	ENSBTAT00000049195	3_prime_UTR_variant	1	5541350	62177246	69570	Milk_Association	Milk iron content		holstein
1	6366864	rs43215583	C	T	ENSBTAG00000007444	ENSBTAT00000049195	3_prime_UTR_variant	1	5541350	63481307	69586	Milk_Association	Milk iron content		holstein
1	6366864	rs43215583	C	T	ENSBTAG00000007444	ENSBTAT00000049195	3_prime_UTR_variant	1	5541350	65126769	65820	Reproduction_Association	Sperm concentration		holstein
1	6366864	rs43215583	C	T	ENSBTAG00000007444	ENSBTAT00000049195	3_prime_UTR_variant	1	5541350	66188547	66717	Production_Association	Body weight (yearling)		charolais,gelbvieh,hereford,limousin,pinzgauer,red angus,red poll,simmental,Angus
1	6366864	rs43215583	C	T	ENSBTAG00000007444	ENSBTAT00000049195	3_prime_UTR_variant	1	5541350	66230111	66744	Production_Association	Body weight gain		charolais,gelbvieh,hereford,limousin,pinzgauer,red angus,red poll,simmental,Angus
1	6366864	rs43215583	C	T	ENSBTAG00000007444	ENSBTAT00000049195	3_prime_UTR_variant	1	5541350	66369046	66795	Production_Association	Body weight gain		charolais,gelbvieh,hereford,limousin,pinzgauer,red angus,red poll,simmental,Angus
1	6366864	rs43215583	C	T	ENSBTAG00000007444	ENSBTAT00000049195	3_prime_UTR_variant	1	5541350	66741648	69733	Milk_Association	Milk zinc content		holstein
1	6366864	rs43215583	C	T	ENSBTAG00000007444	ENSBTAT00000049195	3_prime_UTR_variant	1	5541350	66966381	70079	Milk_Association	Milk zinc content		holstein
1	6366864	rs43215583	C	T	ENSBTAG00000007444	ENSBTAT00000049195	3_prime_UTR_variant	1	5541350	67111145	69785	Milk_Association	Milk zinc content		holstein
1	6366864	rs43215583	C	T	ENSBTAG00000007444	ENSBTAT00000049195	3_prime_UTR_variant	1	5541350	67115304	70084	Milk_Association	Milk zinc content		holstein
1	6366864	rs43215583	C	T	ENSBTAG00000007444	ENSBTAT00000049195	3_prime_UTR_variant	1	5541350	68891078	65937	Reproduction_Association	Pregnancy rate		brahman
1	6366864	rs43215583	C	T	ENSBTAG00000007444	ENSBTAT00000049195	3_prime_UTR_variant	1	5541350	68891078	65990	Reproduction_Association	Age at puberty	PUBAGE	brahman
1	6366864	rs43215583	C	T	ENSBTAG00000007444	ENSBTAT00000049195	3_prime_UTR_variant	1	5541350	69553844	70050	Milk_Association	Milk zinc content		holstein
1	6366864	rs43215583	C	T	ENSBTAG00000007444	ENSBTAT00000049195	3_prime_UTR_variant	1	5541350	70460549	69729	Milk_Association	Milk zinc content		holstein
1	6366864	rs43215583	C	T	ENSBTAG00000007444	ENSBTAT00000049195	3_prime_UTR_variant	1	5541350	71431043	66710	Production_Association	Body weight gain		charolais,gelbvieh,hereford,limousin,pinzgauer,red angus,red poll,simmental,Angus
1	6366864	rs43215583	C	T	ENSBTAG00000007444	ENSBTAT00000049195	3_prime_UTR_variant	1	5541350	72070028	69808	Milk_Association	Milk zinc content		holstein
1	6366864	rs43215583	C	T	ENSBTAG00000007444	ENSBTAT00000049195	3_prime_UTR_variant	1	5541350	79143300	66748	Production_Association	Body weight (yearling)		charolais,gelbvieh,hereford,limousin,pinzgauer,red angus,red poll,simmental,Angus
1	6366864	rs43215583	C	T	ENSBTAG00000007444	ENSBTAT00000049195	3_prime_UTR_variant	1	5541350	80103971	66756	Production_Association	Body weight (yearling)		charolais,gelbvieh,hereford,limousin,pinzgauer,red angus,red poll,simmental,Angus
1	6366864	rs43215583	C	T	ENSBTAG00000007444	ENSBTAT00000049195	3_prime_UTR_variant	1	5541350	86029462	66798	Production_Association	Body weight gain		charolais,gelbvieh,hereford,limousin,pinzgauer,red angus,red poll,simmental,Angus
1	6366864	rs43215583	C	T	ENSBTAG00000007444	ENSBTAT00000049195	3_prime_UTR_variant	1	5541350	92171369	66781	Production_Association	Body weight (yearling)		charolais,gelbvieh,hereford,limousin,pinzgauer,red angus,red poll,simmental,Angus
1	6366864	rs43215583	C	T	ENSBTAG00000007444	ENSBTAT00000049195	3_prime_UTR_variant	1	5541350	92171369	66782	Production_Association	Body weight gain		charolais,gelbvieh,hereford,limousin,pinzgauer,red angus,red poll,simmental,Angus
1	6366864	rs43215583	C	T	ENSBTAG00000007444	ENSBTAT00000049195	3_prime_UTR_variant	1	5541350	98602430	66799	Production_Association	Body weight (yearling)		charolais,gelbvieh,hereford,limousin,pinzgauer,red angus,red poll,simmental,Angus
1	6366864	rs43215583	C	T	ENSBTAG00000007444	ENSBTAT00000049195	3_prime_UTR_variant	1	5541350	98626222	66301	Production_Association	Body weight (yearling)		charolais,gelbvieh,hereford,limousin,pinzgauer,red angus,red poll,simmental,Angus
1	6366864	rs43215583	C	T	ENSBTAG00000007444	ENSBTAT00000049195	3_prime_UTR_variant	1	5541350	98626222	66737	Production_Association	Body weight (weaning)		charolais,gelbvieh,hereford,limousin,pinzgauer,red angus,red poll,simmental,Angus
1	6366864	rs43215583	C	T	ENSBTAG00000007444	ENSBTAT00000049195	3_prime_UTR_variant	1	5541350	98626222	66738	Production_Association	Body weight gain		charolais,gelbvieh,hereford,limousin,pinzgauer,red angus,red poll,simmental,Angus
1	6366864	rs43215583	C	T	ENSBTAG00000007444	ENSBTAT00000049195	3_prime_UTR_variant	1	5541350	98626222	66739	Production_Association	Body weight gain		charolais,gelbvieh,hereford,limousin,pinzgauer,red angus,red poll,simmental,Angus
1	6366864	rs43215583	C	T	ENSBTAG00000007444	ENSBTAT00000049195	3_prime_UTR_variant	1	5541350	98702264	66800	Production_Association	Body weight (yearling)		charolais,gelbvieh,hereford,limousin,pinzgauer,red angus,red poll,simmental,Angus
1	6366864	rs43215583	C	T	ENSBTAG00000007444	ENSBTAT00000049195	3_prime_UTR_variant	1	5541350	100800848	65964	Production_Association	Body weight		brahman
1	6366864	rs43215583	C	T	ENSBTAG00000007444	ENSBTAT00000049195	3_prime_UTR_variant	1	5541350	102864215	66783	Production_Association	Body weight (birth)		charolais,gelbvieh,hereford,limousin,pinzgauer,red angus,red poll,simmental,Angus
1	6366864	rs43215583	C	T	ENSBTAG00000007444	ENSBTAT00000049195	3_prime_UTR_variant	1	5541350	102864215	66784	Production_Association	Body weight gain		charolais,gelbvieh,hereford,limousin,pinzgauer,red angus,red poll,simmental,Angus
1	6366864	rs43215583	C	T	ENSBTAG00000007444	ENSBTAT00000049195	3_prime_UTR_variant	1	5541350	109410526	66788	Production_Association	Body weight gain		charolais,gelbvieh,hereford,limousin,pinzgauer,red angus,red poll,simmental,Angus
1	6366864	rs43215583	C	T	ENSBTAG00000007444	ENSBTAT00000049195	3_prime_UTR_variant	1	5541350	109431453	66718	Production_Association	Body weight gain		charolais,gelbvieh,hereford,limousin,pinzgauer,red angus,red poll,simmental,Angus
1	6366864	rs43215583	C	T	ENSBTAG00000007444	ENSBTAT00000049195	3_prime_UTR_variant	1	5541350	109573256	66731	Production_Association	Body weight (yearling)		charolais,gelbvieh,hereford,limousin,pinzgauer,red angus,red poll,simmental,Angus
1	6366864	rs43215583	C	T	ENSBTAG00000007444	ENSBTAT00000049195	3_prime_UTR_variant	1	5541350	113745996	66768	Production_Association	Body weight (yearling)		charolais,gelbvieh,hereford,limousin,pinzgauer,red angus,red poll,simmental,Angus
1	6366864	rs43215583	C	T	ENSBTAG00000007444	ENSBTAT00000049195	3_prime_UTR_variant	1	5541350	115022228	66747	Production_Association	Body weight gain		charolais,gelbvieh,hereford,limousin,pinzgauer,red angus,red poll,simmental,Angus
1	6366864	rs43215583	C	T	ENSBTAG00000007444	ENSBTAT00000049195	3_prime_UTR_variant	1	5541350	116390006	70705	Milk_Association	Milk potassium content		jersey
1	6366864	rs43215583	C	T	ENSBTAG00000007444	ENSBTAT00000049195	3_prime_UTR_variant	1	5541350	117722977	66772	Production_Association	Body weight (yearling)		charolais,gelbvieh,hereford,limousin,pinzgauer,red angus,red poll,simmental,Angus
1	6366864	rs43215583	C	T	ENSBTAG00000007444	ENSBTAT00000049195	3_prime_UTR_variant	1	5541350	119062922	66774	Production_Association	Body weight (yearling)		charolais,gelbvieh,hereford,limousin,pinzgauer,red angus,red poll,simmental,Angus
1	6366864	rs43215583	C	T	ENSBTAG00000007444	ENSBTAT00000049195	3_prime_UTR_variant	1	5541350	119062922	66775	Production_Association	Body weight gain		charolais,gelbvieh,hereford,limousin,pinzgauer,red angus,red poll,simmental,Angus
1	6366864	rs43215583	C	T	ENSBTAG00000007444	ENSBTAT00000049195	3_prime_UTR_variant	1	5541350	119106846	66778	Production_Association	Body weight (yearling)		charolais,gelbvieh,hereford,limousin,pinzgauer,red angus,red poll,simmental,Angus
1	6366864	rs43215583	C	T	ENSBTAG00000007444	ENSBTAT00000049195	3_prime_UTR_variant	1	5541350	119106846	66779	Production_Association	Body weight gain		charolais,gelbvieh,hereford,limousin,pinzgauer,red angus,red poll,simmental,Angus
1	6366864	rs43215583	C	T	ENSBTAG00000007444	ENSBTAT00000049195	3_prime_UTR_variant	1	5541350	119128553	66776	Production_Association	Body weight (yearling)		charolais,gelbvieh,hereford,limousin,pinzgauer,red angus,red poll,simmental,Angus
1	6366864	rs43215583	C	T	ENSBTAG00000007444	ENSBTAT00000049195	3_prime_UTR_variant	1	5541350	119128553	66777	Production_Association	Body weight gain		charolais,gelbvieh,hereford,limousin,pinzgauer,red angus,red poll,simmental,Angus
1	6366864	rs43215583	C	T	ENSBTAG00000007444	ENSBTAT00000049195	3_prime_UTR_variant	1	5541350	119188111	65413	Production_Association	Maturity rate		brahman
1	6366864	rs43215583	C	T	ENSBTAG00000007444	ENSBTAT00000049195	3_prime_UTR_variant	1	5541350	119190972	66761	Production_Association	Body weight (yearling)		charolais,gelbvieh,hereford,limousin,pinzgauer,red angus,red poll,simmental,Angus
1	6366864	rs43215583	C	T	ENSBTAG00000007444	ENSBTAT00000049195	3_prime_UTR_variant	1	5541350	119190972	66762	Production_Association	Body weight gain		charolais,gelbvieh,hereford,limousin,pinzgauer,red angus,red poll,simmental,Angus
1	6366864	rs43215583	C	T	ENSBTAG00000007444	ENSBTAT00000049195	3_prime_UTR_variant	1	5541350	119226761	66745	Production_Association	Body weight (yearling)		charolais,gelbvieh,hereford,limousin,pinzgauer,red angus,red poll,simmental,Angus
1	6366864	rs43215583	C	T	ENSBTAG00000007444	ENSBTAT00000049195	3_prime_UTR_variant	1	5541350	119226761	66746	Production_Association	Body weight gain		charolais,gelbvieh,hereford,limousin,pinzgauer,red angus,red poll,simmental,Angus
1	6366864	rs43215583	C	T	ENSBTAG00000007444	ENSBTAT00000049195	3_prime_UTR_variant	1	5541350	119544498	66806	Production_Association	Body weight (yearling)		charolais,gelbvieh,hereford,limousin,pinzgauer,red angus,red poll,simmental,Angus
1	6366864	rs43215583	C	T	ENSBTAG00000007444	ENSBTAT00000049195	3_prime_UTR_variant	1	5541350	119544498	66807	Production_Association	Body weight (yearling)		charolais,gelbvieh,hereford,limousin,pinzgauer,red angus,red poll,simmental,Angus
1	6366864	rs43215583	C	T	ENSBTAG00000007444	ENSBTAT00000049195	3_prime_UTR_variant	1	5541350	119544498	66808	Production_Association	Body weight gain		charolais,gelbvieh,hereford,limousin,pinzgauer,red angus,red poll,simmental,Angus
1	6366864	rs43215583	C	T	ENSBTAG00000007444	ENSBTAT00000049195	3_prime_UTR_variant	1	5541350	119544498	66809	Production_Association	Body weight gain		charolais,gelbvieh,hereford,limousin,pinzgauer,red angus,red poll,simmental,Angus
1	6366864	rs43215583	C	T	ENSBTAG00000007444	ENSBTAT00000049195	3_prime_UTR_variant	1	5541350	119579321	66303	Production_Association	Body weight (yearling)		charolais,gelbvieh,hereford,limousin,pinzgauer,red angus,red poll,simmental,Angus
1	6366864	rs43215583	C	T	ENSBTAG00000007444	ENSBTAT00000049195	3_prime_UTR_variant	1	5541350	119579321	66757	Production_Association	Body weight (yearling)		charolais,gelbvieh,hereford,limousin,pinzgauer,red angus,red poll,simmental,Angus
1	6366864	rs43215583	C	T	ENSBTAG00000007444	ENSBTAT00000049195	3_prime_UTR_variant	1	5541350	119579321	66758	Production_Association	Body weight gain		charolais,gelbvieh,hereford,limousin,pinzgauer,red angus,red poll,simmental,Angus
1	6366864	rs43215583	C	T	ENSBTAG00000007444	ENSBTAT00000049195	3_prime_UTR_variant	1	5541350	119579321	66759	Production_Association	Body weight gain		charolais,gelbvieh,hereford,limousin,pinzgauer,red angus,red poll,simmental,Angus
1	6366864	rs43215583	C	T	ENSBTAG00000007444	ENSBTAT00000049195	3_prime_UTR_variant	1	5541350	119579321	66760	Production_Association	Body weight gain		charolais,gelbvieh,hereford,limousin,pinzgauer,red angus,red poll,simmental,Angus
1	6366864	rs43215583	C	T	ENSBTAG00000007444	ENSBTAT00000049195	3_prime_UTR_variant	1	5541350	119725980	66716	Production_Association	Body weight (yearling)		charolais,gelbvieh,hereford,limousin,pinzgauer,red angus,red poll,simmental,Angus
1	6366864	rs43215583	C	T	ENSBTAG00000007444	ENSBTAT00000049195	3_prime_UTR_variant	1	5541350	119749435	66722	Production_Association	Body weight (yearling)		charolais,gelbvieh,hereford,limousin,pinzgauer,red angus,red poll,simmental,Angus
1	6366864	rs43215583	C	T	ENSBTAG00000007444	ENSBTAT00000049195	3_prime_UTR_variant	1	5541350	122500902	66811	Production_Association	Body weight gain		charolais,gelbvieh,hereford,limousin,pinzgauer,red angus,red poll,simmental,Angus
1	6366864	rs43215583	C	T	ENSBTAG00000007444	ENSBTAT00000049195	3_prime_UTR_variant	1	5541350	122606060	66810	Production_Association	Body weight gain		charolais,gelbvieh,hereford,limousin,pinzgauer,red angus,red poll,simmental,Angus
1	6366864	rs43215583	C	T	ENSBTAG00000007444	ENSBTAT00000049195	3_prime_UTR_variant	1	5541350	126199442	66741	Production_Association	Body weight (yearling)		charolais,gelbvieh,hereford,limousin,pinzgauer,red angus,red poll,simmental,Angus
1	6366864	rs43215583	C	T	ENSBTAG00000007444	ENSBTAT00000049195	3_prime_UTR_variant	1	5541350	126606821	66812	Production_Association	Body weight (yearling)		charolais,gelbvieh,hereford,limousin,pinzgauer,red angus,red poll,simmental,Angus
1	6366864	rs43215583	C	T	ENSBTAG00000007444	ENSBTAT00000049195	3_prime_UTR_variant	1	5541350	128320921	66805	Production_Association	Body weight (yearling)		charolais,gelbvieh,hereford,limousin,pinzgauer,red angus,red poll,simmental,Angus
1	6366864	rs43215583	C	T	ENSBTAG00000007444	ENSBTAT00000049195	3_prime_UTR_variant	1	5541350	129305286	66801	Production_Association	Body weight (yearling)		charolais,gelbvieh,hereford,limousin,pinzgauer,red angus,red poll,simmental,Angus
1	6366864	rs43215583	C	T	ENSBTAG00000007444	ENSBTAT00000049195	3_prime_UTR_variant	1	5541350	129305286	66802	Production_Association	Body weight gain		charolais,gelbvieh,hereford,limousin,pinzgauer,red angus,red poll,simmental,Angus
1	6366864	rs43215583	C	T	ENSBTAG00000007444	ENSBTAT00000049195	3_prime_UTR_variant	1	5541350	129339888	66803	Production_Association	Body weight (yearling)		charolais,gelbvieh,hereford,limousin,pinzgauer,red angus,red poll,simmental,Angus
1	6366864	rs43215583	C	T	ENSBTAG00000007444	ENSBTAT00000049195	3_prime_UTR_variant	1	5541350	129339888	66804	Production_Association	Body weight gain		charolais,gelbvieh,hereford,limousin,pinzgauer,red angus,red poll,simmental,Angus
1	6366864	rs43215583	C	T	ENSBTAG00000007444	ENSBTAT00000049195	3_prime_UTR_variant	1	5541350	131806615	66815	Production_Association	Body weight (birth)		charolais,gelbvieh,hereford,limousin,pinzgauer,red angus,red poll,simmental,Angus
1	6366864	rs43215583	C	T	ENSBTAG00000007444	ENSBTAT00000049195	3_prime_UTR_variant	1	5541350	132112112	66705	Production_Association	Body weight (yearling)		charolais,gelbvieh,hereford,limousin,pinzgauer,red angus,red poll,simmental,Angus
1	6366864	rs43215583	C	T	ENSBTAG00000007444	ENSBTAT00000049195	3_prime_UTR_variant	1	5541350	132696716	66706	Production_Association	Body weight gain		charolais,gelbvieh,hereford,limousin,pinzgauer,red angus,red poll,simmental,Angus
1	6366864	rs43215583	C	T	ENSBTAG00000007444	ENSBTAT00000049195	3_prime_UTR_variant	1	5541350	133958930	66813	Production_Association	Body weight (yearling)		charolais,gelbvieh,hereford,limousin,pinzgauer,red angus,red poll,simmental,Angus
1	6366864	rs43215583	C	T	ENSBTAG00000007444	ENSBTAT00000049195	3_prime_UTR_variant	1	5541350	133958930	66814	Production_Association	Body weight gain		charolais,gelbvieh,hereford,limousin,pinzgauer,red angus,red poll,simmental,Angus
1	6366864	rs43215583	C	T	ENSBTAG00000007444	ENSBTAT00000049195	3_prime_UTR_variant	1	5541350	134030824	66707	Production_Association	Body weight (yearling)		charolais,gelbvieh,hereford,limousin,pinzgauer,red angus,red poll,simmental,Angus
1	6366864	rs43215583	C	T	ENSBTAG00000007444	ENSBTAT00000049195	3_prime_UTR_variant	1	5541350	134069581	66816	Production_Association	Body weight (yearling)		charolais,gelbvieh,hereford,limousin,pinzgauer,red angus,red poll,simmental,Angus
1	6366864	rs43215583	C	T	ENSBTAG00000007444	ENSBTAT00000049195	3_prime_UTR_variant	1	5541350	134069581	66817	Production_Association	Body weight gain		charolais,gelbvieh,hereford,limousin,pinzgauer,red angus,red poll,simmental,Angus
1	6366864	rs43215583	C	T	ENSBTAG00000007444	ENSBTAT00000049195	3_prime_UTR_variant	1	5541350	134892819	66713	Production_Association	Body weight gain		charolais,gelbvieh,hereford,limousin,pinzgauer,red angus,red poll,simmental,Angus
1	6366864	rs43215583	C	T	ENSBTAG00000007444	ENSBTAT00000049195	3_prime_UTR_variant	1	5541350	136079172	66708	Production_Association	Body weight (yearling)		charolais,gelbvieh,hereford,limousin,pinzgauer,red angus,red poll,simmental,Angus
1	6366864	rs43215583	C	T	ENSBTAG00000007444	ENSBTAT00000049195	3_prime_UTR_variant	1	5541350	138194984	69588	Milk_Association	Milk iron content		holstein
1	6366864	rs43215583	C	T	ENSBTAG00000007444	ENSBTAT00000049195	3_prime_UTR_variant	1	5541350	138993105	66786	Production_Association	Body weight gain		charolais,gelbvieh,hereford,limousin,pinzgauer,red angus,red poll,simmental,Angus
1	6366864	rs43215583	C	T	ENSBTAG00000007444	ENSBTAT00000049195	3_prime_UTR_variant	1	5541350	139090933	69961	Milk_Association	Milk iron content		holstein
1	6366864	rs43215583	C	T	ENSBTAG00000007444	ENSBTAT00000049195	3_prime_UTR_variant	1	5541350	139139317	69620	Milk_Association	Milk iron content		holstein
1	6366864	rs43215583	C	T	ENSBTAG00000007444	ENSBTAT00000049195	3_prime_UTR_variant	1	5541350	142172775	66721	Production_Association	Body weight (yearling)		charolais,gelbvieh,hereford,limousin,pinzgauer,red angus,red poll,simmental,Angus
1	6366864	rs43215583	C	T	ENSBTAG00000007444	ENSBTAT00000049195	3_prime_UTR_variant	1	5541350	143136829	66723	Production_Association	Body weight (yearling)		charolais,gelbvieh,hereford,limousin,pinzgauer,red angus,red poll,simmental,Angus
1	6366864	rs43215583	C	T	ENSBTAG00000007444	ENSBTAT00000049195	3_prime_UTR_variant	1	5541350	143517315	69976	Milk_Association	Milk iron content		holstein
1	6366864	rs43215583	C	T	ENSBTAG00000007444	ENSBTAT00000049195	3_prime_UTR_variant	1	5541350	143536644	69977	Milk_Association	Milk iron content		holstein
1	6366864	rs43215583	C	T	ENSBTAG00000007444	ENSBTAT00000049195	3_prime_UTR_variant	1	5541350	143550421	69978	Milk_Association	Milk iron content		holstein
1	6366864	rs43215583	C	T	ENSBTAG00000007444	ENSBTAT00000049195	3_prime_UTR_variant	1	5541350	144176042	70629	Milk_Association	Milk phosphorus content		jersey
1	6366864	rs43215583	C	T	ENSBTAG00000007444	ENSBTAT00000049195	3_prime_UTR_variant	1	5541350	144192032	70630	Milk_Association	Milk phosphorus content		jersey
1	6366864	rs43215583	C	T	ENSBTAG00000007444	ENSBTAT00000049195	3_prime_UTR_variant	1	5541350	144197152	70638	Milk_Association	Milk phosphorus content		jersey
1	6366864	rs43215583	C	T	ENSBTAG00000007444	ENSBTAT00000049195	3_prime_UTR_variant	1	5541350	144198520	70631	Milk_Association	Milk phosphorus content		jersey
1	6366864	rs43215583	C	T	ENSBTAG00000007444	ENSBTAT00000049195	3_prime_UTR_variant	1	5541350	144199805	70632	Milk_Association	Milk phosphorus content		jersey
1	6366864	rs43215583	C	T	ENSBTAG00000007444	ENSBTAT00000049195	3_prime_UTR_variant	1	5541350	144208359	70575	Milk_Association	Milk phosphorus content		jersey
1	6366864	rs43215583	C	T	ENSBTAG00000007444	ENSBTAT00000049195	3_prime_UTR_variant	1	5541350	144211730	70573	Milk_Association	Milk phosphorus content		jersey
1	6366864	rs43215583	C	T	ENSBTAG00000007444	ENSBTAT00000049195	3_prime_UTR_variant	1	5541350	144244163	70577	Milk_Association	Milk phosphorus content		jersey
1	6366864	rs43215583	C	T	ENSBTAG00000007444	ENSBTAT00000049195	3_prime_UTR_variant	1	5541350	144314268	66712	Production_Association	Body weight gain		charolais,gelbvieh,hereford,limousin,pinzgauer,red angus,red poll,simmental,Angus
1	6366864	rs43215583	C	T	ENSBTAG00000007444	ENSBTAT00000049195	3_prime_UTR_variant	1	5541350	144351998	70549	Milk_Association	Milk phosphorus content		jersey
1	6366864	rs43215583	C	T	ENSBTAG00000007444	ENSBTAT00000049195	3_prime_UTR_variant	1	5541350	144353593	70550	Milk_Association	Milk phosphorus content		jersey
1	6366864	rs43215583	C	T	ENSBTAG00000007444	ENSBTAT00000049195	3_prime_UTR_variant	1	5541350	144354416	70551	Milk_Association	Milk phosphorus content		jersey
1	6366864	rs43215583	C	T	ENSBTAG00000007444	ENSBTAT00000049195	3_prime_UTR_variant	1	5541350	144357062	70552	Milk_Association	Milk phosphorus content		jersey
1	6366864	rs43215583	C	T	ENSBTAG00000007444	ENSBTAT00000049195	3_prime_UTR_variant	1	5541350	144358943	70553	Milk_Association	Milk phosphorus content		jersey
1	6366864	rs43215583	C	T	ENSBTAG00000007444	ENSBTAT00000049195	3_prime_UTR_variant	1	5541350	144360564	70554	Milk_Association	Milk phosphorus content		jersey
1	6366864	rs43215583	C	T	ENSBTAG00000007444	ENSBTAT00000049195	3_prime_UTR_variant	1	5541350	144361496	70555	Milk_Association	Milk phosphorus content		jersey
1	6366864	rs43215583	C	T	ENSBTAG00000007444	ENSBTAT00000049195	3_prime_UTR_variant	1	5541350	144362326	70576	Milk_Association	Milk phosphorus content		jersey
1	6366864	rs43215583	C	T	ENSBTAG00000007444	ENSBTAT00000049195	3_prime_UTR_variant	1	5541350	144363494	70565	Milk_Association	Milk phosphorus content		jersey
1	6366864	rs43215583	C	T	ENSBTAG00000007444	ENSBTAT00000049195	3_prime_UTR_variant	1	5541350	144364065	70566	Milk_Association	Milk phosphorus content		jersey
1	6366864	rs43215583	C	T	ENSBTAG00000007444	ENSBTAT00000049195	3_prime_UTR_variant	1	5541350	144364670	70567	Milk_Association	Milk phosphorus content		jersey
1	6366864	rs43215583	C	T	ENSBTAG00000007444	ENSBTAT00000049195	3_prime_UTR_variant	1	5541350	144365247	70568	Milk_Association	Milk phosphorus content		jersey
1	6366864	rs43215583	C	T	ENSBTAG00000007444	ENSBTAT00000049195	3_prime_UTR_variant	1	5541350	144365955	70574	Milk_Association	Milk phosphorus content		jersey
1	6366864	rs43215583	C	T	ENSBTAG00000007444	ENSBTAT00000049195	3_prime_UTR_variant	1	5541350	144367369	70569	Milk_Association	Milk phosphorus content		jersey
1	6366864	rs43215583	C	T	ENSBTAG00000007444	ENSBTAT00000049195	3_prime_UTR_variant	1	5541350	144368517	70570	Milk_Association	Milk phosphorus content		jersey
1	6366864	rs43215583	C	T	ENSBTAG00000007444	ENSBTAT00000049195	3_prime_UTR_variant	1	5541350	144369524	70571	Milk_Association	Milk phosphorus content		jersey
1	6366864	rs43215583	C	T	ENSBTAG00000007444	ENSBTAT00000049195	3_prime_UTR_variant	1	5541350	144370320	70559	Milk_Association	Milk phosphorus content		jersey
1	6366864	rs43215583	C	T	ENSBTAG00000007444	ENSBTAT00000049195	3_prime_UTR_variant	1	5541350	144371714	70560	Milk_Association	Milk phosphorus content		jersey
1	6366864	rs43215583	C	T	ENSBTAG00000007444	ENSBTAT00000049195	3_prime_UTR_variant	1	5541350	144374198	70561	Milk_Association	Milk phosphorus content		jersey
1	6366864	rs43215583	C	T	ENSBTAG00000007444	ENSBTAT00000049195	3_prime_UTR_variant	1	5541350	144374747	70572	Milk_Association	Milk phosphorus content		jersey
1	6366864	rs43215583	C	T	ENSBTAG00000007444	ENSBTAT00000049195	3_prime_UTR_variant	1	5541350	144375250	70562	Milk_Association	Milk phosphorus content		jersey
1	6366864	rs43215583	C	T	ENSBTAG00000007444	ENSBTAT00000049195	3_prime_UTR_variant	1	5541350	144381007	70578	Milk_Association	Milk phosphorus content		jersey
1	6366864	rs43215583	C	T	ENSBTAG00000007444	ENSBTAT00000049195	3_prime_UTR_variant	1	5541350	144389439	70579	Milk_Association	Milk phosphorus content		jersey
1	6366864	rs43215583	C	T	ENSBTAG00000007444	ENSBTAT00000049195	3_prime_UTR_variant	1	5541350	144392728	70580	Milk_Association	Milk phosphorus content		jersey
1	6366864	rs43215583	C	T	ENSBTAG00000007444	ENSBTAT00000049195	3_prime_UTR_variant	1	5541350	144394327	70599	Milk_Association	Milk phosphorus content		jersey
1	6366864	rs43215583	C	T	ENSBTAG00000007444	ENSBTAT00000049195	3_prime_UTR_variant	1	5541350	144395159	70625	Milk_Association	Milk phosphorus content		jersey
1	6366864	rs43215583	C	T	ENSBTAG00000007444	ENSBTAT00000049195	3_prime_UTR_variant	1	5541350	144396101	70600	Milk_Association	Milk phosphorus content		jersey
1	6366864	rs43215583	C	T	ENSBTAG00000007444	ENSBTAT00000049195	3_prime_UTR_variant	1	5541350	144398073	70601	Milk_Association	Milk phosphorus content		jersey
1	6366864	rs43215583	C	T	ENSBTAG00000007444	ENSBTAT00000049195	3_prime_UTR_variant	1	5541350	144398834	70602	Milk_Association	Milk phosphorus content		jersey
1	6366864	rs43215583	C	T	ENSBTAG00000007444	ENSBTAT00000049195	3_prime_UTR_variant	1	5541350	144403202	70603	Milk_Association	Milk phosphorus content		jersey
1	6366864	rs43215583	C	T	ENSBTAG00000007444	ENSBTAT00000049195	3_prime_UTR_variant	1	5541350	144405823	70581	Milk_Association	Milk phosphorus content		jersey
1	6366864	rs43215583	C	T	ENSBTAG00000007444	ENSBTAT00000049195	3_prime_UTR_variant	1	5541350	144406325	70582	Milk_Association	Milk phosphorus content		jersey
1	6366864	rs43215583	C	T	ENSBTAG00000007444	ENSBTAT00000049195	3_prime_UTR_variant	1	5541350	144408383	70604	Milk_Association	Milk phosphorus content		jersey
1	6366864	rs43215583	C	T	ENSBTAG00000007444	ENSBTAT00000049195	3_prime_UTR_variant	1	5541350	144409116	70605	Milk_Association	Milk phosphorus content		jersey
1	6366864	rs43215583	C	T	ENSBTAG00000007444	ENSBTAT00000049195	3_prime_UTR_variant	1	5541350	144411052	70624	Milk_Association	Milk phosphorus content		jersey
1	6366864	rs43215583	C	T	ENSBTAG00000007444	ENSBTAT00000049195	3_prime_UTR_variant	1	5541350	144414230	70606	Milk_Association	Milk phosphorus content		jersey
1	6366864	rs43215583	C	T	ENSBTAG00000007444	ENSBTAT00000049195	3_prime_UTR_variant	1	5541350	144426384	70607	Milk_Association	Milk phosphorus content		jersey
1	6366864	rs43215583	C	T	ENSBTAG00000007444	ENSBTAT00000049195	3_prime_UTR_variant	1	5541350	144440719	70628	Milk_Association	Milk phosphorus content		jersey
1	6366864	rs43215583	C	T	ENSBTAG00000007444	ENSBTAT00000049195	3_prime_UTR_variant	1	5541350	144442438	70608	Milk_Association	Milk phosphorus content		jersey
1	6366864	rs43215583	C	T	ENSBTAG00000007444	ENSBTAT00000049195	3_prime_UTR_variant	1	5541350	144444294	70609	Milk_Association	Milk phosphorus content		jersey
1	6366864	rs43215583	C	T	ENSBTAG00000007444	ENSBTAT00000049195	3_prime_UTR_variant	1	5541350	144449259	70598	Milk_Association	Milk phosphorus content		jersey
1	6366864	rs43215583	C	T	ENSBTAG00000007444	ENSBTAT00000049195	3_prime_UTR_variant	1	5541350	144450747	70610	Milk_Association	Milk phosphorus content		jersey
1	6366864	rs43215583	C	T	ENSBTAG00000007444	ENSBTAT00000049195	3_prime_UTR_variant	1	5541350	144451588	70611	Milk_Association	Milk phosphorus content		jersey
1	6366864	rs43215583	C	T	ENSBTAG00000007444	ENSBTAT00000049195	3_prime_UTR_variant	1	5541350	144457335	70583	Milk_Association	Milk phosphorus content		jersey
1	6366864	rs43215583	C	T	ENSBTAG00000007444	ENSBTAT00000049195	3_prime_UTR_variant	1	5541350	144461580	70591	Milk_Association	Milk phosphorus content		jersey
1	6366864	rs43215583	C	T	ENSBTAG00000007444	ENSBTAT00000049195	3_prime_UTR_variant	1	5541350	144464402	70584	Milk_Association	Milk phosphorus content		jersey
1	6366864	rs43215583	C	T	ENSBTAG00000007444	ENSBTAT00000049195	3_prime_UTR_variant	1	5541350	144465201	70585	Milk_Association	Milk phosphorus content		jersey
1	6366864	rs43215583	C	T	ENSBTAG00000007444	ENSBTAT00000049195	3_prime_UTR_variant	1	5541350	144465824	70626	Milk_Association	Milk phosphorus content		jersey
1	6366864	rs43215583	C	T	ENSBTAG00000007444	ENSBTAT00000049195	3_prime_UTR_variant	1	5541350	144467000	70586	Milk_Association	Milk phosphorus content		jersey
1	6366864	rs43215583	C	T	ENSBTAG00000007444	ENSBTAT00000049195	3_prime_UTR_variant	1	5541350	144467965	70587	Milk_Association	Milk phosphorus content		jersey
1	6366864	rs43215583	C	T	ENSBTAG00000007444	ENSBTAT00000049195	3_prime_UTR_variant	1	5541350	144468590	70588	Milk_Association	Milk phosphorus content		jersey
1	6366864	rs43215583	C	T	ENSBTAG00000007444	ENSBTAT00000049195	3_prime_UTR_variant	1	5541350	144470173	70592	Milk_Association	Milk phosphorus content		jersey
1	6366864	rs43215583	C	T	ENSBTAG00000007444	ENSBTAT00000049195	3_prime_UTR_variant	1	5541350	144471604	70593	Milk_Association	Milk phosphorus content		jersey
1	6366864	rs43215583	C	T	ENSBTAG00000007444	ENSBTAT00000049195	3_prime_UTR_variant	1	5541350	144472641	70564	Milk_Association	Milk phosphorus content		jersey
1	6366864	rs43215583	C	T	ENSBTAG00000007444	ENSBTAT00000049195	3_prime_UTR_variant	1	5541350	144475415	70594	Milk_Association	Milk phosphorus content		jersey
1	6366864	rs43215583	C	T	ENSBTAG00000007444	ENSBTAT00000049195	3_prime_UTR_variant	1	5541350	144793801	70634	Milk_Association	Milk phosphorus content		jersey
1	6366864	rs43215583	C	T	ENSBTAG00000007444	ENSBTAT00000049195	3_prime_UTR_variant	1	5541350	144794322	70635	Milk_Association	Milk phosphorus content		jersey
1	6366864	rs43215583	C	T	ENSBTAG00000007444	ENSBTAT00000049195	3_prime_UTR_variant	1	5541350	144794904	70636	Milk_Association	Milk phosphorus content		jersey
1	6366864	rs43215583	C	T	ENSBTAG00000007444	ENSBTAT00000049195	3_prime_UTR_variant	1	5541350	144914323	70614	Milk_Association	Milk phosphorus content		jersey
1	6366864	rs43215583	C	T	ENSBTAG00000007444	ENSBTAT00000049195	3_prime_UTR_variant	1	5541350	146262728	70589	Milk_Association	Milk phosphorus content		jersey
1	6366864	rs43215583	C	T	ENSBTAG00000007444	ENSBTAT00000049195	3_prime_UTR_variant	1	5541350	146270823	70612	Milk_Association	Milk phosphorus content		jersey
1	6366864	rs43215583	C	T	ENSBTAG00000007444	ENSBTAT00000049195	3_prime_UTR_variant	1	5541350	146276111	70613	Milk_Association	Milk phosphorus content		jersey
1	6366864	rs43215583	C	T	ENSBTAG00000007444	ENSBTAT00000049195	3_prime_UTR_variant	1	5541350	146281940	70595	Milk_Association	Milk phosphorus content		jersey
1	6366864	rs43215583	C	T	ENSBTAG00000007444	ENSBTAT00000049195	3_prime_UTR_variant	1	5541350	146284444	70596	Milk_Association	Milk phosphorus content		jersey
1	6366864	rs43215583	C	T	ENSBTAG00000007444	ENSBTAT00000049195	3_prime_UTR_variant	1	5541350	146286259	70590	Milk_Association	Milk phosphorus content		jersey
1	6366864	rs43215583	C	T	ENSBTAG00000007444	ENSBTAT00000049195	3_prime_UTR_variant	1	5541350	146287858	70597	Milk_Association	Milk phosphorus content		jersey
1	6366864	rs43215583	C	T	ENSBTAG00000007444	ENSBTAT00000049195	3_prime_UTR_variant	1	5541350	146321692	70627	Milk_Association	Milk phosphorus content		jersey
1	6366864	rs43215583	C	T	ENSBTAG00000007444	ENSBTAT00000049195	3_prime_UTR_variant	1	5541350	146378281	70633	Milk_Association	Milk phosphorus content		jersey
1	6366864	rs43215583	C	T	ENSBTAG00000007444	ENSBTAT00000049195	3_prime_UTR_variant	1	5541350	146492280	70615	Milk_Association	Milk phosphorus content		jersey
1	6366864	rs43215583	C	T	ENSBTAG00000007444	ENSBTAT00000049195	3_prime_UTR_variant	1	5541350	146511847	70616	Milk_Association	Milk phosphorus content		jersey
1	6366864	rs43215583	C	T	ENSBTAG00000007444	ENSBTAT00000049195	3_prime_UTR_variant	1	5541350	146515898	70617	Milk_Association	Milk phosphorus content		jersey
1	6366864	rs43215583	C	T	ENSBTAG00000007444	ENSBTAT00000049195	3_prime_UTR_variant	1	5541350	146518022	70618	Milk_Association	Milk phosphorus content		jersey
1	6366864	rs43215583	C	T	ENSBTAG00000007444	ENSBTAT00000049195	3_prime_UTR_variant	1	5541350	146518632	70619	Milk_Association	Milk phosphorus content		jersey
1	6366864	rs43215583	C	T	ENSBTAG00000007444	ENSBTAT00000049195	3_prime_UTR_variant	1	5541350	146519160	70620	Milk_Association	Milk phosphorus content		jersey
1	6366864	rs43215583	C	T	ENSBTAG00000007444	ENSBTAT00000049195	3_prime_UTR_variant	1	5541350	146520556	70621	Milk_Association	Milk phosphorus content		jersey
1	6366864	rs43215583	C	T	ENSBTAG00000007444	ENSBTAT00000049195	3_prime_UTR_variant	1	5541350	146531067	70622	Milk_Association	Milk phosphorus content		jersey
1	6366864	rs43215583	C	T	ENSBTAG00000007444	ENSBTAT00000049195	3_prime_UTR_variant	1	5541350	146587698	66822	Production_Association	Body weight gain		charolais,gelbvieh,hereford,limousin,pinzgauer,red angus,red poll,simmental,Angus
1	6366864	rs43215583	C	T	ENSBTAG00000007444	ENSBTAT00000049195	3_prime_UTR_variant	1	5541350	146640701	70637	Milk_Association	Milk phosphorus content		jersey
1	6366864	rs43215583	C	T	ENSBTAG00000007444	ENSBTAT00000049195	3_prime_UTR_variant	1	5541350	146727160	70623	Milk_Association	Milk phosphorus content		jersey
1	6366864	rs43215583	C	T	ENSBTAG00000007444	ENSBTAT00000049195	3_prime_UTR_variant	1	5541350	147551011	66752	Production_Association	Body weight (yearling)		charolais,gelbvieh,hereford,limousin,pinzgauer,red angus,red poll,simmental,Angus
1	6366864	rs43215583	C	T	ENSBTAG00000007444	ENSBTAT00000049195	3_prime_UTR_variant	1	5541350	147551011	66753	Production_Association	Body weight gain		charolais,gelbvieh,hereford,limousin,pinzgauer,red angus,red poll,simmental,Angus
1	6366864	rs43215583	C	T	ENSBTAG00000007444	ENSBTAT00000049195	3_prime_UTR_variant	1	5541350	147812250	66711	Production_Association	Body weight gain		charolais,gelbvieh,hereford,limousin,pinzgauer,red angus,red poll,simmental,Angus
1	6366864	rs43215583	C	T	ENSBTAG00000007444	ENSBTAT00000049195	3_prime_UTR_variant	1	5541350	147978317	66785	Production_Association	Body weight gain		charolais,gelbvieh,hereford,limousin,pinzgauer,red angus,red poll,simmental,Angus
1	6366864	rs43215583	C	T	ENSBTAG00000007444	ENSBTAT00000049195	3_prime_UTR_variant	1	5541350	148057870	66715	Production_Association	Body weight gain		charolais,gelbvieh,hereford,limousin,pinzgauer,red angus,red poll,simmental,Angus
1	6366864	rs43215583	C	T	ENSBTAG00000007444	ENSBTAT00000049195	3_prime_UTR_variant	1	5541350	148351790	66819	Production_Association	Body weight (weaning)		charolais,gelbvieh,hereford,limousin,pinzgauer,red angus,red poll,simmental,Angus
1	6366864	rs43215583	C	T	ENSBTAG00000007444	ENSBTAT00000049195	3_prime_UTR_variant	1	5541350	148351790	66820	Production_Association	Body weight (yearling)		charolais,gelbvieh,hereford,limousin,pinzgauer,red angus,red poll,simmental,Angus
1	6366864	rs43215583	C	T	ENSBTAG00000007444	ENSBTAT00000049195	3_prime_UTR_variant	1	5541350	148351790	66821	Production_Association	Body weight gain		charolais,gelbvieh,hereford,limousin,pinzgauer,red angus,red poll,simmental,Angus
1	6366864	rs43215583	C	T	ENSBTAG00000007444	ENSBTAT00000049195	3_prime_UTR_variant	1	5541350	149852860	66818	Production_Association	Body weight gain		charolais,gelbvieh,hereford,limousin,pinzgauer,red angus,red poll,simmental,Angus
1	6366864	rs43215583	C	T	ENSBTAG00000007444	ENSBTAT00000049195	3_prime_UTR_variant	1	5541350	150253345	65823	Reproduction_Association	sperm counts		holstein
1	6366864	rs43215583	C	T	ENSBTAG00000007444	ENSBTAT00000049195	3_prime_UTR_variant	1	5541350	153050639	65408	Production_Association	Maturity rate		brahman
1	6366864	rs43215583	C	T	ENSBTAG00000007444	ENSBTAT00000049195	3_prime_UTR_variant	1	5541350	153056671	65409	Production_Association	Maturity rate		brahman
1	6366864	rs43215583	C	T	ENSBTAG00000007444	ENSBTAT00000049195	3_prime_UTR_variant	1	5541350	157395825	65414	Production_Association	Maturity rate		brahman
1	6366864	rs43215583	C	T	ENSBTAG00000007444	ENSBTAT00000049195	3_prime_UTR_variant	1	6243987	6809918	106518	Milk_QTL	Milk yield	MY	blonde d'aquitaine
1	6366938	rs137382668	T	G	ENSBTAG00000007444	ENSBTAT00000049195	3_prime_UTR_variant	1	176459	6475314	106485	Reproduction_Association	Calving ease (maternal)	CALEASE	blonde d'aquitaine
1	6366938	rs137382668	T	G	ENSBTAG00000007444	ENSBTAT00000049195	3_prime_UTR_variant	1	5541350	8054609	66726	Production_Association	Body weight (birth)		charolais,gelbvieh,hereford,limousin,pinzgauer,red angus,red poll,simmental,Angus
1	6366938	rs137382668	T	G	ENSBTAG00000007444	ENSBTAT00000049195	3_prime_UTR_variant	1	5541350	15976406	66742	Production_Association	Body weight (yearling)		charolais,gelbvieh,hereford,limousin,pinzgauer,red angus,red poll,simmental,Angus
1	6366938	rs137382668	T	G	ENSBTAG00000007444	ENSBTAT00000049195	3_prime_UTR_variant	1	5541350	16744868	66749	Production_Association	Body weight gain		charolais,gelbvieh,hereford,limousin,pinzgauer,red angus,red poll,simmental,Angus
1	6366938	rs137382668	T	G	ENSBTAG00000007444	ENSBTAT00000049195	3_prime_UTR_variant	1	5541350	16997682	66302	Production_Association	Body weight gain		charolais,gelbvieh,hereford,limousin,pinzgauer,red angus,red poll,simmental,Angus
1	6366938	rs137382668	T	G	ENSBTAG00000007444	ENSBTAT00000049195	3_prime_UTR_variant	1	5541350	16997682	66750	Production_Association	Body weight (yearling)		charolais,gelbvieh,hereford,limousin,pinzgauer,red angus,red poll,simmental,Angus
1	6366938	rs137382668	T	G	ENSBTAG00000007444	ENSBTAT00000049195	3_prime_UTR_variant	1	5541350	17021158	66728	Production_Association	Body weight (yearling)		charolais,gelbvieh,hereford,limousin,pinzgauer,red angus,red poll,simmental,Angus
1	6366938	rs137382668	T	G	ENSBTAG00000007444	ENSBTAT00000049195	3_prime_UTR_variant	1	5541350	17021158	66729	Production_Association	Body weight gain		charolais,gelbvieh,hereford,limousin,pinzgauer,red angus,red poll,simmental,Angus
1	6366938	rs137382668	T	G	ENSBTAG00000007444	ENSBTAT00000049195	3_prime_UTR_variant	1	5541350	18285494	66823	Production_Association	Body weight gain		charolais,gelbvieh,hereford,limousin,pinzgauer,red angus,red poll,simmental,Angus
1	6366938	rs137382668	T	G	ENSBTAG00000007444	ENSBTAT00000049195	3_prime_UTR_variant	1	5541350	24278077	66790	Production_Association	Body weight (yearling)		charolais,gelbvieh,hereford,limousin,pinzgauer,red angus,red poll,simmental,Angus
1	6366938	rs137382668	T	G	ENSBTAG00000007444	ENSBTAT00000049195	3_prime_UTR_variant	1	5541350	24302227	66732	Production_Association	Body weight (yearling)		charolais,gelbvieh,hereford,limousin,pinzgauer,red angus,red poll,simmental,Angus
1	6366938	rs137382668	T	G	ENSBTAG00000007444	ENSBTAT00000049195	3_prime_UTR_variant	1	5541350	25607968	66791	Production_Association	Body weight (yearling)		charolais,gelbvieh,hereford,limousin,pinzgauer,red angus,red poll,simmental,Angus
1	6366938	rs137382668	T	G	ENSBTAG00000007444	ENSBTAT00000049195	3_prime_UTR_variant	1	5541350	28162125	66773	Production_Association	Body weight (yearling)		charolais,gelbvieh,hereford,limousin,pinzgauer,red angus,red poll,simmental,Angus
1	6366938	rs137382668	T	G	ENSBTAG00000007444	ENSBTAT00000049195	3_prime_UTR_variant	1	5541350	29084751	65407	Production_Association	Maturity rate		brahman
1	6366938	rs137382668	T	G	ENSBTAG00000007444	ENSBTAT00000049195	3_prime_UTR_variant	1	5541350	29097620	65410	Production_Association	Maturity rate		brahman
1	6366938	rs137382668	T	G	ENSBTAG00000007444	ENSBTAT00000049195	3_prime_UTR_variant	1	5541350	29098505	65412	Production_Association	Maturity rate		brahman
1	6366938	rs137382668	T	G	ENSBTAG00000007444	ENSBTAT00000049195	3_prime_UTR_variant	1	5541350	30655392	66771	Production_Association	Body weight gain		charolais,gelbvieh,hereford,limousin,pinzgauer,red angus,red poll,simmental,Angus
1	6366938	rs137382668	T	G	ENSBTAG00000007444	ENSBTAT00000049195	3_prime_UTR_variant	1	5541350	32059988	65416	Production_Association	Maturity rate		brahman
1	6366938	rs137382668	T	G	ENSBTAG00000007444	ENSBTAT00000049195	3_prime_UTR_variant	1	5541350	33376211	66765	Production_Association	Body weight (weaning)		charolais,gelbvieh,hereford,limousin,pinzgauer,red angus,red poll,simmental,Angus
1	6366938	rs137382668	T	G	ENSBTAG00000007444	ENSBTAT00000049195	3_prime_UTR_variant	1	5541350	33376211	66766	Production_Association	Body weight (yearling)		charolais,gelbvieh,hereford,limousin,pinzgauer,red angus,red poll,simmental,Angus
1	6366938	rs137382668	T	G	ENSBTAG00000007444	ENSBTAT00000049195	3_prime_UTR_variant	1	5541350	33376211	66767	Production_Association	Body weight gain		charolais,gelbvieh,hereford,limousin,pinzgauer,red angus,red poll,simmental,Angus
1	6366938	rs137382668	T	G	ENSBTAG00000007444	ENSBTAT00000049195	3_prime_UTR_variant	1	5541350	38230838	66709	Production_Association	Body weight (yearling)		charolais,gelbvieh,hereford,limousin,pinzgauer,red angus,red poll,simmental,Angus
1	6366938	rs137382668	T	G	ENSBTAG00000007444	ENSBTAT00000049195	3_prime_UTR_variant	1	5541350	41785223	66730	Production_Association	Body weight gain		charolais,gelbvieh,hereford,limousin,pinzgauer,red angus,red poll,simmental,Angus
1	6366938	rs137382668	T	G	ENSBTAG00000007444	ENSBTAT00000049195	3_prime_UTR_variant	1	5541350	41834521	66751	Production_Association	Body weight (yearling)		charolais,gelbvieh,hereford,limousin,pinzgauer,red angus,red poll,simmental,Angus
1	6366938	rs137382668	T	G	ENSBTAG00000007444	ENSBTAT00000049195	3_prime_UTR_variant	1	5541350	42890279	66733	Production_Association	Body weight (yearling)		charolais,gelbvieh,hereford,limousin,pinzgauer,red angus,red poll,simmental,Angus
1	6366938	rs137382668	T	G	ENSBTAG00000007444	ENSBTAT00000049195	3_prime_UTR_variant	1	5541350	43022635	66764	Production_Association	Body weight gain		charolais,gelbvieh,hereford,limousin,pinzgauer,red angus,red poll,simmental,Angus
1	6366938	rs137382668	T	G	ENSBTAG00000007444	ENSBTAT00000049195	3_prime_UTR_variant	1	5541350	47222095	66780	Production_Association	Body weight (yearling)		charolais,gelbvieh,hereford,limousin,pinzgauer,red angus,red poll,simmental,Angus
1	6366938	rs137382668	T	G	ENSBTAG00000007444	ENSBTAT00000049195	3_prime_UTR_variant	1	5541350	52191721	66755	Production_Association	Body weight gain		charolais,gelbvieh,hereford,limousin,pinzgauer,red angus,red poll,simmental,Angus
1	6366938	rs137382668	T	G	ENSBTAG00000007444	ENSBTAT00000049195	3_prime_UTR_variant	1	5541350	52644903	66714	Production_Association	Body weight gain		charolais,gelbvieh,hereford,limousin,pinzgauer,red angus,red poll,simmental,Angus
1	6366938	rs137382668	T	G	ENSBTAG00000007444	ENSBTAT00000049195	3_prime_UTR_variant	1	5541350	56125590	65411	Production_Association	Maturity rate		brahman
1	6366938	rs137382668	T	G	ENSBTAG00000007444	ENSBTAT00000049195	3_prime_UTR_variant	1	5541350	57590227	66743	Production_Association	Body weight (yearling)		charolais,gelbvieh,hereford,limousin,pinzgauer,red angus,red poll,simmental,Angus
1	6366938	rs137382668	T	G	ENSBTAG00000007444	ENSBTAT00000049195	3_prime_UTR_variant	1	5541350	57623355	66727	Production_Association	Body weight (yearling)		charolais,gelbvieh,hereford,limousin,pinzgauer,red angus,red poll,simmental,Angus
1	6366938	rs137382668	T	G	ENSBTAG00000007444	ENSBTAT00000049195	3_prime_UTR_variant	1	5541350	60822646	66719	Production_Association	Body weight (yearling)		charolais,gelbvieh,hereford,limousin,pinzgauer,red angus,red poll,simmental,Angus
1	6366938	rs137382668	T	G	ENSBTAG00000007444	ENSBTAT00000049195	3_prime_UTR_variant	1	5541350	60822646	66720	Production_Association	Body weight gain		charolais,gelbvieh,hereford,limousin,pinzgauer,red angus,red poll,simmental,Angus
1	6366938	rs137382668	T	G	ENSBTAG00000007444	ENSBTAT00000049195	3_prime_UTR_variant	1	5541350	61652869	66794	Production_Association	Body weight gain		charolais,gelbvieh,hereford,limousin,pinzgauer,red angus,red poll,simmental,Angus
1	6366938	rs137382668	T	G	ENSBTAG00000007444	ENSBTAT00000049195	3_prime_UTR_variant	1	5541350	61806486	66796	Production_Association	Body weight (yearling)		charolais,gelbvieh,hereford,limousin,pinzgauer,red angus,red poll,simmental,Angus
1	6366938	rs137382668	T	G	ENSBTAG00000007444	ENSBTAT00000049195	3_prime_UTR_variant	1	5541350	61806486	66797	Production_Association	Body weight gain		charolais,gelbvieh,hereford,limousin,pinzgauer,red angus,red poll,simmental,Angus
1	6366938	rs137382668	T	G	ENSBTAG00000007444	ENSBTAT00000049195	3_prime_UTR_variant	1	5541350	62148459	69564	Milk_Association	Milk iron content		holstein
1	6366938	rs137382668	T	G	ENSBTAG00000007444	ENSBTAT00000049195	3_prime_UTR_variant	1	5541350	62152914	69565	Milk_Association	Milk iron content		holstein
1	6366938	rs137382668	T	G	ENSBTAG00000007444	ENSBTAT00000049195	3_prime_UTR_variant	1	5541350	62157776	69566	Milk_Association	Milk iron content		holstein
1	6366938	rs137382668	T	G	ENSBTAG00000007444	ENSBTAT00000049195	3_prime_UTR_variant	1	5541350	62158519	69567	Milk_Association	Milk iron content		holstein
1	6366938	rs137382668	T	G	ENSBTAG00000007444	ENSBTAT00000049195	3_prime_UTR_variant	1	5541350	62159253	69568	Milk_Association	Milk iron content		holstein
1	6366938	rs137382668	T	G	ENSBTAG00000007444	ENSBTAT00000049195	3_prime_UTR_variant	1	5541350	62175373	69569	Milk_Association	Milk iron content		holstein
1	6366938	rs137382668	T	G	ENSBTAG00000007444	ENSBTAT00000049195	3_prime_UTR_variant	1	5541350	62177246	69570	Milk_Association	Milk iron content		holstein
1	6366938	rs137382668	T	G	ENSBTAG00000007444	ENSBTAT00000049195	3_prime_UTR_variant	1	5541350	63481307	69586	Milk_Association	Milk iron content		holstein
1	6366938	rs137382668	T	G	ENSBTAG00000007444	ENSBTAT00000049195	3_prime_UTR_variant	1	5541350	65126769	65820	Reproduction_Association	Sperm concentration		holstein
1	6366938	rs137382668	T	G	ENSBTAG00000007444	ENSBTAT00000049195	3_prime_UTR_variant	1	5541350	66188547	66717	Production_Association	Body weight (yearling)		charolais,gelbvieh,hereford,limousin,pinzgauer,red angus,red poll,simmental,Angus
1	6366938	rs137382668	T	G	ENSBTAG00000007444	ENSBTAT00000049195	3_prime_UTR_variant	1	5541350	66230111	66744	Production_Association	Body weight gain		charolais,gelbvieh,hereford,limousin,pinzgauer,red angus,red poll,simmental,Angus
1	6366938	rs137382668	T	G	ENSBTAG00000007444	ENSBTAT00000049195	3_prime_UTR_variant	1	5541350	66369046	66795	Production_Association	Body weight gain		charolais,gelbvieh,hereford,limousin,pinzgauer,red angus,red poll,simmental,Angus
1	6366938	rs137382668	T	G	ENSBTAG00000007444	ENSBTAT00000049195	3_prime_UTR_variant	1	5541350	66741648	69733	Milk_Association	Milk zinc content		holstein
1	6366938	rs137382668	T	G	ENSBTAG00000007444	ENSBTAT00000049195	3_prime_UTR_variant	1	5541350	66966381	70079	Milk_Association	Milk zinc content		holstein
1	6366938	rs137382668	T	G	ENSBTAG00000007444	ENSBTAT00000049195	3_prime_UTR_variant	1	5541350	67111145	69785	Milk_Association	Milk zinc content		holstein
1	6366938	rs137382668	T	G	ENSBTAG00000007444	ENSBTAT00000049195	3_prime_UTR_variant	1	5541350	67115304	70084	Milk_Association	Milk zinc content		holstein
1	6366938	rs137382668	T	G	ENSBTAG00000007444	ENSBTAT00000049195	3_prime_UTR_variant	1	5541350	68891078	65937	Reproduction_Association	Pregnancy rate		brahman
1	6366938	rs137382668	T	G	ENSBTAG00000007444	ENSBTAT00000049195	3_prime_UTR_variant	1	5541350	68891078	65990	Reproduction_Association	Age at puberty	PUBAGE	brahman
1	6366938	rs137382668	T	G	ENSBTAG00000007444	ENSBTAT00000049195	3_prime_UTR_variant	1	5541350	69553844	70050	Milk_Association	Milk zinc content		holstein
1	6366938	rs137382668	T	G	ENSBTAG00000007444	ENSBTAT00000049195	3_prime_UTR_variant	1	5541350	70460549	69729	Milk_Association	Milk zinc content		holstein
1	6366938	rs137382668	T	G	ENSBTAG00000007444	ENSBTAT00000049195	3_prime_UTR_variant	1	5541350	71431043	66710	Production_Association	Body weight gain		charolais,gelbvieh,hereford,limousin,pinzgauer,red angus,red poll,simmental,Angus
1	6366938	rs137382668	T	G	ENSBTAG00000007444	ENSBTAT00000049195	3_prime_UTR_variant	1	5541350	72070028	69808	Milk_Association	Milk zinc content		holstein
1	6366938	rs137382668	T	G	ENSBTAG00000007444	ENSBTAT00000049195	3_prime_UTR_variant	1	5541350	79143300	66748	Production_Association	Body weight (yearling)		charolais,gelbvieh,hereford,limousin,pinzgauer,red angus,red poll,simmental,Angus
1	6366938	rs137382668	T	G	ENSBTAG00000007444	ENSBTAT00000049195	3_prime_UTR_variant	1	5541350	80103971	66756	Production_Association	Body weight (yearling)		charolais,gelbvieh,hereford,limousin,pinzgauer,red angus,red poll,simmental,Angus
1	6366938	rs137382668	T	G	ENSBTAG00000007444	ENSBTAT00000049195	3_prime_UTR_variant	1	5541350	86029462	66798	Production_Association	Body weight gain		charolais,gelbvieh,hereford,limousin,pinzgauer,red angus,red poll,simmental,Angus
1	6366938	rs137382668	T	G	ENSBTAG00000007444	ENSBTAT00000049195	3_prime_UTR_variant	1	5541350	92171369	66781	Production_Association	Body weight (yearling)		charolais,gelbvieh,hereford,limousin,pinzgauer,red angus,red poll,simmental,Angus
1	6366938	rs137382668	T	G	ENSBTAG00000007444	ENSBTAT00000049195	3_prime_UTR_variant	1	5541350	92171369	66782	Production_Association	Body weight gain		charolais,gelbvieh,hereford,limousin,pinzgauer,red angus,red poll,simmental,Angus
1	6366938	rs137382668	T	G	ENSBTAG00000007444	ENSBTAT00000049195	3_prime_UTR_variant	1	5541350	98602430	66799	Production_Association	Body weight (yearling)		charolais,gelbvieh,hereford,limousin,pinzgauer,red angus,red poll,simmental,Angus
1	6366938	rs137382668	T	G	ENSBTAG00000007444	ENSBTAT00000049195	3_prime_UTR_variant	1	5541350	98626222	66301	Production_Association	Body weight (yearling)		charolais,gelbvieh,hereford,limousin,pinzgauer,red angus,red poll,simmental,Angus
1	6366938	rs137382668	T	G	ENSBTAG00000007444	ENSBTAT00000049195	3_prime_UTR_variant	1	5541350	98626222	66737	Production_Association	Body weight (weaning)		charolais,gelbvieh,hereford,limousin,pinzgauer,red angus,red poll,simmental,Angus
1	6366938	rs137382668	T	G	ENSBTAG00000007444	ENSBTAT00000049195	3_prime_UTR_variant	1	5541350	98626222	66738	Production_Association	Body weight gain		charolais,gelbvieh,hereford,limousin,pinzgauer,red angus,red poll,simmental,Angus
1	6366938	rs137382668	T	G	ENSBTAG00000007444	ENSBTAT00000049195	3_prime_UTR_variant	1	5541350	98626222	66739	Production_Association	Body weight gain		charolais,gelbvieh,hereford,limousin,pinzgauer,red angus,red poll,simmental,Angus
1	6366938	rs137382668	T	G	ENSBTAG00000007444	ENSBTAT00000049195	3_prime_UTR_variant	1	5541350	98702264	66800	Production_Association	Body weight (yearling)		charolais,gelbvieh,hereford,limousin,pinzgauer,red angus,red poll,simmental,Angus
1	6366938	rs137382668	T	G	ENSBTAG00000007444	ENSBTAT00000049195	3_prime_UTR_variant	1	5541350	100800848	65964	Production_Association	Body weight		brahman
1	6366938	rs137382668	T	G	ENSBTAG00000007444	ENSBTAT00000049195	3_prime_UTR_variant	1	5541350	102864215	66783	Production_Association	Body weight (birth)		charolais,gelbvieh,hereford,limousin,pinzgauer,red angus,red poll,simmental,Angus
1	6366938	rs137382668	T	G	ENSBTAG00000007444	ENSBTAT00000049195	3_prime_UTR_variant	1	5541350	102864215	66784	Production_Association	Body weight gain		charolais,gelbvieh,hereford,limousin,pinzgauer,red angus,red poll,simmental,Angus
1	6366938	rs137382668	T	G	ENSBTAG00000007444	ENSBTAT00000049195	3_prime_UTR_variant	1	5541350	109410526	66788	Production_Association	Body weight gain		charolais,gelbvieh,hereford,limousin,pinzgauer,red angus,red poll,simmental,Angus
1	6366938	rs137382668	T	G	ENSBTAG00000007444	ENSBTAT00000049195	3_prime_UTR_variant	1	5541350	109431453	66718	Production_Association	Body weight gain		charolais,gelbvieh,hereford,limousin,pinzgauer,red angus,red poll,simmental,Angus
1	6366938	rs137382668	T	G	ENSBTAG00000007444	ENSBTAT00000049195	3_prime_UTR_variant	1	5541350	109573256	66731	Production_Association	Body weight (yearling)		charolais,gelbvieh,hereford,limousin,pinzgauer,red angus,red poll,simmental,Angus
1	6366938	rs137382668	T	G	ENSBTAG00000007444	ENSBTAT00000049195	3_prime_UTR_variant	1	5541350	113745996	66768	Production_Association	Body weight (yearling)		charolais,gelbvieh,hereford,limousin,pinzgauer,red angus,red poll,simmental,Angus
1	6366938	rs137382668	T	G	ENSBTAG00000007444	ENSBTAT00000049195	3_prime_UTR_variant	1	5541350	115022228	66747	Production_Association	Body weight gain		charolais,gelbvieh,hereford,limousin,pinzgauer,red angus,red poll,simmental,Angus
1	6366938	rs137382668	T	G	ENSBTAG00000007444	ENSBTAT00000049195	3_prime_UTR_variant	1	5541350	116390006	70705	Milk_Association	Milk potassium content		jersey
1	6366938	rs137382668	T	G	ENSBTAG00000007444	ENSBTAT00000049195	3_prime_UTR_variant	1	5541350	117722977	66772	Production_Association	Body weight (yearling)		charolais,gelbvieh,hereford,limousin,pinzgauer,red angus,red poll,simmental,Angus
1	6366938	rs137382668	T	G	ENSBTAG00000007444	ENSBTAT00000049195	3_prime_UTR_variant	1	5541350	119062922	66774	Production_Association	Body weight (yearling)		charolais,gelbvieh,hereford,limousin,pinzgauer,red angus,red poll,simmental,Angus
1	6366938	rs137382668	T	G	ENSBTAG00000007444	ENSBTAT00000049195	3_prime_UTR_variant	1	5541350	119062922	66775	Production_Association	Body weight gain		charolais,gelbvieh,hereford,limousin,pinzgauer,red angus,red poll,simmental,Angus
1	6366938	rs137382668	T	G	ENSBTAG00000007444	ENSBTAT00000049195	3_prime_UTR_variant	1	5541350	119106846	66778	Production_Association	Body weight (yearling)		charolais,gelbvieh,hereford,limousin,pinzgauer,red angus,red poll,simmental,Angus
1	6366938	rs137382668	T	G	ENSBTAG00000007444	ENSBTAT00000049195	3_prime_UTR_variant	1	5541350	119106846	66779	Production_Association	Body weight gain		charolais,gelbvieh,hereford,limousin,pinzgauer,red angus,red poll,simmental,Angus
1	6366938	rs137382668	T	G	ENSBTAG00000007444	ENSBTAT00000049195	3_prime_UTR_variant	1	5541350	119128553	66776	Production_Association	Body weight (yearling)		charolais,gelbvieh,hereford,limousin,pinzgauer,red angus,red poll,simmental,Angus
1	6366938	rs137382668	T	G	ENSBTAG00000007444	ENSBTAT00000049195	3_prime_UTR_variant	1	5541350	119128553	66777	Production_Association	Body weight gain		charolais,gelbvieh,hereford,limousin,pinzgauer,red angus,red poll,simmental,Angus
1	6366938	rs137382668	T	G	ENSBTAG00000007444	ENSBTAT00000049195	3_prime_UTR_variant	1	5541350	119188111	65413	Production_Association	Maturity rate		brahman
1	6366938	rs137382668	T	G	ENSBTAG00000007444	ENSBTAT00000049195	3_prime_UTR_variant	1	5541350	119190972	66761	Production_Association	Body weight (yearling)		charolais,gelbvieh,hereford,limousin,pinzgauer,red angus,red poll,simmental,Angus
1	6366938	rs137382668	T	G	ENSBTAG00000007444	ENSBTAT00000049195	3_prime_UTR_variant	1	5541350	119190972	66762	Production_Association	Body weight gain		charolais,gelbvieh,hereford,limousin,pinzgauer,red angus,red poll,simmental,Angus
1	6366938	rs137382668	T	G	ENSBTAG00000007444	ENSBTAT00000049195	3_prime_UTR_variant	1	5541350	119226761	66745	Production_Association	Body weight (yearling)		charolais,gelbvieh,hereford,limousin,pinzgauer,red angus,red poll,simmental,Angus
1	6366938	rs137382668	T	G	ENSBTAG00000007444	ENSBTAT00000049195	3_prime_UTR_variant	1	5541350	119226761	66746	Production_Association	Body weight gain		charolais,gelbvieh,hereford,limousin,pinzgauer,red angus,red poll,simmental,Angus
1	6366938	rs137382668	T	G	ENSBTAG00000007444	ENSBTAT00000049195	3_prime_UTR_variant	1	5541350	119544498	66806	Production_Association	Body weight (yearling)		charolais,gelbvieh,hereford,limousin,pinzgauer,red angus,red poll,simmental,Angus
1	6366938	rs137382668	T	G	ENSBTAG00000007444	ENSBTAT00000049195	3_prime_UTR_variant	1	5541350	119544498	66807	Production_Association	Body weight (yearling)		charolais,gelbvieh,hereford,limousin,pinzgauer,red angus,red poll,simmental,Angus
1	6366938	rs137382668	T	G	ENSBTAG00000007444	ENSBTAT00000049195	3_prime_UTR_variant	1	5541350	119544498	66808	Production_Association	Body weight gain		charolais,gelbvieh,hereford,limousin,pinzgauer,red angus,red poll,simmental,Angus
1	6366938	rs137382668	T	G	ENSBTAG00000007444	ENSBTAT00000049195	3_prime_UTR_variant	1	5541350	119544498	66809	Production_Association	Body weight gain		charolais,gelbvieh,hereford,limousin,pinzgauer,red angus,red poll,simmental,Angus
1	6366938	rs137382668	T	G	ENSBTAG00000007444	ENSBTAT00000049195	3_prime_UTR_variant	1	5541350	119579321	66303	Production_Association	Body weight (yearling)		charolais,gelbvieh,hereford,limousin,pinzgauer,red angus,red poll,simmental,Angus
1	6366938	rs137382668	T	G	ENSBTAG00000007444	ENSBTAT00000049195	3_prime_UTR_variant	1	5541350	119579321	66757	Production_Association	Body weight (yearling)		charolais,gelbvieh,hereford,limousin,pinzgauer,red angus,red poll,simmental,Angus
1	6366938	rs137382668	T	G	ENSBTAG00000007444	ENSBTAT00000049195	3_prime_UTR_variant	1	5541350	119579321	66758	Production_Association	Body weight gain		charolais,gelbvieh,hereford,limousin,pinzgauer,red angus,red poll,simmental,Angus
1	6366938	rs137382668	T	G	ENSBTAG00000007444	ENSBTAT00000049195	3_prime_UTR_variant	1	5541350	119579321	66759	Production_Association	Body weight gain		charolais,gelbvieh,hereford,limousin,pinzgauer,red angus,red poll,simmental,Angus
1	6366938	rs137382668	T	G	ENSBTAG00000007444	ENSBTAT00000049195	3_prime_UTR_variant	1	5541350	119579321	66760	Production_Association	Body weight gain		charolais,gelbvieh,hereford,limousin,pinzgauer,red angus,red poll,simmental,Angus
1	6366938	rs137382668	T	G	ENSBTAG00000007444	ENSBTAT00000049195	3_prime_UTR_variant	1	5541350	119725980	66716	Production_Association	Body weight (yearling)		charolais,gelbvieh,hereford,limousin,pinzgauer,red angus,red poll,simmental,Angus
1	6366938	rs137382668	T	G	ENSBTAG00000007444	ENSBTAT00000049195	3_prime_UTR_variant	1	5541350	119749435	66722	Production_Association	Body weight (yearling)		charolais,gelbvieh,hereford,limousin,pinzgauer,red angus,red poll,simmental,Angus
1	6366938	rs137382668	T	G	ENSBTAG00000007444	ENSBTAT00000049195	3_prime_UTR_variant	1	5541350	122500902	66811	Production_Association	Body weight gain		charolais,gelbvieh,hereford,limousin,pinzgauer,red angus,red poll,simmental,Angus
1	6366938	rs137382668	T	G	ENSBTAG00000007444	ENSBTAT00000049195	3_prime_UTR_variant	1	5541350	122606060	66810	Production_Association	Body weight gain		charolais,gelbvieh,hereford,limousin,pinzgauer,red angus,red poll,simmental,Angus
1	6366938	rs137382668	T	G	ENSBTAG00000007444	ENSBTAT00000049195	3_prime_UTR_variant	1	5541350	126199442	66741	Production_Association	Body weight (yearling)		charolais,gelbvieh,hereford,limousin,pinzgauer,red angus,red poll,simmental,Angus
1	6366938	rs137382668	T	G	ENSBTAG00000007444	ENSBTAT00000049195	3_prime_UTR_variant	1	5541350	126606821	66812	Production_Association	Body weight (yearling)		charolais,gelbvieh,hereford,limousin,pinzgauer,red angus,red poll,simmental,Angus
1	6366938	rs137382668	T	G	ENSBTAG00000007444	ENSBTAT00000049195	3_prime_UTR_variant	1	5541350	128320921	66805	Production_Association	Body weight (yearling)		charolais,gelbvieh,hereford,limousin,pinzgauer,red angus,red poll,simmental,Angus
1	6366938	rs137382668	T	G	ENSBTAG00000007444	ENSBTAT00000049195	3_prime_UTR_variant	1	5541350	129305286	66801	Production_Association	Body weight (yearling)		charolais,gelbvieh,hereford,limousin,pinzgauer,red angus,red poll,simmental,Angus
1	6366938	rs137382668	T	G	ENSBTAG00000007444	ENSBTAT00000049195	3_prime_UTR_variant	1	5541350	129305286	66802	Production_Association	Body weight gain		charolais,gelbvieh,hereford,limousin,pinzgauer,red angus,red poll,simmental,Angus
1	6366938	rs137382668	T	G	ENSBTAG00000007444	ENSBTAT00000049195	3_prime_UTR_variant	1	5541350	129339888	66803	Production_Association	Body weight (yearling)		charolais,gelbvieh,hereford,limousin,pinzgauer,red angus,red poll,simmental,Angus
1	6366938	rs137382668	T	G	ENSBTAG00000007444	ENSBTAT00000049195	3_prime_UTR_variant	1	5541350	129339888	66804	Production_Association	Body weight gain		charolais,gelbvieh,hereford,limousin,pinzgauer,red angus,red poll,simmental,Angus
1	6366938	rs137382668	T	G	ENSBTAG00000007444	ENSBTAT00000049195	3_prime_UTR_variant	1	5541350	131806615	66815	Production_Association	Body weight (birth)		charolais,gelbvieh,hereford,limousin,pinzgauer,red angus,red poll,simmental,Angus
1	6366938	rs137382668	T	G	ENSBTAG00000007444	ENSBTAT00000049195	3_prime_UTR_variant	1	5541350	132112112	66705	Production_Association	Body weight (yearling)		charolais,gelbvieh,hereford,limousin,pinzgauer,red angus,red poll,simmental,Angus
1	6366938	rs137382668	T	G	ENSBTAG00000007444	ENSBTAT00000049195	3_prime_UTR_variant	1	5541350	132696716	66706	Production_Association	Body weight gain		charolais,gelbvieh,hereford,limousin,pinzgauer,red angus,red poll,simmental,Angus
1	6366938	rs137382668	T	G	ENSBTAG00000007444	ENSBTAT00000049195	3_prime_UTR_variant	1	5541350	133958930	66813	Production_Association	Body weight (yearling)		charolais,gelbvieh,hereford,limousin,pinzgauer,red angus,red poll,simmental,Angus
1	6366938	rs137382668	T	G	ENSBTAG00000007444	ENSBTAT00000049195	3_prime_UTR_variant	1	5541350	133958930	66814	Production_Association	Body weight gain		charolais,gelbvieh,hereford,limousin,pinzgauer,red angus,red poll,simmental,Angus
1	6366938	rs137382668	T	G	ENSBTAG00000007444	ENSBTAT00000049195	3_prime_UTR_variant	1	5541350	134030824	66707	Production_Association	Body weight (yearling)		charolais,gelbvieh,hereford,limousin,pinzgauer,red angus,red poll,simmental,Angus
1	6366938	rs137382668	T	G	ENSBTAG00000007444	ENSBTAT00000049195	3_prime_UTR_variant	1	5541350	134069581	66816	Production_Association	Body weight (yearling)		charolais,gelbvieh,hereford,limousin,pinzgauer,red angus,red poll,simmental,Angus
1	6366938	rs137382668	T	G	ENSBTAG00000007444	ENSBTAT00000049195	3_prime_UTR_variant	1	5541350	134069581	66817	Production_Association	Body weight gain		charolais,gelbvieh,hereford,limousin,pinzgauer,red angus,red poll,simmental,Angus
1	6366938	rs137382668	T	G	ENSBTAG00000007444	ENSBTAT00000049195	3_prime_UTR_variant	1	5541350	134892819	66713	Production_Association	Body weight gain		charolais,gelbvieh,hereford,limousin,pinzgauer,red angus,red poll,simmental,Angus
1	6366938	rs137382668	T	G	ENSBTAG00000007444	ENSBTAT00000049195	3_prime_UTR_variant	1	5541350	136079172	66708	Production_Association	Body weight (yearling)		charolais,gelbvieh,hereford,limousin,pinzgauer,red angus,red poll,simmental,Angus
1	6366938	rs137382668	T	G	ENSBTAG00000007444	ENSBTAT00000049195	3_prime_UTR_variant	1	5541350	138194984	69588	Milk_Association	Milk iron content		holstein
1	6366938	rs137382668	T	G	ENSBTAG00000007444	ENSBTAT00000049195	3_prime_UTR_variant	1	5541350	138993105	66786	Production_Association	Body weight gain		charolais,gelbvieh,hereford,limousin,pinzgauer,red angus,red poll,simmental,Angus
1	6366938	rs137382668	T	G	ENSBTAG00000007444	ENSBTAT00000049195	3_prime_UTR_variant	1	5541350	139090933	69961	Milk_Association	Milk iron content		holstein
1	6366938	rs137382668	T	G	ENSBTAG00000007444	ENSBTAT00000049195	3_prime_UTR_variant	1	5541350	139139317	69620	Milk_Association	Milk iron content		holstein
1	6366938	rs137382668	T	G	ENSBTAG00000007444	ENSBTAT00000049195	3_prime_UTR_variant	1	5541350	142172775	66721	Production_Association	Body weight (yearling)		charolais,gelbvieh,hereford,limousin,pinzgauer,red angus,red poll,simmental,Angus
1	6366938	rs137382668	T	G	ENSBTAG00000007444	ENSBTAT00000049195	3_prime_UTR_variant	1	5541350	143136829	66723	Production_Association	Body weight (yearling)		charolais,gelbvieh,hereford,limousin,pinzgauer,red angus,red poll,simmental,Angus
1	6366938	rs137382668	T	G	ENSBTAG00000007444	ENSBTAT00000049195	3_prime_UTR_variant	1	5541350	143517315	69976	Milk_Association	Milk iron content		holstein
1	6366938	rs137382668	T	G	ENSBTAG00000007444	ENSBTAT00000049195	3_prime_UTR_variant	1	5541350	143536644	69977	Milk_Association	Milk iron content		holstein
1	6366938	rs137382668	T	G	ENSBTAG00000007444	ENSBTAT00000049195	3_prime_UTR_variant	1	5541350	143550421	69978	Milk_Association	Milk iron content		holstein
1	6366938	rs137382668	T	G	ENSBTAG00000007444	ENSBTAT00000049195	3_prime_UTR_variant	1	5541350	144176042	70629	Milk_Association	Milk phosphorus content		jersey
1	6366938	rs137382668	T	G	ENSBTAG00000007444	ENSBTAT00000049195	3_prime_UTR_variant	1	5541350	144192032	70630	Milk_Association	Milk phosphorus content		jersey
1	6366938	rs137382668	T	G	ENSBTAG00000007444	ENSBTAT00000049195	3_prime_UTR_variant	1	5541350	144197152	70638	Milk_Association	Milk phosphorus content		jersey
1	6366938	rs137382668	T	G	ENSBTAG00000007444	ENSBTAT00000049195	3_prime_UTR_variant	1	5541350	144198520	70631	Milk_Association	Milk phosphorus content		jersey
1	6366938	rs137382668	T	G	ENSBTAG00000007444	ENSBTAT00000049195	3_prime_UTR_variant	1	5541350	144199805	70632	Milk_Association	Milk phosphorus content		jersey
1	6366938	rs137382668	T	G	ENSBTAG00000007444	ENSBTAT00000049195	3_prime_UTR_variant	1	5541350	144208359	70575	Milk_Association	Milk phosphorus content		jersey
1	6366938	rs137382668	T	G	ENSBTAG00000007444	ENSBTAT00000049195	3_prime_UTR_variant	1	5541350	144211730	70573	Milk_Association	Milk phosphorus content		jersey
1	6366938	rs137382668	T	G	ENSBTAG00000007444	ENSBTAT00000049195	3_prime_UTR_variant	1	5541350	144244163	70577	Milk_Association	Milk phosphorus content		jersey
1	6366938	rs137382668	T	G	ENSBTAG00000007444	ENSBTAT00000049195	3_prime_UTR_variant	1	5541350	144314268	66712	Production_Association	Body weight gain		charolais,gelbvieh,hereford,limousin,pinzgauer,red angus,red poll,simmental,Angus
1	6366938	rs137382668	T	G	ENSBTAG00000007444	ENSBTAT00000049195	3_prime_UTR_variant	1	5541350	144351998	70549	Milk_Association	Milk phosphorus content		jersey
1	6366938	rs137382668	T	G	ENSBTAG00000007444	ENSBTAT00000049195	3_prime_UTR_variant	1	5541350	144353593	70550	Milk_Association	Milk phosphorus content		jersey
1	6366938	rs137382668	T	G	ENSBTAG00000007444	ENSBTAT00000049195	3_prime_UTR_variant	1	5541350	144354416	70551	Milk_Association	Milk phosphorus content		jersey
1	6366938	rs137382668	T	G	ENSBTAG00000007444	ENSBTAT00000049195	3_prime_UTR_variant	1	5541350	144357062	70552	Milk_Association	Milk phosphorus content		jersey
1	6366938	rs137382668	T	G	ENSBTAG00000007444	ENSBTAT00000049195	3_prime_UTR_variant	1	5541350	144358943	70553	Milk_Association	Milk phosphorus content		jersey
1	6366938	rs137382668	T	G	ENSBTAG00000007444	ENSBTAT00000049195	3_prime_UTR_variant	1	5541350	144360564	70554	Milk_Association	Milk phosphorus content		jersey
1	6366938	rs137382668	T	G	ENSBTAG00000007444	ENSBTAT00000049195	3_prime_UTR_variant	1	5541350	144361496	70555	Milk_Association	Milk phosphorus content		jersey
1	6366938	rs137382668	T	G	ENSBTAG00000007444	ENSBTAT00000049195	3_prime_UTR_variant	1	5541350	144362326	70576	Milk_Association	Milk phosphorus content		jersey
1	6366938	rs137382668	T	G	ENSBTAG00000007444	ENSBTAT00000049195	3_prime_UTR_variant	1	5541350	144363494	70565	Milk_Association	Milk phosphorus content		jersey
1	6366938	rs137382668	T	G	ENSBTAG00000007444	ENSBTAT00000049195	3_prime_UTR_variant	1	5541350	144364065	70566	Milk_Association	Milk phosphorus content		jersey
1	6366938	rs137382668	T	G	ENSBTAG00000007444	ENSBTAT00000049195	3_prime_UTR_variant	1	5541350	144364670	70567	Milk_Association	Milk phosphorus content		jersey
1	6366938	rs137382668	T	G	ENSBTAG00000007444	ENSBTAT00000049195	3_prime_UTR_variant	1	5541350	144365247	70568	Milk_Association	Milk phosphorus content		jersey
1	6366938	rs137382668	T	G	ENSBTAG00000007444	ENSBTAT00000049195	3_prime_UTR_variant	1	5541350	144365955	70574	Milk_Association	Milk phosphorus content		jersey
1	6366938	rs137382668	T	G	ENSBTAG00000007444	ENSBTAT00000049195	3_prime_UTR_variant	1	5541350	144367369	70569	Milk_Association	Milk phosphorus content		jersey
1	6366938	rs137382668	T	G	ENSBTAG00000007444	ENSBTAT00000049195	3_prime_UTR_variant	1	5541350	144368517	70570	Milk_Association	Milk phosphorus content		jersey
1	6366938	rs137382668	T	G	ENSBTAG00000007444	ENSBTAT00000049195	3_prime_UTR_variant	1	5541350	144369524	70571	Milk_Association	Milk phosphorus content		jersey
1	6366938	rs137382668	T	G	ENSBTAG00000007444	ENSBTAT00000049195	3_prime_UTR_variant	1	5541350	144370320	70559	Milk_Association	Milk phosphorus content		jersey
1	6366938	rs137382668	T	G	ENSBTAG00000007444	ENSBTAT00000049195	3_prime_UTR_variant	1	5541350	144371714	70560	Milk_Association	Milk phosphorus content		jersey
1	6366938	rs137382668	T	G	ENSBTAG00000007444	ENSBTAT00000049195	3_prime_UTR_variant	1	5541350	144374198	70561	Milk_Association	Milk phosphorus content		jersey
1	6366938	rs137382668	T	G	ENSBTAG00000007444	ENSBTAT00000049195	3_prime_UTR_variant	1	5541350	144374747	70572	Milk_Association	Milk phosphorus content		jersey
1	6366938	rs137382668	T	G	ENSBTAG00000007444	ENSBTAT00000049195	3_prime_UTR_variant	1	5541350	144375250	70562	Milk_Association	Milk phosphorus content		jersey
1	6366938	rs137382668	T	G	ENSBTAG00000007444	ENSBTAT00000049195	3_prime_UTR_variant	1	5541350	144381007	70578	Milk_Association	Milk phosphorus content		jersey
1	6366938	rs137382668	T	G	ENSBTAG00000007444	ENSBTAT00000049195	3_prime_UTR_variant	1	5541350	144389439	70579	Milk_Association	Milk phosphorus content		jersey
1	6366938	rs137382668	T	G	ENSBTAG00000007444	ENSBTAT00000049195	3_prime_UTR_variant	1	5541350	144392728	70580	Milk_Association	Milk phosphorus content		jersey
1	6366938	rs137382668	T	G	ENSBTAG00000007444	ENSBTAT00000049195	3_prime_UTR_variant	1	5541350	144394327	70599	Milk_Association	Milk phosphorus content		jersey
1	6366938	rs137382668	T	G	ENSBTAG00000007444	ENSBTAT00000049195	3_prime_UTR_variant	1	5541350	144395159	70625	Milk_Association	Milk phosphorus content		jersey
1	6366938	rs137382668	T	G	ENSBTAG00000007444	ENSBTAT00000049195	3_prime_UTR_variant	1	5541350	144396101	70600	Milk_Association	Milk phosphorus content		jersey
1	6366938	rs137382668	T	G	ENSBTAG00000007444	ENSBTAT00000049195	3_prime_UTR_variant	1	5541350	144398073	70601	Milk_Association	Milk phosphorus content		jersey
1	6366938	rs137382668	T	G	ENSBTAG00000007444	ENSBTAT00000049195	3_prime_UTR_variant	1	5541350	144398834	70602	Milk_Association	Milk phosphorus content		jersey
1	6366938	rs137382668	T	G	ENSBTAG00000007444	ENSBTAT00000049195	3_prime_UTR_variant	1	5541350	144403202	70603	Milk_Association	Milk phosphorus content		jersey
1	6366938	rs137382668	T	G	ENSBTAG00000007444	ENSBTAT00000049195	3_prime_UTR_variant	1	5541350	144405823	70581	Milk_Association	Milk phosphorus content		jersey
1	6366938	rs137382668	T	G	ENSBTAG00000007444	ENSBTAT00000049195	3_prime_UTR_variant	1	5541350	144406325	70582	Milk_Association	Milk phosphorus content		jersey
1	6366938	rs137382668	T	G	ENSBTAG00000007444	ENSBTAT00000049195	3_prime_UTR_variant	1	5541350	144408383	70604	Milk_Association	Milk phosphorus content		jersey
1	6366938	rs137382668	T	G	ENSBTAG00000007444	ENSBTAT00000049195	3_prime_UTR_variant	1	5541350	144409116	70605	Milk_Association	Milk phosphorus content		jersey
1	6366938	rs137382668	T	G	ENSBTAG00000007444	ENSBTAT00000049195	3_prime_UTR_variant	1	5541350	144411052	70624	Milk_Association	Milk phosphorus content		jersey
1	6366938	rs137382668	T	G	ENSBTAG00000007444	ENSBTAT00000049195	3_prime_UTR_variant	1	5541350	144414230	70606	Milk_Association	Milk phosphorus content		jersey
1	6366938	rs137382668	T	G	ENSBTAG00000007444	ENSBTAT00000049195	3_prime_UTR_variant	1	5541350	144426384	70607	Milk_Association	Milk phosphorus content		jersey
1	6366938	rs137382668	T	G	ENSBTAG00000007444	ENSBTAT00000049195	3_prime_UTR_variant	1	5541350	144440719	70628	Milk_Association	Milk phosphorus content		jersey
1	6366938	rs137382668	T	G	ENSBTAG00000007444	ENSBTAT00000049195	3_prime_UTR_variant	1	5541350	144442438	70608	Milk_Association	Milk phosphorus content		jersey
1	6366938	rs137382668	T	G	ENSBTAG00000007444	ENSBTAT00000049195	3_prime_UTR_variant	1	5541350	144444294	70609	Milk_Association	Milk phosphorus content		jersey
1	6366938	rs137382668	T	G	ENSBTAG00000007444	ENSBTAT00000049195	3_prime_UTR_variant	1	5541350	144449259	70598	Milk_Association	Milk phosphorus content		jersey
1	6366938	rs137382668	T	G	ENSBTAG00000007444	ENSBTAT00000049195	3_prime_UTR_variant	1	5541350	144450747	70610	Milk_Association	Milk phosphorus content		jersey
1	6366938	rs137382668	T	G	ENSBTAG00000007444	ENSBTAT00000049195	3_prime_UTR_variant	1	5541350	144451588	70611	Milk_Association	Milk phosphorus content		jersey
1	6366938	rs137382668	T	G	ENSBTAG00000007444	ENSBTAT00000049195	3_prime_UTR_variant	1	5541350	144457335	70583	Milk_Association	Milk phosphorus content		jersey
1	6366938	rs137382668	T	G	ENSBTAG00000007444	ENSBTAT00000049195	3_prime_UTR_variant	1	5541350	144461580	70591	Milk_Association	Milk phosphorus content		jersey
1	6366938	rs137382668	T	G	ENSBTAG00000007444	ENSBTAT00000049195	3_prime_UTR_variant	1	5541350	144464402	70584	Milk_Association	Milk phosphorus content		jersey
1	6366938	rs137382668	T	G	ENSBTAG00000007444	ENSBTAT00000049195	3_prime_UTR_variant	1	5541350	144465201	70585	Milk_Association	Milk phosphorus content		jersey
1	6366938	rs137382668	T	G	ENSBTAG00000007444	ENSBTAT00000049195	3_prime_UTR_variant	1	5541350	144465824	70626	Milk_Association	Milk phosphorus content		jersey
1	6366938	rs137382668	T	G	ENSBTAG00000007444	ENSBTAT00000049195	3_prime_UTR_variant	1	5541350	144467000	70586	Milk_Association	Milk phosphorus content		jersey
1	6366938	rs137382668	T	G	ENSBTAG00000007444	ENSBTAT00000049195	3_prime_UTR_variant	1	5541350	144467965	70587	Milk_Association	Milk phosphorus content		jersey
1	6366938	rs137382668	T	G	ENSBTAG00000007444	ENSBTAT00000049195	3_prime_UTR_variant	1	5541350	144468590	70588	Milk_Association	Milk phosphorus content		jersey
1	6366938	rs137382668	T	G	ENSBTAG00000007444	ENSBTAT00000049195	3_prime_UTR_variant	1	5541350	144470173	70592	Milk_Association	Milk phosphorus content		jersey
1	6366938	rs137382668	T	G	ENSBTAG00000007444	ENSBTAT00000049195	3_prime_UTR_variant	1	5541350	144471604	70593	Milk_Association	Milk phosphorus content		jersey
1	6366938	rs137382668	T	G	ENSBTAG00000007444	ENSBTAT00000049195	3_prime_UTR_variant	1	5541350	144472641	70564	Milk_Association	Milk phosphorus content		jersey
1	6366938	rs137382668	T	G	ENSBTAG00000007444	ENSBTAT00000049195	3_prime_UTR_variant	1	5541350	144475415	70594	Milk_Association	Milk phosphorus content		jersey
1	6366938	rs137382668	T	G	ENSBTAG00000007444	ENSBTAT00000049195	3_prime_UTR_variant	1	5541350	144793801	70634	Milk_Association	Milk phosphorus content		jersey
1	6366938	rs137382668	T	G	ENSBTAG00000007444	ENSBTAT00000049195	3_prime_UTR_variant	1	5541350	144794322	70635	Milk_Association	Milk phosphorus content		jersey
1	6366938	rs137382668	T	G	ENSBTAG00000007444	ENSBTAT00000049195	3_prime_UTR_variant	1	5541350	144794904	70636	Milk_Association	Milk phosphorus content		jersey
1	6366938	rs137382668	T	G	ENSBTAG00000007444	ENSBTAT00000049195	3_prime_UTR_variant	1	5541350	144914323	70614	Milk_Association	Milk phosphorus content		jersey
1	6366938	rs137382668	T	G	ENSBTAG00000007444	ENSBTAT00000049195	3_prime_UTR_variant	1	5541350	146262728	70589	Milk_Association	Milk phosphorus content		jersey
1	6366938	rs137382668	T	G	ENSBTAG00000007444	ENSBTAT00000049195	3_prime_UTR_variant	1	5541350	146270823	70612	Milk_Association	Milk phosphorus content		jersey
1	6366938	rs137382668	T	G	ENSBTAG00000007444	ENSBTAT00000049195	3_prime_UTR_variant	1	5541350	146276111	70613	Milk_Association	Milk phosphorus content		jersey
1	6366938	rs137382668	T	G	ENSBTAG00000007444	ENSBTAT00000049195	3_prime_UTR_variant	1	5541350	146281940	70595	Milk_Association	Milk phosphorus content		jersey
1	6366938	rs137382668	T	G	ENSBTAG00000007444	ENSBTAT00000049195	3_prime_UTR_variant	1	5541350	146284444	70596	Milk_Association	Milk phosphorus content		jersey
1	6366938	rs137382668	T	G	ENSBTAG00000007444	ENSBTAT00000049195	3_prime_UTR_variant	1	5541350	146286259	70590	Milk_Association	Milk phosphorus content		jersey
1	6366938	rs137382668	T	G	ENSBTAG00000007444	ENSBTAT00000049195	3_prime_UTR_variant	1	5541350	146287858	70597	Milk_Association	Milk phosphorus content		jersey
1	6366938	rs137382668	T	G	ENSBTAG00000007444	ENSBTAT00000049195	3_prime_UTR_variant	1	5541350	146321692	70627	Milk_Association	Milk phosphorus content		jersey
1	6366938	rs137382668	T	G	ENSBTAG00000007444	ENSBTAT00000049195	3_prime_UTR_variant	1	5541350	146378281	70633	Milk_Association	Milk phosphorus content		jersey
1	6366938	rs137382668	T	G	ENSBTAG00000007444	ENSBTAT00000049195	3_prime_UTR_variant	1	5541350	146492280	70615	Milk_Association	Milk phosphorus content		jersey
1	6366938	rs137382668	T	G	ENSBTAG00000007444	ENSBTAT00000049195	3_prime_UTR_variant	1	5541350	146511847	70616	Milk_Association	Milk phosphorus content		jersey
1	6366938	rs137382668	T	G	ENSBTAG00000007444	ENSBTAT00000049195	3_prime_UTR_variant	1	5541350	146515898	70617	Milk_Association	Milk phosphorus content		jersey
1	6366938	rs137382668	T	G	ENSBTAG00000007444	ENSBTAT00000049195	3_prime_UTR_variant	1	5541350	146518022	70618	Milk_Association	Milk phosphorus content		jersey
1	6366938	rs137382668	T	G	ENSBTAG00000007444	ENSBTAT00000049195	3_prime_UTR_variant	1	5541350	146518632	70619	Milk_Association	Milk phosphorus content		jersey
1	6366938	rs137382668	T	G	ENSBTAG00000007444	ENSBTAT00000049195	3_prime_UTR_variant	1	5541350	146519160	70620	Milk_Association	Milk phosphorus content		jersey
1	6366938	rs137382668	T	G	ENSBTAG00000007444	ENSBTAT00000049195	3_prime_UTR_variant	1	5541350	146520556	70621	Milk_Association	Milk phosphorus content		jersey
1	6366938	rs137382668	T	G	ENSBTAG00000007444	ENSBTAT00000049195	3_prime_UTR_variant	1	5541350	146531067	70622	Milk_Association	Milk phosphorus content		jersey
1	6366938	rs137382668	T	G	ENSBTAG00000007444	ENSBTAT00000049195	3_prime_UTR_variant	1	5541350	146587698	66822	Production_Association	Body weight gain		charolais,gelbvieh,hereford,limousin,pinzgauer,red angus,red poll,simmental,Angus
1	6366938	rs137382668	T	G	ENSBTAG00000007444	ENSBTAT00000049195	3_prime_UTR_variant	1	5541350	146640701	70637	Milk_Association	Milk phosphorus content		jersey
1	6366938	rs137382668	T	G	ENSBTAG00000007444	ENSBTAT00000049195	3_prime_UTR_variant	1	5541350	146727160	70623	Milk_Association	Milk phosphorus content		jersey
1	6366938	rs137382668	T	G	ENSBTAG00000007444	ENSBTAT00000049195	3_prime_UTR_variant	1	5541350	147551011	66752	Production_Association	Body weight (yearling)		charolais,gelbvieh,hereford,limousin,pinzgauer,red angus,red poll,simmental,Angus
1	6366938	rs137382668	T	G	ENSBTAG00000007444	ENSBTAT00000049195	3_prime_UTR_variant	1	5541350	147551011	66753	Production_Association	Body weight gain		charolais,gelbvieh,hereford,limousin,pinzgauer,red angus,red poll,simmental,Angus
1	6366938	rs137382668	T	G	ENSBTAG00000007444	ENSBTAT00000049195	3_prime_UTR_variant	1	5541350	147812250	66711	Production_Association	Body weight gain		charolais,gelbvieh,hereford,limousin,pinzgauer,red angus,red poll,simmental,Angus
1	6366938	rs137382668	T	G	ENSBTAG00000007444	ENSBTAT00000049195	3_prime_UTR_variant	1	5541350	147978317	66785	Production_Association	Body weight gain		charolais,gelbvieh,hereford,limousin,pinzgauer,red angus,red poll,simmental,Angus
1	6366938	rs137382668	T	G	ENSBTAG00000007444	ENSBTAT00000049195	3_prime_UTR_variant	1	5541350	148057870	66715	Production_Association	Body weight gain		charolais,gelbvieh,hereford,limousin,pinzgauer,red angus,red poll,simmental,Angus
1	6366938	rs137382668	T	G	ENSBTAG00000007444	ENSBTAT00000049195	3_prime_UTR_variant	1	5541350	148351790	66819	Production_Association	Body weight (weaning)		charolais,gelbvieh,hereford,limousin,pinzgauer,red angus,red poll,simmental,Angus
1	6366938	rs137382668	T	G	ENSBTAG00000007444	ENSBTAT00000049195	3_prime_UTR_variant	1	5541350	148351790	66820	Production_Association	Body weight (yearling)		charolais,gelbvieh,hereford,limousin,pinzgauer,red angus,red poll,simmental,Angus
1	6366938	rs137382668	T	G	ENSBTAG00000007444	ENSBTAT00000049195	3_prime_UTR_variant	1	5541350	148351790	66821	Production_Association	Body weight gain		charolais,gelbvieh,hereford,limousin,pinzgauer,red angus,red poll,simmental,Angus
1	6366938	rs137382668	T	G	ENSBTAG00000007444	ENSBTAT00000049195	3_prime_UTR_variant	1	5541350	149852860	66818	Production_Association	Body weight gain		charolais,gelbvieh,hereford,limousin,pinzgauer,red angus,red poll,simmental,Angus
1	6366938	rs137382668	T	G	ENSBTAG00000007444	ENSBTAT00000049195	3_prime_UTR_variant	1	5541350	150253345	65823	Reproduction_Association	sperm counts		holstein
1	6366938	rs137382668	T	G	ENSBTAG00000007444	ENSBTAT00000049195	3_prime_UTR_variant	1	5541350	153050639	65408	Production_Association	Maturity rate		brahman
1	6366938	rs137382668	T	G	ENSBTAG00000007444	ENSBTAT00000049195	3_prime_UTR_variant	1	5541350	153056671	65409	Production_Association	Maturity rate		brahman
1	6366938	rs137382668	T	G	ENSBTAG00000007444	ENSBTAT00000049195	3_prime_UTR_variant	1	5541350	157395825	65414	Production_Association	Maturity rate		brahman
1	6366938	rs137382668	T	G	ENSBTAG00000007444	ENSBTAT00000049195	3_prime_UTR_variant	1	6243987	6809918	106518	Milk_QTL	Milk yield	MY	blonde d'aquitaine
1	6480486	rs136043966	G	C	ENSBTAG00000014233	ENSBTAT00000018917	missense_variant	1	5541350	8054609	66726	Production_Association	Body weight (birth)		charolais,gelbvieh,hereford,limousin,pinzgauer,red angus,red poll,simmental,Angus
1	6480486	rs136043966	G	C	ENSBTAG00000014233	ENSBTAT00000018917	missense_variant	1	5541350	15976406	66742	Production_Association	Body weight (yearling)		charolais,gelbvieh,hereford,limousin,pinzgauer,red angus,red poll,simmental,Angus
1	6480486	rs136043966	G	C	ENSBTAG00000014233	ENSBTAT00000018917	missense_variant	1	5541350	16744868	66749	Production_Association	Body weight gain		charolais,gelbvieh,hereford,limousin,pinzgauer,red angus,red poll,simmental,Angus
1	6480486	rs136043966	G	C	ENSBTAG00000014233	ENSBTAT00000018917	missense_variant	1	5541350	16997682	66302	Production_Association	Body weight gain		charolais,gelbvieh,hereford,limousin,pinzgauer,red angus,red poll,simmental,Angus
1	6480486	rs136043966	G	C	ENSBTAG00000014233	ENSBTAT00000018917	missense_variant	1	5541350	16997682	66750	Production_Association	Body weight (yearling)		charolais,gelbvieh,hereford,limousin,pinzgauer,red angus,red poll,simmental,Angus
1	6480486	rs136043966	G	C	ENSBTAG00000014233	ENSBTAT00000018917	missense_variant	1	5541350	17021158	66728	Production_Association	Body weight (yearling)		charolais,gelbvieh,hereford,limousin,pinzgauer,red angus,red poll,simmental,Angus
1	6480486	rs136043966	G	C	ENSBTAG00000014233	ENSBTAT00000018917	missense_variant	1	5541350	17021158	66729	Production_Association	Body weight gain		charolais,gelbvieh,hereford,limousin,pinzgauer,red angus,red poll,simmental,Angus
1	6480486	rs136043966	G	C	ENSBTAG00000014233	ENSBTAT00000018917	missense_variant	1	5541350	18285494	66823	Production_Association	Body weight gain		charolais,gelbvieh,hereford,limousin,pinzgauer,red angus,red poll,simmental,Angus
1	6480486	rs136043966	G	C	ENSBTAG00000014233	ENSBTAT00000018917	missense_variant	1	5541350	24278077	66790	Production_Association	Body weight (yearling)		charolais,gelbvieh,hereford,limousin,pinzgauer,red angus,red poll,simmental,Angus
1	6480486	rs136043966	G	C	ENSBTAG00000014233	ENSBTAT00000018917	missense_variant	1	5541350	24302227	66732	Production_Association	Body weight (yearling)		charolais,gelbvieh,hereford,limousin,pinzgauer,red angus,red poll,simmental,Angus
1	6480486	rs136043966	G	C	ENSBTAG00000014233	ENSBTAT00000018917	missense_variant	1	5541350	25607968	66791	Production_Association	Body weight (yearling)		charolais,gelbvieh,hereford,limousin,pinzgauer,red angus,red poll,simmental,Angus
1	6480486	rs136043966	G	C	ENSBTAG00000014233	ENSBTAT00000018917	missense_variant	1	5541350	28162125	66773	Production_Association	Body weight (yearling)		charolais,gelbvieh,hereford,limousin,pinzgauer,red angus,red poll,simmental,Angus
1	6480486	rs136043966	G	C	ENSBTAG00000014233	ENSBTAT00000018917	missense_variant	1	5541350	29084751	65407	Production_Association	Maturity rate		brahman
1	6480486	rs136043966	G	C	ENSBTAG00000014233	ENSBTAT00000018917	missense_variant	1	5541350	29097620	65410	Production_Association	Maturity rate		brahman
1	6480486	rs136043966	G	C	ENSBTAG00000014233	ENSBTAT00000018917	missense_variant	1	5541350	29098505	65412	Production_Association	Maturity rate		brahman
1	6480486	rs136043966	G	C	ENSBTAG00000014233	ENSBTAT00000018917	missense_variant	1	5541350	30655392	66771	Production_Association	Body weight gain		charolais,gelbvieh,hereford,limousin,pinzgauer,red angus,red poll,simmental,Angus
1	6480486	rs136043966	G	C	ENSBTAG00000014233	ENSBTAT00000018917	missense_variant	1	5541350	32059988	65416	Production_Association	Maturity rate		brahman
1	6480486	rs136043966	G	C	ENSBTAG00000014233	ENSBTAT00000018917	missense_variant	1	5541350	33376211	66765	Production_Association	Body weight (weaning)		charolais,gelbvieh,hereford,limousin,pinzgauer,red angus,red poll,simmental,Angus
1	6480486	rs136043966	G	C	ENSBTAG00000014233	ENSBTAT00000018917	missense_variant	1	5541350	33376211	66766	Production_Association	Body weight (yearling)		charolais,gelbvieh,hereford,limousin,pinzgauer,red angus,red poll,simmental,Angus
1	6480486	rs136043966	G	C	ENSBTAG00000014233	ENSBTAT00000018917	missense_variant	1	5541350	33376211	66767	Production_Association	Body weight gain		charolais,gelbvieh,hereford,limousin,pinzgauer,red angus,red poll,simmental,Angus
1	6480486	rs136043966	G	C	ENSBTAG00000014233	ENSBTAT00000018917	missense_variant	1	5541350	38230838	66709	Production_Association	Body weight (yearling)		charolais,gelbvieh,hereford,limousin,pinzgauer,red angus,red poll,simmental,Angus
1	6480486	rs136043966	G	C	ENSBTAG00000014233	ENSBTAT00000018917	missense_variant	1	5541350	41785223	66730	Production_Association	Body weight gain		charolais,gelbvieh,hereford,limousin,pinzgauer,red angus,red poll,simmental,Angus
1	6480486	rs136043966	G	C	ENSBTAG00000014233	ENSBTAT00000018917	missense_variant	1	5541350	41834521	66751	Production_Association	Body weight (yearling)		charolais,gelbvieh,hereford,limousin,pinzgauer,red angus,red poll,simmental,Angus
1	6480486	rs136043966	G	C	ENSBTAG00000014233	ENSBTAT00000018917	missense_variant	1	5541350	42890279	66733	Production_Association	Body weight (yearling)		charolais,gelbvieh,hereford,limousin,pinzgauer,red angus,red poll,simmental,Angus
1	6480486	rs136043966	G	C	ENSBTAG00000014233	ENSBTAT00000018917	missense_variant	1	5541350	43022635	66764	Production_Association	Body weight gain		charolais,gelbvieh,hereford,limousin,pinzgauer,red angus,red poll,simmental,Angus
1	6480486	rs136043966	G	C	ENSBTAG00000014233	ENSBTAT00000018917	missense_variant	1	5541350	47222095	66780	Production_Association	Body weight (yearling)		charolais,gelbvieh,hereford,limousin,pinzgauer,red angus,red poll,simmental,Angus
1	6480486	rs136043966	G	C	ENSBTAG00000014233	ENSBTAT00000018917	missense_variant	1	5541350	52191721	66755	Production_Association	Body weight gain		charolais,gelbvieh,hereford,limousin,pinzgauer,red angus,red poll,simmental,Angus
1	6480486	rs136043966	G	C	ENSBTAG00000014233	ENSBTAT00000018917	missense_variant	1	5541350	52644903	66714	Production_Association	Body weight gain		charolais,gelbvieh,hereford,limousin,pinzgauer,red angus,red poll,simmental,Angus
1	6480486	rs136043966	G	C	ENSBTAG00000014233	ENSBTAT00000018917	missense_variant	1	5541350	56125590	65411	Production_Association	Maturity rate		brahman
1	6480486	rs136043966	G	C	ENSBTAG00000014233	ENSBTAT00000018917	missense_variant	1	5541350	57590227	66743	Production_Association	Body weight (yearling)		charolais,gelbvieh,hereford,limousin,pinzgauer,red angus,red poll,simmental,Angus
1	6480486	rs136043966	G	C	ENSBTAG00000014233	ENSBTAT00000018917	missense_variant	1	5541350	57623355	66727	Production_Association	Body weight (yearling)		charolais,gelbvieh,hereford,limousin,pinzgauer,red angus,red poll,simmental,Angus
1	6480486	rs136043966	G	C	ENSBTAG00000014233	ENSBTAT00000018917	missense_variant	1	5541350	60822646	66719	Production_Association	Body weight (yearling)		charolais,gelbvieh,hereford,limousin,pinzgauer,red angus,red poll,simmental,Angus
1	6480486	rs136043966	G	C	ENSBTAG00000014233	ENSBTAT00000018917	missense_variant	1	5541350	60822646	66720	Production_Association	Body weight gain		charolais,gelbvieh,hereford,limousin,pinzgauer,red angus,red poll,simmental,Angus
1	6480486	rs136043966	G	C	ENSBTAG00000014233	ENSBTAT00000018917	missense_variant	1	5541350	61652869	66794	Production_Association	Body weight gain		charolais,gelbvieh,hereford,limousin,pinzgauer,red angus,red poll,simmental,Angus
1	6480486	rs136043966	G	C	ENSBTAG00000014233	ENSBTAT00000018917	missense_variant	1	5541350	61806486	66796	Production_Association	Body weight (yearling)		charolais,gelbvieh,hereford,limousin,pinzgauer,red angus,red poll,simmental,Angus
1	6480486	rs136043966	G	C	ENSBTAG00000014233	ENSBTAT00000018917	missense_variant	1	5541350	61806486	66797	Production_Association	Body weight gain		charolais,gelbvieh,hereford,limousin,pinzgauer,red angus,red poll,simmental,Angus
1	6480486	rs136043966	G	C	ENSBTAG00000014233	ENSBTAT00000018917	missense_variant	1	5541350	62148459	69564	Milk_Association	Milk iron content		holstein
1	6480486	rs136043966	G	C	ENSBTAG00000014233	ENSBTAT00000018917	missense_variant	1	5541350	62152914	69565	Milk_Association	Milk iron content		holstein
1	6480486	rs136043966	G	C	ENSBTAG00000014233	ENSBTAT00000018917	missense_variant	1	5541350	62157776	69566	Milk_Association	Milk iron content		holstein
1	6480486	rs136043966	G	C	ENSBTAG00000014233	ENSBTAT00000018917	missense_variant	1	5541350	62158519	69567	Milk_Association	Milk iron content		holstein
1	6480486	rs136043966	G	C	ENSBTAG00000014233	ENSBTAT00000018917	missense_variant	1	5541350	62159253	69568	Milk_Association	Milk iron content		holstein
1	6480486	rs136043966	G	C	ENSBTAG00000014233	ENSBTAT00000018917	missense_variant	1	5541350	62175373	69569	Milk_Association	Milk iron content		holstein
1	6480486	rs136043966	G	C	ENSBTAG00000014233	ENSBTAT00000018917	missense_variant	1	5541350	62177246	69570	Milk_Association	Milk iron content		holstein
1	6480486	rs136043966	G	C	ENSBTAG00000014233	ENSBTAT00000018917	missense_variant	1	5541350	63481307	69586	Milk_Association	Milk iron content		holstein
1	6480486	rs136043966	G	C	ENSBTAG00000014233	ENSBTAT00000018917	missense_variant	1	5541350	65126769	65820	Reproduction_Association	Sperm concentration		holstein
1	6480486	rs136043966	G	C	ENSBTAG00000014233	ENSBTAT00000018917	missense_variant	1	5541350	66188547	66717	Production_Association	Body weight (yearling)		charolais,gelbvieh,hereford,limousin,pinzgauer,red angus,red poll,simmental,Angus
1	6480486	rs136043966	G	C	ENSBTAG00000014233	ENSBTAT00000018917	missense_variant	1	5541350	66230111	66744	Production_Association	Body weight gain		charolais,gelbvieh,hereford,limousin,pinzgauer,red angus,red poll,simmental,Angus
1	6480486	rs136043966	G	C	ENSBTAG00000014233	ENSBTAT00000018917	missense_variant	1	5541350	66369046	66795	Production_Association	Body weight gain		charolais,gelbvieh,hereford,limousin,pinzgauer,red angus,red poll,simmental,Angus
1	6480486	rs136043966	G	C	ENSBTAG00000014233	ENSBTAT00000018917	missense_variant	1	5541350	66741648	69733	Milk_Association	Milk zinc content		holstein
1	6480486	rs136043966	G	C	ENSBTAG00000014233	ENSBTAT00000018917	missense_variant	1	5541350	66966381	70079	Milk_Association	Milk zinc content		holstein
1	6480486	rs136043966	G	C	ENSBTAG00000014233	ENSBTAT00000018917	missense_variant	1	5541350	67111145	69785	Milk_Association	Milk zinc content		holstein
1	6480486	rs136043966	G	C	ENSBTAG00000014233	ENSBTAT00000018917	missense_variant	1	5541350	67115304	70084	Milk_Association	Milk zinc content		holstein
1	6480486	rs136043966	G	C	ENSBTAG00000014233	ENSBTAT00000018917	missense_variant	1	5541350	68891078	65937	Reproduction_Association	Pregnancy rate		brahman
1	6480486	rs136043966	G	C	ENSBTAG00000014233	ENSBTAT00000018917	missense_variant	1	5541350	68891078	65990	Reproduction_Association	Age at puberty	PUBAGE	brahman
1	6480486	rs136043966	G	C	ENSBTAG00000014233	ENSBTAT00000018917	missense_variant	1	5541350	69553844	70050	Milk_Association	Milk zinc content		holstein
1	6480486	rs136043966	G	C	ENSBTAG00000014233	ENSBTAT00000018917	missense_variant	1	5541350	70460549	69729	Milk_Association	Milk zinc content		holstein
1	6480486	rs136043966	G	C	ENSBTAG00000014233	ENSBTAT00000018917	missense_variant	1	5541350	71431043	66710	Production_Association	Body weight gain		charolais,gelbvieh,hereford,limousin,pinzgauer,red angus,red poll,simmental,Angus
1	6480486	rs136043966	G	C	ENSBTAG00000014233	ENSBTAT00000018917	missense_variant	1	5541350	72070028	69808	Milk_Association	Milk zinc content		holstein
1	6480486	rs136043966	G	C	ENSBTAG00000014233	ENSBTAT00000018917	missense_variant	1	5541350	79143300	66748	Production_Association	Body weight (yearling)		charolais,gelbvieh,hereford,limousin,pinzgauer,red angus,red poll,simmental,Angus
1	6480486	rs136043966	G	C	ENSBTAG00000014233	ENSBTAT00000018917	missense_variant	1	5541350	80103971	66756	Production_Association	Body weight (yearling)		charolais,gelbvieh,hereford,limousin,pinzgauer,red angus,red poll,simmental,Angus
1	6480486	rs136043966	G	C	ENSBTAG00000014233	ENSBTAT00000018917	missense_variant	1	5541350	86029462	66798	Production_Association	Body weight gain		charolais,gelbvieh,hereford,limousin,pinzgauer,red angus,red poll,simmental,Angus
1	6480486	rs136043966	G	C	ENSBTAG00000014233	ENSBTAT00000018917	missense_variant	1	5541350	92171369	66781	Production_Association	Body weight (yearling)		charolais,gelbvieh,hereford,limousin,pinzgauer,red angus,red poll,simmental,Angus
1	6480486	rs136043966	G	C	ENSBTAG00000014233	ENSBTAT00000018917	missense_variant	1	5541350	92171369	66782	Production_Association	Body weight gain		charolais,gelbvieh,hereford,limousin,pinzgauer,red angus,red poll,simmental,Angus
1	6480486	rs136043966	G	C	ENSBTAG00000014233	ENSBTAT00000018917	missense_variant	1	5541350	98602430	66799	Production_Association	Body weight (yearling)		charolais,gelbvieh,hereford,limousin,pinzgauer,red angus,red poll,simmental,Angus
1	6480486	rs136043966	G	C	ENSBTAG00000014233	ENSBTAT00000018917	missense_variant	1	5541350	98626222	66301	Production_Association	Body weight (yearling)		charolais,gelbvieh,hereford,limousin,pinzgauer,red angus,red poll,simmental,Angus
1	6480486	rs136043966	G	C	ENSBTAG00000014233	ENSBTAT00000018917	missense_variant	1	5541350	98626222	66737	Production_Association	Body weight (weaning)		charolais,gelbvieh,hereford,limousin,pinzgauer,red angus,red poll,simmental,Angus
1	6480486	rs136043966	G	C	ENSBTAG00000014233	ENSBTAT00000018917	missense_variant	1	5541350	98626222	66738	Production_Association	Body weight gain		charolais,gelbvieh,hereford,limousin,pinzgauer,red angus,red poll,simmental,Angus
1	6480486	rs136043966	G	C	ENSBTAG00000014233	ENSBTAT00000018917	missense_variant	1	5541350	98626222	66739	Production_Association	Body weight gain		charolais,gelbvieh,hereford,limousin,pinzgauer,red angus,red poll,simmental,Angus
1	6480486	rs136043966	G	C	ENSBTAG00000014233	ENSBTAT00000018917	missense_variant	1	5541350	98702264	66800	Production_Association	Body weight (yearling)		charolais,gelbvieh,hereford,limousin,pinzgauer,red angus,red poll,simmental,Angus
1	6480486	rs136043966	G	C	ENSBTAG00000014233	ENSBTAT00000018917	missense_variant	1	5541350	100800848	65964	Production_Association	Body weight		brahman
1	6480486	rs136043966	G	C	ENSBTAG00000014233	ENSBTAT00000018917	missense_variant	1	5541350	102864215	66783	Production_Association	Body weight (birth)		charolais,gelbvieh,hereford,limousin,pinzgauer,red angus,red poll,simmental,Angus
1	6480486	rs136043966	G	C	ENSBTAG00000014233	ENSBTAT00000018917	missense_variant	1	5541350	102864215	66784	Production_Association	Body weight gain		charolais,gelbvieh,hereford,limousin,pinzgauer,red angus,red poll,simmental,Angus
1	6480486	rs136043966	G	C	ENSBTAG00000014233	ENSBTAT00000018917	missense_variant	1	5541350	109410526	66788	Production_Association	Body weight gain		charolais,gelbvieh,hereford,limousin,pinzgauer,red angus,red poll,simmental,Angus
1	6480486	rs136043966	G	C	ENSBTAG00000014233	ENSBTAT00000018917	missense_variant	1	5541350	109431453	66718	Production_Association	Body weight gain		charolais,gelbvieh,hereford,limousin,pinzgauer,red angus,red poll,simmental,Angus
1	6480486	rs136043966	G	C	ENSBTAG00000014233	ENSBTAT00000018917	missense_variant	1	5541350	109573256	66731	Production_Association	Body weight (yearling)		charolais,gelbvieh,hereford,limousin,pinzgauer,red angus,red poll,simmental,Angus
1	6480486	rs136043966	G	C	ENSBTAG00000014233	ENSBTAT00000018917	missense_variant	1	5541350	113745996	66768	Production_Association	Body weight (yearling)		charolais,gelbvieh,hereford,limousin,pinzgauer,red angus,red poll,simmental,Angus
1	6480486	rs136043966	G	C	ENSBTAG00000014233	ENSBTAT00000018917	missense_variant	1	5541350	115022228	66747	Production_Association	Body weight gain		charolais,gelbvieh,hereford,limousin,pinzgauer,red angus,red poll,simmental,Angus
1	6480486	rs136043966	G	C	ENSBTAG00000014233	ENSBTAT00000018917	missense_variant	1	5541350	116390006	70705	Milk_Association	Milk potassium content		jersey
1	6480486	rs136043966	G	C	ENSBTAG00000014233	ENSBTAT00000018917	missense_variant	1	5541350	117722977	66772	Production_Association	Body weight (yearling)		charolais,gelbvieh,hereford,limousin,pinzgauer,red angus,red poll,simmental,Angus
1	6480486	rs136043966	G	C	ENSBTAG00000014233	ENSBTAT00000018917	missense_variant	1	5541350	119062922	66774	Production_Association	Body weight (yearling)		charolais,gelbvieh,hereford,limousin,pinzgauer,red angus,red poll,simmental,Angus
1	6480486	rs136043966	G	C	ENSBTAG00000014233	ENSBTAT00000018917	missense_variant	1	5541350	119062922	66775	Production_Association	Body weight gain		charolais,gelbvieh,hereford,limousin,pinzgauer,red angus,red poll,simmental,Angus
1	6480486	rs136043966	G	C	ENSBTAG00000014233	ENSBTAT00000018917	missense_variant	1	5541350	119106846	66778	Production_Association	Body weight (yearling)		charolais,gelbvieh,hereford,limousin,pinzgauer,red angus,red poll,simmental,Angus
1	6480486	rs136043966	G	C	ENSBTAG00000014233	ENSBTAT00000018917	missense_variant	1	5541350	119106846	66779	Production_Association	Body weight gain		charolais,gelbvieh,hereford,limousin,pinzgauer,red angus,red poll,simmental,Angus
1	6480486	rs136043966	G	C	ENSBTAG00000014233	ENSBTAT00000018917	missense_variant	1	5541350	119128553	66776	Production_Association	Body weight (yearling)		charolais,gelbvieh,hereford,limousin,pinzgauer,red angus,red poll,simmental,Angus
1	6480486	rs136043966	G	C	ENSBTAG00000014233	ENSBTAT00000018917	missense_variant	1	5541350	119128553	66777	Production_Association	Body weight gain		charolais,gelbvieh,hereford,limousin,pinzgauer,red angus,red poll,simmental,Angus
1	6480486	rs136043966	G	C	ENSBTAG00000014233	ENSBTAT00000018917	missense_variant	1	5541350	119188111	65413	Production_Association	Maturity rate		brahman
1	6480486	rs136043966	G	C	ENSBTAG00000014233	ENSBTAT00000018917	missense_variant	1	5541350	119190972	66761	Production_Association	Body weight (yearling)		charolais,gelbvieh,hereford,limousin,pinzgauer,red angus,red poll,simmental,Angus
1	6480486	rs136043966	G	C	ENSBTAG00000014233	ENSBTAT00000018917	missense_variant	1	5541350	119190972	66762	Production_Association	Body weight gain		charolais,gelbvieh,hereford,limousin,pinzgauer,red angus,red poll,simmental,Angus
1	6480486	rs136043966	G	C	ENSBTAG00000014233	ENSBTAT00000018917	missense_variant	1	5541350	119226761	66745	Production_Association	Body weight (yearling)		charolais,gelbvieh,hereford,limousin,pinzgauer,red angus,red poll,simmental,Angus
1	6480486	rs136043966	G	C	ENSBTAG00000014233	ENSBTAT00000018917	missense_variant	1	5541350	119226761	66746	Production_Association	Body weight gain		charolais,gelbvieh,hereford,limousin,pinzgauer,red angus,red poll,simmental,Angus
1	6480486	rs136043966	G	C	ENSBTAG00000014233	ENSBTAT00000018917	missense_variant	1	5541350	119544498	66806	Production_Association	Body weight (yearling)		charolais,gelbvieh,hereford,limousin,pinzgauer,red angus,red poll,simmental,Angus
1	6480486	rs136043966	G	C	ENSBTAG00000014233	ENSBTAT00000018917	missense_variant	1	5541350	119544498	66807	Production_Association	Body weight (yearling)		charolais,gelbvieh,hereford,limousin,pinzgauer,red angus,red poll,simmental,Angus
1	6480486	rs136043966	G	C	ENSBTAG00000014233	ENSBTAT00000018917	missense_variant	1	5541350	119544498	66808	Production_Association	Body weight gain		charolais,gelbvieh,hereford,limousin,pinzgauer,red angus,red poll,simmental,Angus
1	6480486	rs136043966	G	C	ENSBTAG00000014233	ENSBTAT00000018917	missense_variant	1	5541350	119544498	66809	Production_Association	Body weight gain		charolais,gelbvieh,hereford,limousin,pinzgauer,red angus,red poll,simmental,Angus
1	6480486	rs136043966	G	C	ENSBTAG00000014233	ENSBTAT00000018917	missense_variant	1	5541350	119579321	66303	Production_Association	Body weight (yearling)		charolais,gelbvieh,hereford,limousin,pinzgauer,red angus,red poll,simmental,Angus
1	6480486	rs136043966	G	C	ENSBTAG00000014233	ENSBTAT00000018917	missense_variant	1	5541350	119579321	66757	Production_Association	Body weight (yearling)		charolais,gelbvieh,hereford,limousin,pinzgauer,red angus,red poll,simmental,Angus
1	6480486	rs136043966	G	C	ENSBTAG00000014233	ENSBTAT00000018917	missense_variant	1	5541350	119579321	66758	Production_Association	Body weight gain		charolais,gelbvieh,hereford,limousin,pinzgauer,red angus,red poll,simmental,Angus
1	6480486	rs136043966	G	C	ENSBTAG00000014233	ENSBTAT00000018917	missense_variant	1	5541350	119579321	66759	Production_Association	Body weight gain		charolais,gelbvieh,hereford,limousin,pinzgauer,red angus,red poll,simmental,Angus
1	6480486	rs136043966	G	C	ENSBTAG00000014233	ENSBTAT00000018917	missense_variant	1	5541350	119579321	66760	Production_Association	Body weight gain		charolais,gelbvieh,hereford,limousin,pinzgauer,red angus,red poll,simmental,Angus
1	6480486	rs136043966	G	C	ENSBTAG00000014233	ENSBTAT00000018917	missense_variant	1	5541350	119725980	66716	Production_Association	Body weight (yearling)		charolais,gelbvieh,hereford,limousin,pinzgauer,red angus,red poll,simmental,Angus
1	6480486	rs136043966	G	C	ENSBTAG00000014233	ENSBTAT00000018917	missense_variant	1	5541350	119749435	66722	Production_Association	Body weight (yearling)		charolais,gelbvieh,hereford,limousin,pinzgauer,red angus,red poll,simmental,Angus
1	6480486	rs136043966	G	C	ENSBTAG00000014233	ENSBTAT00000018917	missense_variant	1	5541350	122500902	66811	Production_Association	Body weight gain		charolais,gelbvieh,hereford,limousin,pinzgauer,red angus,red poll,simmental,Angus
1	6480486	rs136043966	G	C	ENSBTAG00000014233	ENSBTAT00000018917	missense_variant	1	5541350	122606060	66810	Production_Association	Body weight gain		charolais,gelbvieh,hereford,limousin,pinzgauer,red angus,red poll,simmental,Angus
1	6480486	rs136043966	G	C	ENSBTAG00000014233	ENSBTAT00000018917	missense_variant	1	5541350	126199442	66741	Production_Association	Body weight (yearling)		charolais,gelbvieh,hereford,limousin,pinzgauer,red angus,red poll,simmental,Angus
1	6480486	rs136043966	G	C	ENSBTAG00000014233	ENSBTAT00000018917	missense_variant	1	5541350	126606821	66812	Production_Association	Body weight (yearling)		charolais,gelbvieh,hereford,limousin,pinzgauer,red angus,red poll,simmental,Angus
1	6480486	rs136043966	G	C	ENSBTAG00000014233	ENSBTAT00000018917	missense_variant	1	5541350	128320921	66805	Production_Association	Body weight (yearling)		charolais,gelbvieh,hereford,limousin,pinzgauer,red angus,red poll,simmental,Angus
1	6480486	rs136043966	G	C	ENSBTAG00000014233	ENSBTAT00000018917	missense_variant	1	5541350	129305286	66801	Production_Association	Body weight (yearling)		charolais,gelbvieh,hereford,limousin,pinzgauer,red angus,red poll,simmental,Angus
1	6480486	rs136043966	G	C	ENSBTAG00000014233	ENSBTAT00000018917	missense_variant	1	5541350	129305286	66802	Production_Association	Body weight gain		charolais,gelbvieh,hereford,limousin,pinzgauer,red angus,red poll,simmental,Angus
1	6480486	rs136043966	G	C	ENSBTAG00000014233	ENSBTAT00000018917	missense_variant	1	5541350	129339888	66803	Production_Association	Body weight (yearling)		charolais,gelbvieh,hereford,limousin,pinzgauer,red angus,red poll,simmental,Angus
1	6480486	rs136043966	G	C	ENSBTAG00000014233	ENSBTAT00000018917	missense_variant	1	5541350	129339888	66804	Production_Association	Body weight gain		charolais,gelbvieh,hereford,limousin,pinzgauer,red angus,red poll,simmental,Angus
1	6480486	rs136043966	G	C	ENSBTAG00000014233	ENSBTAT00000018917	missense_variant	1	5541350	131806615	66815	Production_Association	Body weight (birth)		charolais,gelbvieh,hereford,limousin,pinzgauer,red angus,red poll,simmental,Angus
1	6480486	rs136043966	G	C	ENSBTAG00000014233	ENSBTAT00000018917	missense_variant	1	5541350	132112112	66705	Production_Association	Body weight (yearling)		charolais,gelbvieh,hereford,limousin,pinzgauer,red angus,red poll,simmental,Angus
1	6480486	rs136043966	G	C	ENSBTAG00000014233	ENSBTAT00000018917	missense_variant	1	5541350	132696716	66706	Production_Association	Body weight gain		charolais,gelbvieh,hereford,limousin,pinzgauer,red angus,red poll,simmental,Angus
1	6480486	rs136043966	G	C	ENSBTAG00000014233	ENSBTAT00000018917	missense_variant	1	5541350	133958930	66813	Production_Association	Body weight (yearling)		charolais,gelbvieh,hereford,limousin,pinzgauer,red angus,red poll,simmental,Angus
1	6480486	rs136043966	G	C	ENSBTAG00000014233	ENSBTAT00000018917	missense_variant	1	5541350	133958930	66814	Production_Association	Body weight gain		charolais,gelbvieh,hereford,limousin,pinzgauer,red angus,red poll,simmental,Angus
1	6480486	rs136043966	G	C	ENSBTAG00000014233	ENSBTAT00000018917	missense_variant	1	5541350	134030824	66707	Production_Association	Body weight (yearling)		charolais,gelbvieh,hereford,limousin,pinzgauer,red angus,red poll,simmental,Angus
1	6480486	rs136043966	G	C	ENSBTAG00000014233	ENSBTAT00000018917	missense_variant	1	5541350	134069581	66816	Production_Association	Body weight (yearling)		charolais,gelbvieh,hereford,limousin,pinzgauer,red angus,red poll,simmental,Angus
1	6480486	rs136043966	G	C	ENSBTAG00000014233	ENSBTAT00000018917	missense_variant	1	5541350	134069581	66817	Production_Association	Body weight gain		charolais,gelbvieh,hereford,limousin,pinzgauer,red angus,red poll,simmental,Angus
1	6480486	rs136043966	G	C	ENSBTAG00000014233	ENSBTAT00000018917	missense_variant	1	5541350	134892819	66713	Production_Association	Body weight gain		charolais,gelbvieh,hereford,limousin,pinzgauer,red angus,red poll,simmental,Angus
1	6480486	rs136043966	G	C	ENSBTAG00000014233	ENSBTAT00000018917	missense_variant	1	5541350	136079172	66708	Production_Association	Body weight (yearling)		charolais,gelbvieh,hereford,limousin,pinzgauer,red angus,red poll,simmental,Angus
1	6480486	rs136043966	G	C	ENSBTAG00000014233	ENSBTAT00000018917	missense_variant	1	5541350	138194984	69588	Milk_Association	Milk iron content		holstein
1	6480486	rs136043966	G	C	ENSBTAG00000014233	ENSBTAT00000018917	missense_variant	1	5541350	138993105	66786	Production_Association	Body weight gain		charolais,gelbvieh,hereford,limousin,pinzgauer,red angus,red poll,simmental,Angus
1	6480486	rs136043966	G	C	ENSBTAG00000014233	ENSBTAT00000018917	missense_variant	1	5541350	139090933	69961	Milk_Association	Milk iron content		holstein
1	6480486	rs136043966	G	C	ENSBTAG00000014233	ENSBTAT00000018917	missense_variant	1	5541350	139139317	69620	Milk_Association	Milk iron content		holstein
1	6480486	rs136043966	G	C	ENSBTAG00000014233	ENSBTAT00000018917	missense_variant	1	5541350	142172775	66721	Production_Association	Body weight (yearling)		charolais,gelbvieh,hereford,limousin,pinzgauer,red angus,red poll,simmental,Angus
1	6480486	rs136043966	G	C	ENSBTAG00000014233	ENSBTAT00000018917	missense_variant	1	5541350	143136829	66723	Production_Association	Body weight (yearling)		charolais,gelbvieh,hereford,limousin,pinzgauer,red angus,red poll,simmental,Angus
1	6480486	rs136043966	G	C	ENSBTAG00000014233	ENSBTAT00000018917	missense_variant	1	5541350	143517315	69976	Milk_Association	Milk iron content		holstein
1	6480486	rs136043966	G	C	ENSBTAG00000014233	ENSBTAT00000018917	missense_variant	1	5541350	143536644	69977	Milk_Association	Milk iron content		holstein
1	6480486	rs136043966	G	C	ENSBTAG00000014233	ENSBTAT00000018917	missense_variant	1	5541350	143550421	69978	Milk_Association	Milk iron content		holstein
1	6480486	rs136043966	G	C	ENSBTAG00000014233	ENSBTAT00000018917	missense_variant	1	5541350	144176042	70629	Milk_Association	Milk phosphorus content		jersey
1	6480486	rs136043966	G	C	ENSBTAG00000014233	ENSBTAT00000018917	missense_variant	1	5541350	144192032	70630	Milk_Association	Milk phosphorus content		jersey
1	6480486	rs136043966	G	C	ENSBTAG00000014233	ENSBTAT00000018917	missense_variant	1	5541350	144197152	70638	Milk_Association	Milk phosphorus content		jersey
1	6480486	rs136043966	G	C	ENSBTAG00000014233	ENSBTAT00000018917	missense_variant	1	5541350	144198520	70631	Milk_Association	Milk phosphorus content		jersey
1	6480486	rs136043966	G	C	ENSBTAG00000014233	ENSBTAT00000018917	missense_variant	1	5541350	144199805	70632	Milk_Association	Milk phosphorus content		jersey
1	6480486	rs136043966	G	C	ENSBTAG00000014233	ENSBTAT00000018917	missense_variant	1	5541350	144208359	70575	Milk_Association	Milk phosphorus content		jersey
1	6480486	rs136043966	G	C	ENSBTAG00000014233	ENSBTAT00000018917	missense_variant	1	5541350	144211730	70573	Milk_Association	Milk phosphorus content		jersey
1	6480486	rs136043966	G	C	ENSBTAG00000014233	ENSBTAT00000018917	missense_variant	1	5541350	144244163	70577	Milk_Association	Milk phosphorus content		jersey
1	6480486	rs136043966	G	C	ENSBTAG00000014233	ENSBTAT00000018917	missense_variant	1	5541350	144314268	66712	Production_Association	Body weight gain		charolais,gelbvieh,hereford,limousin,pinzgauer,red angus,red poll,simmental,Angus
1	6480486	rs136043966	G	C	ENSBTAG00000014233	ENSBTAT00000018917	missense_variant	1	5541350	144351998	70549	Milk_Association	Milk phosphorus content		jersey
1	6480486	rs136043966	G	C	ENSBTAG00000014233	ENSBTAT00000018917	missense_variant	1	5541350	144353593	70550	Milk_Association	Milk phosphorus content		jersey
1	6480486	rs136043966	G	C	ENSBTAG00000014233	ENSBTAT00000018917	missense_variant	1	5541350	144354416	70551	Milk_Association	Milk phosphorus content		jersey
1	6480486	rs136043966	G	C	ENSBTAG00000014233	ENSBTAT00000018917	missense_variant	1	5541350	144357062	70552	Milk_Association	Milk phosphorus content		jersey
1	6480486	rs136043966	G	C	ENSBTAG00000014233	ENSBTAT00000018917	missense_variant	1	5541350	144358943	70553	Milk_Association	Milk phosphorus content		jersey
1	6480486	rs136043966	G	C	ENSBTAG00000014233	ENSBTAT00000018917	missense_variant	1	5541350	144360564	70554	Milk_Association	Milk phosphorus content		jersey
1	6480486	rs136043966	G	C	ENSBTAG00000014233	ENSBTAT00000018917	missense_variant	1	5541350	144361496	70555	Milk_Association	Milk phosphorus content		jersey
1	6480486	rs136043966	G	C	ENSBTAG00000014233	ENSBTAT00000018917	missense_variant	1	5541350	144362326	70576	Milk_Association	Milk phosphorus content		jersey
1	6480486	rs136043966	G	C	ENSBTAG00000014233	ENSBTAT00000018917	missense_variant	1	5541350	144363494	70565	Milk_Association	Milk phosphorus content		jersey
1	6480486	rs136043966	G	C	ENSBTAG00000014233	ENSBTAT00000018917	missense_variant	1	5541350	144364065	70566	Milk_Association	Milk phosphorus content		jersey
1	6480486	rs136043966	G	C	ENSBTAG00000014233	ENSBTAT00000018917	missense_variant	1	5541350	144364670	70567	Milk_Association	Milk phosphorus content		jersey
1	6480486	rs136043966	G	C	ENSBTAG00000014233	ENSBTAT00000018917	missense_variant	1	5541350	144365247	70568	Milk_Association	Milk phosphorus content		jersey
1	6480486	rs136043966	G	C	ENSBTAG00000014233	ENSBTAT00000018917	missense_variant	1	5541350	144365955	70574	Milk_Association	Milk phosphorus content		jersey
1	6480486	rs136043966	G	C	ENSBTAG00000014233	ENSBTAT00000018917	missense_variant	1	5541350	144367369	70569	Milk_Association	Milk phosphorus content		jersey
1	6480486	rs136043966	G	C	ENSBTAG00000014233	ENSBTAT00000018917	missense_variant	1	5541350	144368517	70570	Milk_Association	Milk phosphorus content		jersey
1	6480486	rs136043966	G	C	ENSBTAG00000014233	ENSBTAT00000018917	missense_variant	1	5541350	144369524	70571	Milk_Association	Milk phosphorus content		jersey
1	6480486	rs136043966	G	C	ENSBTAG00000014233	ENSBTAT00000018917	missense_variant	1	5541350	144370320	70559	Milk_Association	Milk phosphorus content		jersey
1	6480486	rs136043966	G	C	ENSBTAG00000014233	ENSBTAT00000018917	missense_variant	1	5541350	144371714	70560	Milk_Association	Milk phosphorus content		jersey
1	6480486	rs136043966	G	C	ENSBTAG00000014233	ENSBTAT00000018917	missense_variant	1	5541350	144374198	70561	Milk_Association	Milk phosphorus content		jersey
1	6480486	rs136043966	G	C	ENSBTAG00000014233	ENSBTAT00000018917	missense_variant	1	5541350	144374747	70572	Milk_Association	Milk phosphorus content		jersey
1	6480486	rs136043966	G	C	ENSBTAG00000014233	ENSBTAT00000018917	missense_variant	1	5541350	144375250	70562	Milk_Association	Milk phosphorus content		jersey
1	6480486	rs136043966	G	C	ENSBTAG00000014233	ENSBTAT00000018917	missense_variant	1	5541350	144381007	70578	Milk_Association	Milk phosphorus content		jersey
1	6480486	rs136043966	G	C	ENSBTAG00000014233	ENSBTAT00000018917	missense_variant	1	5541350	144389439	70579	Milk_Association	Milk phosphorus content		jersey
1	6480486	rs136043966	G	C	ENSBTAG00000014233	ENSBTAT00000018917	missense_variant	1	5541350	144392728	70580	Milk_Association	Milk phosphorus content		jersey
1	6480486	rs136043966	G	C	ENSBTAG00000014233	ENSBTAT00000018917	missense_variant	1	5541350	144394327	70599	Milk_Association	Milk phosphorus content		jersey
1	6480486	rs136043966	G	C	ENSBTAG00000014233	ENSBTAT00000018917	missense_variant	1	5541350	144395159	70625	Milk_Association	Milk phosphorus content		jersey
1	6480486	rs136043966	G	C	ENSBTAG00000014233	ENSBTAT00000018917	missense_variant	1	5541350	144396101	70600	Milk_Association	Milk phosphorus content		jersey
1	6480486	rs136043966	G	C	ENSBTAG00000014233	ENSBTAT00000018917	missense_variant	1	5541350	144398073	70601	Milk_Association	Milk phosphorus content		jersey
1	6480486	rs136043966	G	C	ENSBTAG00000014233	ENSBTAT00000018917	missense_variant	1	5541350	144398834	70602	Milk_Association	Milk phosphorus content		jersey
1	6480486	rs136043966	G	C	ENSBTAG00000014233	ENSBTAT00000018917	missense_variant	1	5541350	144403202	70603	Milk_Association	Milk phosphorus content		jersey
1	6480486	rs136043966	G	C	ENSBTAG00000014233	ENSBTAT00000018917	missense_variant	1	5541350	144405823	70581	Milk_Association	Milk phosphorus content		jersey
1	6480486	rs136043966	G	C	ENSBTAG00000014233	ENSBTAT00000018917	missense_variant	1	5541350	144406325	70582	Milk_Association	Milk phosphorus content		jersey
1	6480486	rs136043966	G	C	ENSBTAG00000014233	ENSBTAT00000018917	missense_variant	1	5541350	144408383	70604	Milk_Association	Milk phosphorus content		jersey
1	6480486	rs136043966	G	C	ENSBTAG00000014233	ENSBTAT00000018917	missense_variant	1	5541350	144409116	70605	Milk_Association	Milk phosphorus content		jersey
1	6480486	rs136043966	G	C	ENSBTAG00000014233	ENSBTAT00000018917	missense_variant	1	5541350	144411052	70624	Milk_Association	Milk phosphorus content		jersey
1	6480486	rs136043966	G	C	ENSBTAG00000014233	ENSBTAT00000018917	missense_variant	1	5541350	144414230	70606	Milk_Association	Milk phosphorus content		jersey
1	6480486	rs136043966	G	C	ENSBTAG00000014233	ENSBTAT00000018917	missense_variant	1	5541350	144426384	70607	Milk_Association	Milk phosphorus content		jersey
1	6480486	rs136043966	G	C	ENSBTAG00000014233	ENSBTAT00000018917	missense_variant	1	5541350	144440719	70628	Milk_Association	Milk phosphorus content		jersey
1	6480486	rs136043966	G	C	ENSBTAG00000014233	ENSBTAT00000018917	missense_variant	1	5541350	144442438	70608	Milk_Association	Milk phosphorus content		jersey
1	6480486	rs136043966	G	C	ENSBTAG00000014233	ENSBTAT00000018917	missense_variant	1	5541350	144444294	70609	Milk_Association	Milk phosphorus content		jersey
1	6480486	rs136043966	G	C	ENSBTAG00000014233	ENSBTAT00000018917	missense_variant	1	5541350	144449259	70598	Milk_Association	Milk phosphorus content		jersey
1	6480486	rs136043966	G	C	ENSBTAG00000014233	ENSBTAT00000018917	missense_variant	1	5541350	144450747	70610	Milk_Association	Milk phosphorus content		jersey
1	6480486	rs136043966	G	C	ENSBTAG00000014233	ENSBTAT00000018917	missense_variant	1	5541350	144451588	70611	Milk_Association	Milk phosphorus content		jersey
1	6480486	rs136043966	G	C	ENSBTAG00000014233	ENSBTAT00000018917	missense_variant	1	5541350	144457335	70583	Milk_Association	Milk phosphorus content		jersey
1	6480486	rs136043966	G	C	ENSBTAG00000014233	ENSBTAT00000018917	missense_variant	1	5541350	144461580	70591	Milk_Association	Milk phosphorus content		jersey
1	6480486	rs136043966	G	C	ENSBTAG00000014233	ENSBTAT00000018917	missense_variant	1	5541350	144464402	70584	Milk_Association	Milk phosphorus content		jersey
1	6480486	rs136043966	G	C	ENSBTAG00000014233	ENSBTAT00000018917	missense_variant	1	5541350	144465201	70585	Milk_Association	Milk phosphorus content		jersey
1	6480486	rs136043966	G	C	ENSBTAG00000014233	ENSBTAT00000018917	missense_variant	1	5541350	144465824	70626	Milk_Association	Milk phosphorus content		jersey
1	6480486	rs136043966	G	C	ENSBTAG00000014233	ENSBTAT00000018917	missense_variant	1	5541350	144467000	70586	Milk_Association	Milk phosphorus content		jersey
1	6480486	rs136043966	G	C	ENSBTAG00000014233	ENSBTAT00000018917	missense_variant	1	5541350	144467965	70587	Milk_Association	Milk phosphorus content		jersey
1	6480486	rs136043966	G	C	ENSBTAG00000014233	ENSBTAT00000018917	missense_variant	1	5541350	144468590	70588	Milk_Association	Milk phosphorus content		jersey
1	6480486	rs136043966	G	C	ENSBTAG00000014233	ENSBTAT00000018917	missense_variant	1	5541350	144470173	70592	Milk_Association	Milk phosphorus content		jersey
1	6480486	rs136043966	G	C	ENSBTAG00000014233	ENSBTAT00000018917	missense_variant	1	5541350	144471604	70593	Milk_Association	Milk phosphorus content		jersey
1	6480486	rs136043966	G	C	ENSBTAG00000014233	ENSBTAT00000018917	missense_variant	1	5541350	144472641	70564	Milk_Association	Milk phosphorus content		jersey
1	6480486	rs136043966	G	C	ENSBTAG00000014233	ENSBTAT00000018917	missense_variant	1	5541350	144475415	70594	Milk_Association	Milk phosphorus content		jersey
1	6480486	rs136043966	G	C	ENSBTAG00000014233	ENSBTAT00000018917	missense_variant	1	5541350	144793801	70634	Milk_Association	Milk phosphorus content		jersey
1	6480486	rs136043966	G	C	ENSBTAG00000014233	ENSBTAT00000018917	missense_variant	1	5541350	144794322	70635	Milk_Association	Milk phosphorus content		jersey
1	6480486	rs136043966	G	C	ENSBTAG00000014233	ENSBTAT00000018917	missense_variant	1	5541350	144794904	70636	Milk_Association	Milk phosphorus content		jersey
1	6480486	rs136043966	G	C	ENSBTAG00000014233	ENSBTAT00000018917	missense_variant	1	5541350	144914323	70614	Milk_Association	Milk phosphorus content		jersey
1	6480486	rs136043966	G	C	ENSBTAG00000014233	ENSBTAT00000018917	missense_variant	1	5541350	146262728	70589	Milk_Association	Milk phosphorus content		jersey
1	6480486	rs136043966	G	C	ENSBTAG00000014233	ENSBTAT00000018917	missense_variant	1	5541350	146270823	70612	Milk_Association	Milk phosphorus content		jersey
1	6480486	rs136043966	G	C	ENSBTAG00000014233	ENSBTAT00000018917	missense_variant	1	5541350	146276111	70613	Milk_Association	Milk phosphorus content		jersey
1	6480486	rs136043966	G	C	ENSBTAG00000014233	ENSBTAT00000018917	missense_variant	1	5541350	146281940	70595	Milk_Association	Milk phosphorus content		jersey
1	6480486	rs136043966	G	C	ENSBTAG00000014233	ENSBTAT00000018917	missense_variant	1	5541350	146284444	70596	Milk_Association	Milk phosphorus content		jersey
1	6480486	rs136043966	G	C	ENSBTAG00000014233	ENSBTAT00000018917	missense_variant	1	5541350	146286259	70590	Milk_Association	Milk phosphorus content		jersey
1	6480486	rs136043966	G	C	ENSBTAG00000014233	ENSBTAT00000018917	missense_variant	1	5541350	146287858	70597	Milk_Association	Milk phosphorus content		jersey
1	6480486	rs136043966	G	C	ENSBTAG00000014233	ENSBTAT00000018917	missense_variant	1	5541350	146321692	70627	Milk_Association	Milk phosphorus content		jersey
1	6480486	rs136043966	G	C	ENSBTAG00000014233	ENSBTAT00000018917	missense_variant	1	5541350	146378281	70633	Milk_Association	Milk phosphorus content		jersey
1	6480486	rs136043966	G	C	ENSBTAG00000014233	ENSBTAT00000018917	missense_variant	1	5541350	146492280	70615	Milk_Association	Milk phosphorus content		jersey
1	6480486	rs136043966	G	C	ENSBTAG00000014233	ENSBTAT00000018917	missense_variant	1	5541350	146511847	70616	Milk_Association	Milk phosphorus content		jersey
1	6480486	rs136043966	G	C	ENSBTAG00000014233	ENSBTAT00000018917	missense_variant	1	5541350	146515898	70617	Milk_Association	Milk phosphorus content		jersey
1	6480486	rs136043966	G	C	ENSBTAG00000014233	ENSBTAT00000018917	missense_variant	1	5541350	146518022	70618	Milk_Association	Milk phosphorus content		jersey
1	6480486	rs136043966	G	C	ENSBTAG00000014233	ENSBTAT00000018917	missense_variant	1	5541350	146518632	70619	Milk_Association	Milk phosphorus content		jersey
1	6480486	rs136043966	G	C	ENSBTAG00000014233	ENSBTAT00000018917	missense_variant	1	5541350	146519160	70620	Milk_Association	Milk phosphorus content		jersey
1	6480486	rs136043966	G	C	ENSBTAG00000014233	ENSBTAT00000018917	missense_variant	1	5541350	146520556	70621	Milk_Association	Milk phosphorus content		jersey
1	6480486	rs136043966	G	C	ENSBTAG00000014233	ENSBTAT00000018917	missense_variant	1	5541350	146531067	70622	Milk_Association	Milk phosphorus content		jersey
1	6480486	rs136043966	G	C	ENSBTAG00000014233	ENSBTAT00000018917	missense_variant	1	5541350	146587698	66822	Production_Association	Body weight gain		charolais,gelbvieh,hereford,limousin,pinzgauer,red angus,red poll,simmental,Angus
1	6480486	rs136043966	G	C	ENSBTAG00000014233	ENSBTAT00000018917	missense_variant	1	5541350	146640701	70637	Milk_Association	Milk phosphorus content		jersey
1	6480486	rs136043966	G	C	ENSBTAG00000014233	ENSBTAT00000018917	missense_variant	1	5541350	146727160	70623	Milk_Association	Milk phosphorus content		jersey
1	6480486	rs136043966	G	C	ENSBTAG00000014233	ENSBTAT00000018917	missense_variant	1	5541350	147551011	66752	Production_Association	Body weight (yearling)		charolais,gelbvieh,hereford,limousin,pinzgauer,red angus,red poll,simmental,Angus
1	6480486	rs136043966	G	C	ENSBTAG00000014233	ENSBTAT00000018917	missense_variant	1	5541350	147551011	66753	Production_Association	Body weight gain		charolais,gelbvieh,hereford,limousin,pinzgauer,red angus,red poll,simmental,Angus
1	6480486	rs136043966	G	C	ENSBTAG00000014233	ENSBTAT00000018917	missense_variant	1	5541350	147812250	66711	Production_Association	Body weight gain		charolais,gelbvieh,hereford,limousin,pinzgauer,red angus,red poll,simmental,Angus
1	6480486	rs136043966	G	C	ENSBTAG00000014233	ENSBTAT00000018917	missense_variant	1	5541350	147978317	66785	Production_Association	Body weight gain		charolais,gelbvieh,hereford,limousin,pinzgauer,red angus,red poll,simmental,Angus
1	6480486	rs136043966	G	C	ENSBTAG00000014233	ENSBTAT00000018917	missense_variant	1	5541350	148057870	66715	Production_Association	Body weight gain		charolais,gelbvieh,hereford,limousin,pinzgauer,red angus,red poll,simmental,Angus
1	6480486	rs136043966	G	C	ENSBTAG00000014233	ENSBTAT00000018917	missense_variant	1	5541350	148351790	66819	Production_Association	Body weight (weaning)		charolais,gelbvieh,hereford,limousin,pinzgauer,red angus,red poll,simmental,Angus
1	6480486	rs136043966	G	C	ENSBTAG00000014233	ENSBTAT00000018917	missense_variant	1	5541350	148351790	66820	Production_Association	Body weight (yearling)		charolais,gelbvieh,hereford,limousin,pinzgauer,red angus,red poll,simmental,Angus
1	6480486	rs136043966	G	C	ENSBTAG00000014233	ENSBTAT00000018917	missense_variant	1	5541350	148351790	66821	Production_Association	Body weight gain		charolais,gelbvieh,hereford,limousin,pinzgauer,red angus,red poll,simmental,Angus
1	6480486	rs136043966	G	C	ENSBTAG00000014233	ENSBTAT00000018917	missense_variant	1	5541350	149852860	66818	Production_Association	Body weight gain		charolais,gelbvieh,hereford,limousin,pinzgauer,red angus,red poll,simmental,Angus
1	6480486	rs136043966	G	C	ENSBTAG00000014233	ENSBTAT00000018917	missense_variant	1	5541350	150253345	65823	Reproduction_Association	sperm counts		holstein
1	6480486	rs136043966	G	C	ENSBTAG00000014233	ENSBTAT00000018917	missense_variant	1	5541350	153050639	65408	Production_Association	Maturity rate		brahman
1	6480486	rs136043966	G	C	ENSBTAG00000014233	ENSBTAT00000018917	missense_variant	1	5541350	153056671	65409	Production_Association	Maturity rate		brahman
1	6480486	rs136043966	G	C	ENSBTAG00000014233	ENSBTAT00000018917	missense_variant	1	5541350	157395825	65414	Production_Association	Maturity rate		brahman
1	6480486	rs136043966	G	C	ENSBTAG00000014233	ENSBTAT00000018917	missense_variant	1	6243987	6809918	106518	Milk_QTL	Milk yield	MY	blonde d'aquitaine
1	6481146	rs207697817	A	G	ENSBTAG00000014233	ENSBTAT00000018917	missense_variant	1	5541350	8054609	66726	Production_Association	Body weight (birth)		charolais,gelbvieh,hereford,limousin,pinzgauer,red angus,red poll,simmental,Angus
1	6481146	rs207697817	A	G	ENSBTAG00000014233	ENSBTAT00000018917	missense_variant	1	5541350	15976406	66742	Production_Association	Body weight (yearling)		charolais,gelbvieh,hereford,limousin,pinzgauer,red angus,red poll,simmental,Angus
1	6481146	rs207697817	A	G	ENSBTAG00000014233	ENSBTAT00000018917	missense_variant	1	5541350	16744868	66749	Production_Association	Body weight gain		charolais,gelbvieh,hereford,limousin,pinzgauer,red angus,red poll,simmental,Angus
1	6481146	rs207697817	A	G	ENSBTAG00000014233	ENSBTAT00000018917	missense_variant	1	5541350	16997682	66302	Production_Association	Body weight gain		charolais,gelbvieh,hereford,limousin,pinzgauer,red angus,red poll,simmental,Angus
1	6481146	rs207697817	A	G	ENSBTAG00000014233	ENSBTAT00000018917	missense_variant	1	5541350	16997682	66750	Production_Association	Body weight (yearling)		charolais,gelbvieh,hereford,limousin,pinzgauer,red angus,red poll,simmental,Angus
1	6481146	rs207697817	A	G	ENSBTAG00000014233	ENSBTAT00000018917	missense_variant	1	5541350	17021158	66728	Production_Association	Body weight (yearling)		charolais,gelbvieh,hereford,limousin,pinzgauer,red angus,red poll,simmental,Angus
1	6481146	rs207697817	A	G	ENSBTAG00000014233	ENSBTAT00000018917	missense_variant	1	5541350	17021158	66729	Production_Association	Body weight gain		charolais,gelbvieh,hereford,limousin,pinzgauer,red angus,red poll,simmental,Angus
1	6481146	rs207697817	A	G	ENSBTAG00000014233	ENSBTAT00000018917	missense_variant	1	5541350	18285494	66823	Production_Association	Body weight gain		charolais,gelbvieh,hereford,limousin,pinzgauer,red angus,red poll,simmental,Angus
1	6481146	rs207697817	A	G	ENSBTAG00000014233	ENSBTAT00000018917	missense_variant	1	5541350	24278077	66790	Production_Association	Body weight (yearling)		charolais,gelbvieh,hereford,limousin,pinzgauer,red angus,red poll,simmental,Angus
1	6481146	rs207697817	A	G	ENSBTAG00000014233	ENSBTAT00000018917	missense_variant	1	5541350	24302227	66732	Production_Association	Body weight (yearling)		charolais,gelbvieh,hereford,limousin,pinzgauer,red angus,red poll,simmental,Angus
1	6481146	rs207697817	A	G	ENSBTAG00000014233	ENSBTAT00000018917	missense_variant	1	5541350	25607968	66791	Production_Association	Body weight (yearling)		charolais,gelbvieh,hereford,limousin,pinzgauer,red angus,red poll,simmental,Angus
1	6481146	rs207697817	A	G	ENSBTAG00000014233	ENSBTAT00000018917	missense_variant	1	5541350	28162125	66773	Production_Association	Body weight (yearling)		charolais,gelbvieh,hereford,limousin,pinzgauer,red angus,red poll,simmental,Angus
1	6481146	rs207697817	A	G	ENSBTAG00000014233	ENSBTAT00000018917	missense_variant	1	5541350	29084751	65407	Production_Association	Maturity rate		brahman
1	6481146	rs207697817	A	G	ENSBTAG00000014233	ENSBTAT00000018917	missense_variant	1	5541350	29097620	65410	Production_Association	Maturity rate		brahman
1	6481146	rs207697817	A	G	ENSBTAG00000014233	ENSBTAT00000018917	missense_variant	1	5541350	29098505	65412	Production_Association	Maturity rate		brahman
1	6481146	rs207697817	A	G	ENSBTAG00000014233	ENSBTAT00000018917	missense_variant	1	5541350	30655392	66771	Production_Association	Body weight gain		charolais,gelbvieh,hereford,limousin,pinzgauer,red angus,red poll,simmental,Angus
1	6481146	rs207697817	A	G	ENSBTAG00000014233	ENSBTAT00000018917	missense_variant	1	5541350	32059988	65416	Production_Association	Maturity rate		brahman
1	6481146	rs207697817	A	G	ENSBTAG00000014233	ENSBTAT00000018917	missense_variant	1	5541350	33376211	66765	Production_Association	Body weight (weaning)		charolais,gelbvieh,hereford,limousin,pinzgauer,red angus,red poll,simmental,Angus
1	6481146	rs207697817	A	G	ENSBTAG00000014233	ENSBTAT00000018917	missense_variant	1	5541350	33376211	66766	Production_Association	Body weight (yearling)		charolais,gelbvieh,hereford,limousin,pinzgauer,red angus,red poll,simmental,Angus
1	6481146	rs207697817	A	G	ENSBTAG00000014233	ENSBTAT00000018917	missense_variant	1	5541350	33376211	66767	Production_Association	Body weight gain		charolais,gelbvieh,hereford,limousin,pinzgauer,red angus,red poll,simmental,Angus
1	6481146	rs207697817	A	G	ENSBTAG00000014233	ENSBTAT00000018917	missense_variant	1	5541350	38230838	66709	Production_Association	Body weight (yearling)		charolais,gelbvieh,hereford,limousin,pinzgauer,red angus,red poll,simmental,Angus
1	6481146	rs207697817	A	G	ENSBTAG00000014233	ENSBTAT00000018917	missense_variant	1	5541350	41785223	66730	Production_Association	Body weight gain		charolais,gelbvieh,hereford,limousin,pinzgauer,red angus,red poll,simmental,Angus
1	6481146	rs207697817	A	G	ENSBTAG00000014233	ENSBTAT00000018917	missense_variant	1	5541350	41834521	66751	Production_Association	Body weight (yearling)		charolais,gelbvieh,hereford,limousin,pinzgauer,red angus,red poll,simmental,Angus
1	6481146	rs207697817	A	G	ENSBTAG00000014233	ENSBTAT00000018917	missense_variant	1	5541350	42890279	66733	Production_Association	Body weight (yearling)		charolais,gelbvieh,hereford,limousin,pinzgauer,red angus,red poll,simmental,Angus
1	6481146	rs207697817	A	G	ENSBTAG00000014233	ENSBTAT00000018917	missense_variant	1	5541350	43022635	66764	Production_Association	Body weight gain		charolais,gelbvieh,hereford,limousin,pinzgauer,red angus,red poll,simmental,Angus
1	6481146	rs207697817	A	G	ENSBTAG00000014233	ENSBTAT00000018917	missense_variant	1	5541350	47222095	66780	Production_Association	Body weight (yearling)		charolais,gelbvieh,hereford,limousin,pinzgauer,red angus,red poll,simmental,Angus
1	6481146	rs207697817	A	G	ENSBTAG00000014233	ENSBTAT00000018917	missense_variant	1	5541350	52191721	66755	Production_Association	Body weight gain		charolais,gelbvieh,hereford,limousin,pinzgauer,red angus,red poll,simmental,Angus
1	6481146	rs207697817	A	G	ENSBTAG00000014233	ENSBTAT00000018917	missense_variant	1	5541350	52644903	66714	Production_Association	Body weight gain		charolais,gelbvieh,hereford,limousin,pinzgauer,red angus,red poll,simmental,Angus
1	6481146	rs207697817	A	G	ENSBTAG00000014233	ENSBTAT00000018917	missense_variant	1	5541350	56125590	65411	Production_Association	Maturity rate		brahman
1	6481146	rs207697817	A	G	ENSBTAG00000014233	ENSBTAT00000018917	missense_variant	1	5541350	57590227	66743	Production_Association	Body weight (yearling)		charolais,gelbvieh,hereford,limousin,pinzgauer,red angus,red poll,simmental,Angus
1	6481146	rs207697817	A	G	ENSBTAG00000014233	ENSBTAT00000018917	missense_variant	1	5541350	57623355	66727	Production_Association	Body weight (yearling)		charolais,gelbvieh,hereford,limousin,pinzgauer,red angus,red poll,simmental,Angus
1	6481146	rs207697817	A	G	ENSBTAG00000014233	ENSBTAT00000018917	missense_variant	1	5541350	60822646	66719	Production_Association	Body weight (yearling)		charolais,gelbvieh,hereford,limousin,pinzgauer,red angus,red poll,simmental,Angus
1	6481146	rs207697817	A	G	ENSBTAG00000014233	ENSBTAT00000018917	missense_variant	1	5541350	60822646	66720	Production_Association	Body weight gain		charolais,gelbvieh,hereford,limousin,pinzgauer,red angus,red poll,simmental,Angus
1	6481146	rs207697817	A	G	ENSBTAG00000014233	ENSBTAT00000018917	missense_variant	1	5541350	61652869	66794	Production_Association	Body weight gain		charolais,gelbvieh,hereford,limousin,pinzgauer,red angus,red poll,simmental,Angus
1	6481146	rs207697817	A	G	ENSBTAG00000014233	ENSBTAT00000018917	missense_variant	1	5541350	61806486	66796	Production_Association	Body weight (yearling)		charolais,gelbvieh,hereford,limousin,pinzgauer,red angus,red poll,simmental,Angus
1	6481146	rs207697817	A	G	ENSBTAG00000014233	ENSBTAT00000018917	missense_variant	1	5541350	61806486	66797	Production_Association	Body weight gain		charolais,gelbvieh,hereford,limousin,pinzgauer,red angus,red poll,simmental,Angus
1	6481146	rs207697817	A	G	ENSBTAG00000014233	ENSBTAT00000018917	missense_variant	1	5541350	62148459	69564	Milk_Association	Milk iron content		holstein
1	6481146	rs207697817	A	G	ENSBTAG00000014233	ENSBTAT00000018917	missense_variant	1	5541350	62152914	69565	Milk_Association	Milk iron content		holstein
1	6481146	rs207697817	A	G	ENSBTAG00000014233	ENSBTAT00000018917	missense_variant	1	5541350	62157776	69566	Milk_Association	Milk iron content		holstein
1	6481146	rs207697817	A	G	ENSBTAG00000014233	ENSBTAT00000018917	missense_variant	1	5541350	62158519	69567	Milk_Association	Milk iron content		holstein
1	6481146	rs207697817	A	G	ENSBTAG00000014233	ENSBTAT00000018917	missense_variant	1	5541350	62159253	69568	Milk_Association	Milk iron content		holstein
1	6481146	rs207697817	A	G	ENSBTAG00000014233	ENSBTAT00000018917	missense_variant	1	5541350	62175373	69569	Milk_Association	Milk iron content		holstein
1	6481146	rs207697817	A	G	ENSBTAG00000014233	ENSBTAT00000018917	missense_variant	1	5541350	62177246	69570	Milk_Association	Milk iron content		holstein
1	6481146	rs207697817	A	G	ENSBTAG00000014233	ENSBTAT00000018917	missense_variant	1	5541350	63481307	69586	Milk_Association	Milk iron content		holstein
1	6481146	rs207697817	A	G	ENSBTAG00000014233	ENSBTAT00000018917	missense_variant	1	5541350	65126769	65820	Reproduction_Association	Sperm concentration		holstein
1	6481146	rs207697817	A	G	ENSBTAG00000014233	ENSBTAT00000018917	missense_variant	1	5541350	66188547	66717	Production_Association	Body weight (yearling)		charolais,gelbvieh,hereford,limousin,pinzgauer,red angus,red poll,simmental,Angus
1	6481146	rs207697817	A	G	ENSBTAG00000014233	ENSBTAT00000018917	missense_variant	1	5541350	66230111	66744	Production_Association	Body weight gain		charolais,gelbvieh,hereford,limousin,pinzgauer,red angus,red poll,simmental,Angus
1	6481146	rs207697817	A	G	ENSBTAG00000014233	ENSBTAT00000018917	missense_variant	1	5541350	66369046	66795	Production_Association	Body weight gain		charolais,gelbvieh,hereford,limousin,pinzgauer,red angus,red poll,simmental,Angus
1	6481146	rs207697817	A	G	ENSBTAG00000014233	ENSBTAT00000018917	missense_variant	1	5541350	66741648	69733	Milk_Association	Milk zinc content		holstein
1	6481146	rs207697817	A	G	ENSBTAG00000014233	ENSBTAT00000018917	missense_variant	1	5541350	66966381	70079	Milk_Association	Milk zinc content		holstein
1	6481146	rs207697817	A	G	ENSBTAG00000014233	ENSBTAT00000018917	missense_variant	1	5541350	67111145	69785	Milk_Association	Milk zinc content		holstein
1	6481146	rs207697817	A	G	ENSBTAG00000014233	ENSBTAT00000018917	missense_variant	1	5541350	67115304	70084	Milk_Association	Milk zinc content		holstein
1	6481146	rs207697817	A	G	ENSBTAG00000014233	ENSBTAT00000018917	missense_variant	1	5541350	68891078	65937	Reproduction_Association	Pregnancy rate		brahman
1	6481146	rs207697817	A	G	ENSBTAG00000014233	ENSBTAT00000018917	missense_variant	1	5541350	68891078	65990	Reproduction_Association	Age at puberty	PUBAGE	brahman
1	6481146	rs207697817	A	G	ENSBTAG00000014233	ENSBTAT00000018917	missense_variant	1	5541350	69553844	70050	Milk_Association	Milk zinc content		holstein
1	6481146	rs207697817	A	G	ENSBTAG00000014233	ENSBTAT00000018917	missense_variant	1	5541350	70460549	69729	Milk_Association	Milk zinc content		holstein
1	6481146	rs207697817	A	G	ENSBTAG00000014233	ENSBTAT00000018917	missense_variant	1	5541350	71431043	66710	Production_Association	Body weight gain		charolais,gelbvieh,hereford,limousin,pinzgauer,red angus,red poll,simmental,Angus
1	6481146	rs207697817	A	G	ENSBTAG00000014233	ENSBTAT00000018917	missense_variant	1	5541350	72070028	69808	Milk_Association	Milk zinc content		holstein
1	6481146	rs207697817	A	G	ENSBTAG00000014233	ENSBTAT00000018917	missense_variant	1	5541350	79143300	66748	Production_Association	Body weight (yearling)		charolais,gelbvieh,hereford,limousin,pinzgauer,red angus,red poll,simmental,Angus
1	6481146	rs207697817	A	G	ENSBTAG00000014233	ENSBTAT00000018917	missense_variant	1	5541350	80103971	66756	Production_Association	Body weight (yearling)		charolais,gelbvieh,hereford,limousin,pinzgauer,red angus,red poll,simmental,Angus
1	6481146	rs207697817	A	G	ENSBTAG00000014233	ENSBTAT00000018917	missense_variant	1	5541350	86029462	66798	Production_Association	Body weight gain		charolais,gelbvieh,hereford,limousin,pinzgauer,red angus,red poll,simmental,Angus
1	6481146	rs207697817	A	G	ENSBTAG00000014233	ENSBTAT00000018917	missense_variant	1	5541350	92171369	66781	Production_Association	Body weight (yearling)		charolais,gelbvieh,hereford,limousin,pinzgauer,red angus,red poll,simmental,Angus
1	6481146	rs207697817	A	G	ENSBTAG00000014233	ENSBTAT00000018917	missense_variant	1	5541350	92171369	66782	Production_Association	Body weight gain		charolais,gelbvieh,hereford,limousin,pinzgauer,red angus,red poll,simmental,Angus
1	6481146	rs207697817	A	G	ENSBTAG00000014233	ENSBTAT00000018917	missense_variant	1	5541350	98602430	66799	Production_Association	Body weight (yearling)		charolais,gelbvieh,hereford,limousin,pinzgauer,red angus,red poll,simmental,Angus
1	6481146	rs207697817	A	G	ENSBTAG00000014233	ENSBTAT00000018917	missense_variant	1	5541350	98626222	66301	Production_Association	Body weight (yearling)		charolais,gelbvieh,hereford,limousin,pinzgauer,red angus,red poll,simmental,Angus
1	6481146	rs207697817	A	G	ENSBTAG00000014233	ENSBTAT00000018917	missense_variant	1	5541350	98626222	66737	Production_Association	Body weight (weaning)		charolais,gelbvieh,hereford,limousin,pinzgauer,red angus,red poll,simmental,Angus
1	6481146	rs207697817	A	G	ENSBTAG00000014233	ENSBTAT00000018917	missense_variant	1	5541350	98626222	66738	Production_Association	Body weight gain		charolais,gelbvieh,hereford,limousin,pinzgauer,red angus,red poll,simmental,Angus
1	6481146	rs207697817	A	G	ENSBTAG00000014233	ENSBTAT00000018917	missense_variant	1	5541350	98626222	66739	Production_Association	Body weight gain		charolais,gelbvieh,hereford,limousin,pinzgauer,red angus,red poll,simmental,Angus
1	6481146	rs207697817	A	G	ENSBTAG00000014233	ENSBTAT00000018917	missense_variant	1	5541350	98702264	66800	Production_Association	Body weight (yearling)		charolais,gelbvieh,hereford,limousin,pinzgauer,red angus,red poll,simmental,Angus
1	6481146	rs207697817	A	G	ENSBTAG00000014233	ENSBTAT00000018917	missense_variant	1	5541350	100800848	65964	Production_Association	Body weight		brahman
1	6481146	rs207697817	A	G	ENSBTAG00000014233	ENSBTAT00000018917	missense_variant	1	5541350	102864215	66783	Production_Association	Body weight (birth)		charolais,gelbvieh,hereford,limousin,pinzgauer,red angus,red poll,simmental,Angus
1	6481146	rs207697817	A	G	ENSBTAG00000014233	ENSBTAT00000018917	missense_variant	1	5541350	102864215	66784	Production_Association	Body weight gain		charolais,gelbvieh,hereford,limousin,pinzgauer,red angus,red poll,simmental,Angus
1	6481146	rs207697817	A	G	ENSBTAG00000014233	ENSBTAT00000018917	missense_variant	1	5541350	109410526	66788	Production_Association	Body weight gain		charolais,gelbvieh,hereford,limousin,pinzgauer,red angus,red poll,simmental,Angus
1	6481146	rs207697817	A	G	ENSBTAG00000014233	ENSBTAT00000018917	missense_variant	1	5541350	109431453	66718	Production_Association	Body weight gain		charolais,gelbvieh,hereford,limousin,pinzgauer,red angus,red poll,simmental,Angus
1	6481146	rs207697817	A	G	ENSBTAG00000014233	ENSBTAT00000018917	missense_variant	1	5541350	109573256	66731	Production_Association	Body weight (yearling)		charolais,gelbvieh,hereford,limousin,pinzgauer,red angus,red poll,simmental,Angus
1	6481146	rs207697817	A	G	ENSBTAG00000014233	ENSBTAT00000018917	missense_variant	1	5541350	113745996	66768	Production_Association	Body weight (yearling)		charolais,gelbvieh,hereford,limousin,pinzgauer,red angus,red poll,simmental,Angus
1	6481146	rs207697817	A	G	ENSBTAG00000014233	ENSBTAT00000018917	missense_variant	1	5541350	115022228	66747	Production_Association	Body weight gain		charolais,gelbvieh,hereford,limousin,pinzgauer,red angus,red poll,simmental,Angus
1	6481146	rs207697817	A	G	ENSBTAG00000014233	ENSBTAT00000018917	missense_variant	1	5541350	116390006	70705	Milk_Association	Milk potassium content		jersey
1	6481146	rs207697817	A	G	ENSBTAG00000014233	ENSBTAT00000018917	missense_variant	1	5541350	117722977	66772	Production_Association	Body weight (yearling)		charolais,gelbvieh,hereford,limousin,pinzgauer,red angus,red poll,simmental,Angus
1	6481146	rs207697817	A	G	ENSBTAG00000014233	ENSBTAT00000018917	missense_variant	1	5541350	119062922	66774	Production_Association	Body weight (yearling)		charolais,gelbvieh,hereford,limousin,pinzgauer,red angus,red poll,simmental,Angus
1	6481146	rs207697817	A	G	ENSBTAG00000014233	ENSBTAT00000018917	missense_variant	1	5541350	119062922	66775	Production_Association	Body weight gain		charolais,gelbvieh,hereford,limousin,pinzgauer,red angus,red poll,simmental,Angus
1	6481146	rs207697817	A	G	ENSBTAG00000014233	ENSBTAT00000018917	missense_variant	1	5541350	119106846	66778	Production_Association	Body weight (yearling)		charolais,gelbvieh,hereford,limousin,pinzgauer,red angus,red poll,simmental,Angus
1	6481146	rs207697817	A	G	ENSBTAG00000014233	ENSBTAT00000018917	missense_variant	1	5541350	119106846	66779	Production_Association	Body weight gain		charolais,gelbvieh,hereford,limousin,pinzgauer,red angus,red poll,simmental,Angus
1	6481146	rs207697817	A	G	ENSBTAG00000014233	ENSBTAT00000018917	missense_variant	1	5541350	119128553	66776	Production_Association	Body weight (yearling)		charolais,gelbvieh,hereford,limousin,pinzgauer,red angus,red poll,simmental,Angus
1	6481146	rs207697817	A	G	ENSBTAG00000014233	ENSBTAT00000018917	missense_variant	1	5541350	119128553	66777	Production_Association	Body weight gain		charolais,gelbvieh,hereford,limousin,pinzgauer,red angus,red poll,simmental,Angus
1	6481146	rs207697817	A	G	ENSBTAG00000014233	ENSBTAT00000018917	missense_variant	1	5541350	119188111	65413	Production_Association	Maturity rate		brahman
1	6481146	rs207697817	A	G	ENSBTAG00000014233	ENSBTAT00000018917	missense_variant	1	5541350	119190972	66761	Production_Association	Body weight (yearling)		charolais,gelbvieh,hereford,limousin,pinzgauer,red angus,red poll,simmental,Angus
1	6481146	rs207697817	A	G	ENSBTAG00000014233	ENSBTAT00000018917	missense_variant	1	5541350	119190972	66762	Production_Association	Body weight gain		charolais,gelbvieh,hereford,limousin,pinzgauer,red angus,red poll,simmental,Angus
1	6481146	rs207697817	A	G	ENSBTAG00000014233	ENSBTAT00000018917	missense_variant	1	5541350	119226761	66745	Production_Association	Body weight (yearling)		charolais,gelbvieh,hereford,limousin,pinzgauer,red angus,red poll,simmental,Angus
1	6481146	rs207697817	A	G	ENSBTAG00000014233	ENSBTAT00000018917	missense_variant	1	5541350	119226761	66746	Production_Association	Body weight gain		charolais,gelbvieh,hereford,limousin,pinzgauer,red angus,red poll,simmental,Angus
1	6481146	rs207697817	A	G	ENSBTAG00000014233	ENSBTAT00000018917	missense_variant	1	5541350	119544498	66806	Production_Association	Body weight (yearling)		charolais,gelbvieh,hereford,limousin,pinzgauer,red angus,red poll,simmental,Angus
1	6481146	rs207697817	A	G	ENSBTAG00000014233	ENSBTAT00000018917	missense_variant	1	5541350	119544498	66807	Production_Association	Body weight (yearling)		charolais,gelbvieh,hereford,limousin,pinzgauer,red angus,red poll,simmental,Angus
1	6481146	rs207697817	A	G	ENSBTAG00000014233	ENSBTAT00000018917	missense_variant	1	5541350	119544498	66808	Production_Association	Body weight gain		charolais,gelbvieh,hereford,limousin,pinzgauer,red angus,red poll,simmental,Angus
1	6481146	rs207697817	A	G	ENSBTAG00000014233	ENSBTAT00000018917	missense_variant	1	5541350	119544498	66809	Production_Association	Body weight gain		charolais,gelbvieh,hereford,limousin,pinzgauer,red angus,red poll,simmental,Angus
1	6481146	rs207697817	A	G	ENSBTAG00000014233	ENSBTAT00000018917	missense_variant	1	5541350	119579321	66303	Production_Association	Body weight (yearling)		charolais,gelbvieh,hereford,limousin,pinzgauer,red angus,red poll,simmental,Angus
1	6481146	rs207697817	A	G	ENSBTAG00000014233	ENSBTAT00000018917	missense_variant	1	5541350	119579321	66757	Production_Association	Body weight (yearling)		charolais,gelbvieh,hereford,limousin,pinzgauer,red angus,red poll,simmental,Angus
1	6481146	rs207697817	A	G	ENSBTAG00000014233	ENSBTAT00000018917	missense_variant	1	5541350	119579321	66758	Production_Association	Body weight gain		charolais,gelbvieh,hereford,limousin,pinzgauer,red angus,red poll,simmental,Angus
1	6481146	rs207697817	A	G	ENSBTAG00000014233	ENSBTAT00000018917	missense_variant	1	5541350	119579321	66759	Production_Association	Body weight gain		charolais,gelbvieh,hereford,limousin,pinzgauer,red angus,red poll,simmental,Angus
1	6481146	rs207697817	A	G	ENSBTAG00000014233	ENSBTAT00000018917	missense_variant	1	5541350	119579321	66760	Production_Association	Body weight gain		charolais,gelbvieh,hereford,limousin,pinzgauer,red angus,red poll,simmental,Angus
1	6481146	rs207697817	A	G	ENSBTAG00000014233	ENSBTAT00000018917	missense_variant	1	5541350	119725980	66716	Production_Association	Body weight (yearling)		charolais,gelbvieh,hereford,limousin,pinzgauer,red angus,red poll,simmental,Angus
1	6481146	rs207697817	A	G	ENSBTAG00000014233	ENSBTAT00000018917	missense_variant	1	5541350	119749435	66722	Production_Association	Body weight (yearling)		charolais,gelbvieh,hereford,limousin,pinzgauer,red angus,red poll,simmental,Angus
1	6481146	rs207697817	A	G	ENSBTAG00000014233	ENSBTAT00000018917	missense_variant	1	5541350	122500902	66811	Production_Association	Body weight gain		charolais,gelbvieh,hereford,limousin,pinzgauer,red angus,red poll,simmental,Angus
1	6481146	rs207697817	A	G	ENSBTAG00000014233	ENSBTAT00000018917	missense_variant	1	5541350	122606060	66810	Production_Association	Body weight gain		charolais,gelbvieh,hereford,limousin,pinzgauer,red angus,red poll,simmental,Angus
1	6481146	rs207697817	A	G	ENSBTAG00000014233	ENSBTAT00000018917	missense_variant	1	5541350	126199442	66741	Production_Association	Body weight (yearling)		charolais,gelbvieh,hereford,limousin,pinzgauer,red angus,red poll,simmental,Angus
1	6481146	rs207697817	A	G	ENSBTAG00000014233	ENSBTAT00000018917	missense_variant	1	5541350	126606821	66812	Production_Association	Body weight (yearling)		charolais,gelbvieh,hereford,limousin,pinzgauer,red angus,red poll,simmental,Angus
1	6481146	rs207697817	A	G	ENSBTAG00000014233	ENSBTAT00000018917	missense_variant	1	5541350	128320921	66805	Production_Association	Body weight (yearling)		charolais,gelbvieh,hereford,limousin,pinzgauer,red angus,red poll,simmental,Angus
1	6481146	rs207697817	A	G	ENSBTAG00000014233	ENSBTAT00000018917	missense_variant	1	5541350	129305286	66801	Production_Association	Body weight (yearling)		charolais,gelbvieh,hereford,limousin,pinzgauer,red angus,red poll,simmental,Angus
1	6481146	rs207697817	A	G	ENSBTAG00000014233	ENSBTAT00000018917	missense_variant	1	5541350	129305286	66802	Production_Association	Body weight gain		charolais,gelbvieh,hereford,limousin,pinzgauer,red angus,red poll,simmental,Angus
1	6481146	rs207697817	A	G	ENSBTAG00000014233	ENSBTAT00000018917	missense_variant	1	5541350	129339888	66803	Production_Association	Body weight (yearling)		charolais,gelbvieh,hereford,limousin,pinzgauer,red angus,red poll,simmental,Angus
1	6481146	rs207697817	A	G	ENSBTAG00000014233	ENSBTAT00000018917	missense_variant	1	5541350	129339888	66804	Production_Association	Body weight gain		charolais,gelbvieh,hereford,limousin,pinzgauer,red angus,red poll,simmental,Angus
1	6481146	rs207697817	A	G	ENSBTAG00000014233	ENSBTAT00000018917	missense_variant	1	5541350	131806615	66815	Production_Association	Body weight (birth)		charolais,gelbvieh,hereford,limousin,pinzgauer,red angus,red poll,simmental,Angus
1	6481146	rs207697817	A	G	ENSBTAG00000014233	ENSBTAT00000018917	missense_variant	1	5541350	132112112	66705	Production_Association	Body weight (yearling)		charolais,gelbvieh,hereford,limousin,pinzgauer,red angus,red poll,simmental,Angus
1	6481146	rs207697817	A	G	ENSBTAG00000014233	ENSBTAT00000018917	missense_variant	1	5541350	132696716	66706	Production_Association	Body weight gain		charolais,gelbvieh,hereford,limousin,pinzgauer,red angus,red poll,simmental,Angus
1	6481146	rs207697817	A	G	ENSBTAG00000014233	ENSBTAT00000018917	missense_variant	1	5541350	133958930	66813	Production_Association	Body weight (yearling)		charolais,gelbvieh,hereford,limousin,pinzgauer,red angus,red poll,simmental,Angus
1	6481146	rs207697817	A	G	ENSBTAG00000014233	ENSBTAT00000018917	missense_variant	1	5541350	133958930	66814	Production_Association	Body weight gain		charolais,gelbvieh,hereford,limousin,pinzgauer,red angus,red poll,simmental,Angus
1	6481146	rs207697817	A	G	ENSBTAG00000014233	ENSBTAT00000018917	missense_variant	1	5541350	134030824	66707	Production_Association	Body weight (yearling)		charolais,gelbvieh,hereford,limousin,pinzgauer,red angus,red poll,simmental,Angus
1	6481146	rs207697817	A	G	ENSBTAG00000014233	ENSBTAT00000018917	missense_variant	1	5541350	134069581	66816	Production_Association	Body weight (yearling)		charolais,gelbvieh,hereford,limousin,pinzgauer,red angus,red poll,simmental,Angus
1	6481146	rs207697817	A	G	ENSBTAG00000014233	ENSBTAT00000018917	missense_variant	1	5541350	134069581	66817	Production_Association	Body weight gain		charolais,gelbvieh,hereford,limousin,pinzgauer,red angus,red poll,simmental,Angus
1	6481146	rs207697817	A	G	ENSBTAG00000014233	ENSBTAT00000018917	missense_variant	1	5541350	134892819	66713	Production_Association	Body weight gain		charolais,gelbvieh,hereford,limousin,pinzgauer,red angus,red poll,simmental,Angus
1	6481146	rs207697817	A	G	ENSBTAG00000014233	ENSBTAT00000018917	missense_variant	1	5541350	136079172	66708	Production_Association	Body weight (yearling)		charolais,gelbvieh,hereford,limousin,pinzgauer,red angus,red poll,simmental,Angus
1	6481146	rs207697817	A	G	ENSBTAG00000014233	ENSBTAT00000018917	missense_variant	1	5541350	138194984	69588	Milk_Association	Milk iron content		holstein
1	6481146	rs207697817	A	G	ENSBTAG00000014233	ENSBTAT00000018917	missense_variant	1	5541350	138993105	66786	Production_Association	Body weight gain		charolais,gelbvieh,hereford,limousin,pinzgauer,red angus,red poll,simmental,Angus
1	6481146	rs207697817	A	G	ENSBTAG00000014233	ENSBTAT00000018917	missense_variant	1	5541350	139090933	69961	Milk_Association	Milk iron content		holstein
1	6481146	rs207697817	A	G	ENSBTAG00000014233	ENSBTAT00000018917	missense_variant	1	5541350	139139317	69620	Milk_Association	Milk iron content		holstein
1	6481146	rs207697817	A	G	ENSBTAG00000014233	ENSBTAT00000018917	missense_variant	1	5541350	142172775	66721	Production_Association	Body weight (yearling)		charolais,gelbvieh,hereford,limousin,pinzgauer,red angus,red poll,simmental,Angus
1	6481146	rs207697817	A	G	ENSBTAG00000014233	ENSBTAT00000018917	missense_variant	1	5541350	143136829	66723	Production_Association	Body weight (yearling)		charolais,gelbvieh,hereford,limousin,pinzgauer,red angus,red poll,simmental,Angus
1	6481146	rs207697817	A	G	ENSBTAG00000014233	ENSBTAT00000018917	missense_variant	1	5541350	143517315	69976	Milk_Association	Milk iron content		holstein
1	6481146	rs207697817	A	G	ENSBTAG00000014233	ENSBTAT00000018917	missense_variant	1	5541350	143536644	69977	Milk_Association	Milk iron content		holstein
1	6481146	rs207697817	A	G	ENSBTAG00000014233	ENSBTAT00000018917	missense_variant	1	5541350	143550421	69978	Milk_Association	Milk iron content		holstein
1	6481146	rs207697817	A	G	ENSBTAG00000014233	ENSBTAT00000018917	missense_variant	1	5541350	144176042	70629	Milk_Association	Milk phosphorus content		jersey
1	6481146	rs207697817	A	G	ENSBTAG00000014233	ENSBTAT00000018917	missense_variant	1	5541350	144192032	70630	Milk_Association	Milk phosphorus content		jersey
1	6481146	rs207697817	A	G	ENSBTAG00000014233	ENSBTAT00000018917	missense_variant	1	5541350	144197152	70638	Milk_Association	Milk phosphorus content		jersey
1	6481146	rs207697817	A	G	ENSBTAG00000014233	ENSBTAT00000018917	missense_variant	1	5541350	144198520	70631	Milk_Association	Milk phosphorus content		jersey
1	6481146	rs207697817	A	G	ENSBTAG00000014233	ENSBTAT00000018917	missense_variant	1	5541350	144199805	70632	Milk_Association	Milk phosphorus content		jersey
1	6481146	rs207697817	A	G	ENSBTAG00000014233	ENSBTAT00000018917	missense_variant	1	5541350	144208359	70575	Milk_Association	Milk phosphorus content		jersey
1	6481146	rs207697817	A	G	ENSBTAG00000014233	ENSBTAT00000018917	missense_variant	1	5541350	144211730	70573	Milk_Association	Milk phosphorus content		jersey
1	6481146	rs207697817	A	G	ENSBTAG00000014233	ENSBTAT00000018917	missense_variant	1	5541350	144244163	70577	Milk_Association	Milk phosphorus content		jersey
1	6481146	rs207697817	A	G	ENSBTAG00000014233	ENSBTAT00000018917	missense_variant	1	5541350	144314268	66712	Production_Association	Body weight gain		charolais,gelbvieh,hereford,limousin,pinzgauer,red angus,red poll,simmental,Angus
1	6481146	rs207697817	A	G	ENSBTAG00000014233	ENSBTAT00000018917	missense_variant	1	5541350	144351998	70549	Milk_Association	Milk phosphorus content		jersey
1	6481146	rs207697817	A	G	ENSBTAG00000014233	ENSBTAT00000018917	missense_variant	1	5541350	144353593	70550	Milk_Association	Milk phosphorus content		jersey
1	6481146	rs207697817	A	G	ENSBTAG00000014233	ENSBTAT00000018917	missense_variant	1	5541350	144354416	70551	Milk_Association	Milk phosphorus content		jersey
1	6481146	rs207697817	A	G	ENSBTAG00000014233	ENSBTAT00000018917	missense_variant	1	5541350	144357062	70552	Milk_Association	Milk phosphorus content		jersey
1	6481146	rs207697817	A	G	ENSBTAG00000014233	ENSBTAT00000018917	missense_variant	1	5541350	144358943	70553	Milk_Association	Milk phosphorus content		jersey
1	6481146	rs207697817	A	G	ENSBTAG00000014233	ENSBTAT00000018917	missense_variant	1	5541350	144360564	70554	Milk_Association	Milk phosphorus content		jersey
1	6481146	rs207697817	A	G	ENSBTAG00000014233	ENSBTAT00000018917	missense_variant	1	5541350	144361496	70555	Milk_Association	Milk phosphorus content		jersey
1	6481146	rs207697817	A	G	ENSBTAG00000014233	ENSBTAT00000018917	missense_variant	1	5541350	144362326	70576	Milk_Association	Milk phosphorus content		jersey
1	6481146	rs207697817	A	G	ENSBTAG00000014233	ENSBTAT00000018917	missense_variant	1	5541350	144363494	70565	Milk_Association	Milk phosphorus content		jersey
1	6481146	rs207697817	A	G	ENSBTAG00000014233	ENSBTAT00000018917	missense_variant	1	5541350	144364065	70566	Milk_Association	Milk phosphorus content		jersey
1	6481146	rs207697817	A	G	ENSBTAG00000014233	ENSBTAT00000018917	missense_variant	1	5541350	144364670	70567	Milk_Association	Milk phosphorus content		jersey
1	6481146	rs207697817	A	G	ENSBTAG00000014233	ENSBTAT00000018917	missense_variant	1	5541350	144365247	70568	Milk_Association	Milk phosphorus content		jersey
1	6481146	rs207697817	A	G	ENSBTAG00000014233	ENSBTAT00000018917	missense_variant	1	5541350	144365955	70574	Milk_Association	Milk phosphorus content		jersey
1	6481146	rs207697817	A	G	ENSBTAG00000014233	ENSBTAT00000018917	missense_variant	1	5541350	144367369	70569	Milk_Association	Milk phosphorus content		jersey
1	6481146	rs207697817	A	G	ENSBTAG00000014233	ENSBTAT00000018917	missense_variant	1	5541350	144368517	70570	Milk_Association	Milk phosphorus content		jersey
1	6481146	rs207697817	A	G	ENSBTAG00000014233	ENSBTAT00000018917	missense_variant	1	5541350	144369524	70571	Milk_Association	Milk phosphorus content		jersey
1	6481146	rs207697817	A	G	ENSBTAG00000014233	ENSBTAT00000018917	missense_variant	1	5541350	144370320	70559	Milk_Association	Milk phosphorus content		jersey
1	6481146	rs207697817	A	G	ENSBTAG00000014233	ENSBTAT00000018917	missense_variant	1	5541350	144371714	70560	Milk_Association	Milk phosphorus content		jersey
1	6481146	rs207697817	A	G	ENSBTAG00000014233	ENSBTAT00000018917	missense_variant	1	5541350	144374198	70561	Milk_Association	Milk phosphorus content		jersey
1	6481146	rs207697817	A	G	ENSBTAG00000014233	ENSBTAT00000018917	missense_variant	1	5541350	144374747	70572	Milk_Association	Milk phosphorus content		jersey
1	6481146	rs207697817	A	G	ENSBTAG00000014233	ENSBTAT00000018917	missense_variant	1	5541350	144375250	70562	Milk_Association	Milk phosphorus content		jersey
1	6481146	rs207697817	A	G	ENSBTAG00000014233	ENSBTAT00000018917	missense_variant	1	5541350	144381007	70578	Milk_Association	Milk phosphorus content		jersey
1	6481146	rs207697817	A	G	ENSBTAG00000014233	ENSBTAT00000018917	missense_variant	1	5541350	144389439	70579	Milk_Association	Milk phosphorus content		jersey
1	6481146	rs207697817	A	G	ENSBTAG00000014233	ENSBTAT00000018917	missense_variant	1	5541350	144392728	70580	Milk_Association	Milk phosphorus content		jersey
1	6481146	rs207697817	A	G	ENSBTAG00000014233	ENSBTAT00000018917	missense_variant	1	5541350	144394327	70599	Milk_Association	Milk phosphorus content		jersey
1	6481146	rs207697817	A	G	ENSBTAG00000014233	ENSBTAT00000018917	missense_variant	1	5541350	144395159	70625	Milk_Association	Milk phosphorus content		jersey
1	6481146	rs207697817	A	G	ENSBTAG00000014233	ENSBTAT00000018917	missense_variant	1	5541350	144396101	70600	Milk_Association	Milk phosphorus content		jersey
1	6481146	rs207697817	A	G	ENSBTAG00000014233	ENSBTAT00000018917	missense_variant	1	5541350	144398073	70601	Milk_Association	Milk phosphorus content		jersey
1	6481146	rs207697817	A	G	ENSBTAG00000014233	ENSBTAT00000018917	missense_variant	1	5541350	144398834	70602	Milk_Association	Milk phosphorus content		jersey
1	6481146	rs207697817	A	G	ENSBTAG00000014233	ENSBTAT00000018917	missense_variant	1	5541350	144403202	70603	Milk_Association	Milk phosphorus content		jersey
1	6481146	rs207697817	A	G	ENSBTAG00000014233	ENSBTAT00000018917	missense_variant	1	5541350	144405823	70581	Milk_Association	Milk phosphorus content		jersey
1	6481146	rs207697817	A	G	ENSBTAG00000014233	ENSBTAT00000018917	missense_variant	1	5541350	144406325	70582	Milk_Association	Milk phosphorus content		jersey
1	6481146	rs207697817	A	G	ENSBTAG00000014233	ENSBTAT00000018917	missense_variant	1	5541350	144408383	70604	Milk_Association	Milk phosphorus content		jersey
1	6481146	rs207697817	A	G	ENSBTAG00000014233	ENSBTAT00000018917	missense_variant	1	5541350	144409116	70605	Milk_Association	Milk phosphorus content		jersey
1	6481146	rs207697817	A	G	ENSBTAG00000014233	ENSBTAT00000018917	missense_variant	1	5541350	144411052	70624	Milk_Association	Milk phosphorus content		jersey
1	6481146	rs207697817	A	G	ENSBTAG00000014233	ENSBTAT00000018917	missense_variant	1	5541350	144414230	70606	Milk_Association	Milk phosphorus content		jersey
1	6481146	rs207697817	A	G	ENSBTAG00000014233	ENSBTAT00000018917	missense_variant	1	5541350	144426384	70607	Milk_Association	Milk phosphorus content		jersey
1	6481146	rs207697817	A	G	ENSBTAG00000014233	ENSBTAT00000018917	missense_variant	1	5541350	144440719	70628	Milk_Association	Milk phosphorus content		jersey
1	6481146	rs207697817	A	G	ENSBTAG00000014233	ENSBTAT00000018917	missense_variant	1	5541350	144442438	70608	Milk_Association	Milk phosphorus content		jersey
1	6481146	rs207697817	A	G	ENSBTAG00000014233	ENSBTAT00000018917	missense_variant	1	5541350	144444294	70609	Milk_Association	Milk phosphorus content		jersey
1	6481146	rs207697817	A	G	ENSBTAG00000014233	ENSBTAT00000018917	missense_variant	1	5541350	144449259	70598	Milk_Association	Milk phosphorus content		jersey
1	6481146	rs207697817	A	G	ENSBTAG00000014233	ENSBTAT00000018917	missense_variant	1	5541350	144450747	70610	Milk_Association	Milk phosphorus content		jersey
1	6481146	rs207697817	A	G	ENSBTAG00000014233	ENSBTAT00000018917	missense_variant	1	5541350	144451588	70611	Milk_Association	Milk phosphorus content		jersey
1	6481146	rs207697817	A	G	ENSBTAG00000014233	ENSBTAT00000018917	missense_variant	1	5541350	144457335	70583	Milk_Association	Milk phosphorus content		jersey
1	6481146	rs207697817	A	G	ENSBTAG00000014233	ENSBTAT00000018917	missense_variant	1	5541350	144461580	70591	Milk_Association	Milk phosphorus content		jersey
1	6481146	rs207697817	A	G	ENSBTAG00000014233	ENSBTAT00000018917	missense_variant	1	5541350	144464402	70584	Milk_Association	Milk phosphorus content		jersey
1	6481146	rs207697817	A	G	ENSBTAG00000014233	ENSBTAT00000018917	missense_variant	1	5541350	144465201	70585	Milk_Association	Milk phosphorus content		jersey
1	6481146	rs207697817	A	G	ENSBTAG00000014233	ENSBTAT00000018917	missense_variant	1	5541350	144465824	70626	Milk_Association	Milk phosphorus content		jersey
1	6481146	rs207697817	A	G	ENSBTAG00000014233	ENSBTAT00000018917	missense_variant	1	5541350	144467000	70586	Milk_Association	Milk phosphorus content		jersey
1	6481146	rs207697817	A	G	ENSBTAG00000014233	ENSBTAT00000018917	missense_variant	1	5541350	144467965	70587	Milk_Association	Milk phosphorus content		jersey
1	6481146	rs207697817	A	G	ENSBTAG00000014233	ENSBTAT00000018917	missense_variant	1	5541350	144468590	70588	Milk_Association	Milk phosphorus content		jersey
1	6481146	rs207697817	A	G	ENSBTAG00000014233	ENSBTAT00000018917	missense_variant	1	5541350	144470173	70592	Milk_Association	Milk phosphorus content		jersey
1	6481146	rs207697817	A	G	ENSBTAG00000014233	ENSBTAT00000018917	missense_variant	1	5541350	144471604	70593	Milk_Association	Milk phosphorus content		jersey
1	6481146	rs207697817	A	G	ENSBTAG00000014233	ENSBTAT00000018917	missense_variant	1	5541350	144472641	70564	Milk_Association	Milk phosphorus content		jersey
1	6481146	rs207697817	A	G	ENSBTAG00000014233	ENSBTAT00000018917	missense_variant	1	5541350	144475415	70594	Milk_Association	Milk phosphorus content		jersey
1	6481146	rs207697817	A	G	ENSBTAG00000014233	ENSBTAT00000018917	missense_variant	1	5541350	144793801	70634	Milk_Association	Milk phosphorus content		jersey
1	6481146	rs207697817	A	G	ENSBTAG00000014233	ENSBTAT00000018917	missense_variant	1	5541350	144794322	70635	Milk_Association	Milk phosphorus content		jersey
1	6481146	rs207697817	A	G	ENSBTAG00000014233	ENSBTAT00000018917	missense_variant	1	5541350	144794904	70636	Milk_Association	Milk phosphorus content		jersey
1	6481146	rs207697817	A	G	ENSBTAG00000014233	ENSBTAT00000018917	missense_variant	1	5541350	144914323	70614	Milk_Association	Milk phosphorus content		jersey
1	6481146	rs207697817	A	G	ENSBTAG00000014233	ENSBTAT00000018917	missense_variant	1	5541350	146262728	70589	Milk_Association	Milk phosphorus content		jersey
1	6481146	rs207697817	A	G	ENSBTAG00000014233	ENSBTAT00000018917	missense_variant	1	5541350	146270823	70612	Milk_Association	Milk phosphorus content		jersey
1	6481146	rs207697817	A	G	ENSBTAG00000014233	ENSBTAT00000018917	missense_variant	1	5541350	146276111	70613	Milk_Association	Milk phosphorus content		jersey
1	6481146	rs207697817	A	G	ENSBTAG00000014233	ENSBTAT00000018917	missense_variant	1	5541350	146281940	70595	Milk_Association	Milk phosphorus content		jersey
1	6481146	rs207697817	A	G	ENSBTAG00000014233	ENSBTAT00000018917	missense_variant	1	5541350	146284444	70596	Milk_Association	Milk phosphorus content		jersey
1	6481146	rs207697817	A	G	ENSBTAG00000014233	ENSBTAT00000018917	missense_variant	1	5541350	146286259	70590	Milk_Association	Milk phosphorus content		jersey
1	6481146	rs207697817	A	G	ENSBTAG00000014233	ENSBTAT00000018917	missense_variant	1	5541350	146287858	70597	Milk_Association	Milk phosphorus content		jersey
1	6481146	rs207697817	A	G	ENSBTAG00000014233	ENSBTAT00000018917	missense_variant	1	5541350	146321692	70627	Milk_Association	Milk phosphorus content		jersey
1	6481146	rs207697817	A	G	ENSBTAG00000014233	ENSBTAT00000018917	missense_variant	1	5541350	146378281	70633	Milk_Association	Milk phosphorus content		jersey
1	6481146	rs207697817	A	G	ENSBTAG00000014233	ENSBTAT00000018917	missense_variant	1	5541350	146492280	70615	Milk_Association	Milk phosphorus content		jersey
1	6481146	rs207697817	A	G	ENSBTAG00000014233	ENSBTAT00000018917	missense_variant	1	5541350	146511847	70616	Milk_Association	Milk phosphorus content		jersey
1	6481146	rs207697817	A	G	ENSBTAG00000014233	ENSBTAT00000018917	missense_variant	1	5541350	146515898	70617	Milk_Association	Milk phosphorus content		jersey
1	6481146	rs207697817	A	G	ENSBTAG00000014233	ENSBTAT00000018917	missense_variant	1	5541350	146518022	70618	Milk_Association	Milk phosphorus content		jersey
1	6481146	rs207697817	A	G	ENSBTAG00000014233	ENSBTAT00000018917	missense_variant	1	5541350	146518632	70619	Milk_Association	Milk phosphorus content		jersey
1	6481146	rs207697817	A	G	ENSBTAG00000014233	ENSBTAT00000018917	missense_variant	1	5541350	146519160	70620	Milk_Association	Milk phosphorus content		jersey
1	6481146	rs207697817	A	G	ENSBTAG00000014233	ENSBTAT00000018917	missense_variant	1	5541350	146520556	70621	Milk_Association	Milk phosphorus content		jersey
1	6481146	rs207697817	A	G	ENSBTAG00000014233	ENSBTAT00000018917	missense_variant	1	5541350	146531067	70622	Milk_Association	Milk phosphorus content		jersey
1	6481146	rs207697817	A	G	ENSBTAG00000014233	ENSBTAT00000018917	missense_variant	1	5541350	146587698	66822	Production_Association	Body weight gain		charolais,gelbvieh,hereford,limousin,pinzgauer,red angus,red poll,simmental,Angus
1	6481146	rs207697817	A	G	ENSBTAG00000014233	ENSBTAT00000018917	missense_variant	1	5541350	146640701	70637	Milk_Association	Milk phosphorus content		jersey
1	6481146	rs207697817	A	G	ENSBTAG00000014233	ENSBTAT00000018917	missense_variant	1	5541350	146727160	70623	Milk_Association	Milk phosphorus content		jersey
1	6481146	rs207697817	A	G	ENSBTAG00000014233	ENSBTAT00000018917	missense_variant	1	5541350	147551011	66752	Production_Association	Body weight (yearling)		charolais,gelbvieh,hereford,limousin,pinzgauer,red angus,red poll,simmental,Angus
1	6481146	rs207697817	A	G	ENSBTAG00000014233	ENSBTAT00000018917	missense_variant	1	5541350	147551011	66753	Production_Association	Body weight gain		charolais,gelbvieh,hereford,limousin,pinzgauer,red angus,red poll,simmental,Angus
1	6481146	rs207697817	A	G	ENSBTAG00000014233	ENSBTAT00000018917	missense_variant	1	5541350	147812250	66711	Production_Association	Body weight gain		charolais,gelbvieh,hereford,limousin,pinzgauer,red angus,red poll,simmental,Angus
1	6481146	rs207697817	A	G	ENSBTAG00000014233	ENSBTAT00000018917	missense_variant	1	5541350	147978317	66785	Production_Association	Body weight gain		charolais,gelbvieh,hereford,limousin,pinzgauer,red angus,red poll,simmental,Angus
1	6481146	rs207697817	A	G	ENSBTAG00000014233	ENSBTAT00000018917	missense_variant	1	5541350	148057870	66715	Production_Association	Body weight gain		charolais,gelbvieh,hereford,limousin,pinzgauer,red angus,red poll,simmental,Angus
1	6481146	rs207697817	A	G	ENSBTAG00000014233	ENSBTAT00000018917	missense_variant	1	5541350	148351790	66819	Production_Association	Body weight (weaning)		charolais,gelbvieh,hereford,limousin,pinzgauer,red angus,red poll,simmental,Angus
1	6481146	rs207697817	A	G	ENSBTAG00000014233	ENSBTAT00000018917	missense_variant	1	5541350	148351790	66820	Production_Association	Body weight (yearling)		charolais,gelbvieh,hereford,limousin,pinzgauer,red angus,red poll,simmental,Angus
1	6481146	rs207697817	A	G	ENSBTAG00000014233	ENSBTAT00000018917	missense_variant	1	5541350	148351790	66821	Production_Association	Body weight gain		charolais,gelbvieh,hereford,limousin,pinzgauer,red angus,red poll,simmental,Angus
1	6481146	rs207697817	A	G	ENSBTAG00000014233	ENSBTAT00000018917	missense_variant	1	5541350	149852860	66818	Production_Association	Body weight gain		charolais,gelbvieh,hereford,limousin,pinzgauer,red angus,red poll,simmental,Angus
1	6481146	rs207697817	A	G	ENSBTAG00000014233	ENSBTAT00000018917	missense_variant	1	5541350	150253345	65823	Reproduction_Association	sperm counts		holstein
1	6481146	rs207697817	A	G	ENSBTAG00000014233	ENSBTAT00000018917	missense_variant	1	5541350	153050639	65408	Production_Association	Maturity rate		brahman
1	6481146	rs207697817	A	G	ENSBTAG00000014233	ENSBTAT00000018917	missense_variant	1	5541350	153056671	65409	Production_Association	Maturity rate		brahman
1	6481146	rs207697817	A	G	ENSBTAG00000014233	ENSBTAT00000018917	missense_variant	1	5541350	157395825	65414	Production_Association	Maturity rate		brahman
1	6481146	rs207697817	A	G	ENSBTAG00000014233	ENSBTAT00000018917	missense_variant	1	6243987	6809918	106518	Milk_QTL	Milk yield	MY	blonde d'aquitaine
1	6531508	rs383181128	A	G	ENSBTAG00000020121	ENSBTAT00000026800	intron_variant	1	5541350	8054609	66726	Production_Association	Body weight (birth)		charolais,gelbvieh,hereford,limousin,pinzgauer,red angus,red poll,simmental,Angus
1	6531508	rs383181128	A	G	ENSBTAG00000020121	ENSBTAT00000026800	intron_variant	1	5541350	15976406	66742	Production_Association	Body weight (yearling)		charolais,gelbvieh,hereford,limousin,pinzgauer,red angus,red poll,simmental,Angus
1	6531508	rs383181128	A	G	ENSBTAG00000020121	ENSBTAT00000026800	intron_variant	1	5541350	16744868	66749	Production_Association	Body weight gain		charolais,gelbvieh,hereford,limousin,pinzgauer,red angus,red poll,simmental,Angus
1	6531508	rs383181128	A	G	ENSBTAG00000020121	ENSBTAT00000026800	intron_variant	1	5541350	16997682	66302	Production_Association	Body weight gain		charolais,gelbvieh,hereford,limousin,pinzgauer,red angus,red poll,simmental,Angus
1	6531508	rs383181128	A	G	ENSBTAG00000020121	ENSBTAT00000026800	intron_variant	1	5541350	16997682	66750	Production_Association	Body weight (yearling)		charolais,gelbvieh,hereford,limousin,pinzgauer,red angus,red poll,simmental,Angus
1	6531508	rs383181128	A	G	ENSBTAG00000020121	ENSBTAT00000026800	intron_variant	1	5541350	17021158	66728	Production_Association	Body weight (yearling)		charolais,gelbvieh,hereford,limousin,pinzgauer,red angus,red poll,simmental,Angus
1	6531508	rs383181128	A	G	ENSBTAG00000020121	ENSBTAT00000026800	intron_variant	1	5541350	17021158	66729	Production_Association	Body weight gain		charolais,gelbvieh,hereford,limousin,pinzgauer,red angus,red poll,simmental,Angus
1	6531508	rs383181128	A	G	ENSBTAG00000020121	ENSBTAT00000026800	intron_variant	1	5541350	18285494	66823	Production_Association	Body weight gain		charolais,gelbvieh,hereford,limousin,pinzgauer,red angus,red poll,simmental,Angus
1	6531508	rs383181128	A	G	ENSBTAG00000020121	ENSBTAT00000026800	intron_variant	1	5541350	24278077	66790	Production_Association	Body weight (yearling)		charolais,gelbvieh,hereford,limousin,pinzgauer,red angus,red poll,simmental,Angus
1	6531508	rs383181128	A	G	ENSBTAG00000020121	ENSBTAT00000026800	intron_variant	1	5541350	24302227	66732	Production_Association	Body weight (yearling)		charolais,gelbvieh,hereford,limousin,pinzgauer,red angus,red poll,simmental,Angus
1	6531508	rs383181128	A	G	ENSBTAG00000020121	ENSBTAT00000026800	intron_variant	1	5541350	25607968	66791	Production_Association	Body weight (yearling)		charolais,gelbvieh,hereford,limousin,pinzgauer,red angus,red poll,simmental,Angus
1	6531508	rs383181128	A	G	ENSBTAG00000020121	ENSBTAT00000026800	intron_variant	1	5541350	28162125	66773	Production_Association	Body weight (yearling)		charolais,gelbvieh,hereford,limousin,pinzgauer,red angus,red poll,simmental,Angus
1	6531508	rs383181128	A	G	ENSBTAG00000020121	ENSBTAT00000026800	intron_variant	1	5541350	29084751	65407	Production_Association	Maturity rate		brahman
1	6531508	rs383181128	A	G	ENSBTAG00000020121	ENSBTAT00000026800	intron_variant	1	5541350	29097620	65410	Production_Association	Maturity rate		brahman
1	6531508	rs383181128	A	G	ENSBTAG00000020121	ENSBTAT00000026800	intron_variant	1	5541350	29098505	65412	Production_Association	Maturity rate		brahman
1	6531508	rs383181128	A	G	ENSBTAG00000020121	ENSBTAT00000026800	intron_variant	1	5541350	30655392	66771	Production_Association	Body weight gain		charolais,gelbvieh,hereford,limousin,pinzgauer,red angus,red poll,simmental,Angus
1	6531508	rs383181128	A	G	ENSBTAG00000020121	ENSBTAT00000026800	intron_variant	1	5541350	32059988	65416	Production_Association	Maturity rate		brahman
1	6531508	rs383181128	A	G	ENSBTAG00000020121	ENSBTAT00000026800	intron_variant	1	5541350	33376211	66765	Production_Association	Body weight (weaning)		charolais,gelbvieh,hereford,limousin,pinzgauer,red angus,red poll,simmental,Angus
1	6531508	rs383181128	A	G	ENSBTAG00000020121	ENSBTAT00000026800	intron_variant	1	5541350	33376211	66766	Production_Association	Body weight (yearling)		charolais,gelbvieh,hereford,limousin,pinzgauer,red angus,red poll,simmental,Angus
1	6531508	rs383181128	A	G	ENSBTAG00000020121	ENSBTAT00000026800	intron_variant	1	5541350	33376211	66767	Production_Association	Body weight gain		charolais,gelbvieh,hereford,limousin,pinzgauer,red angus,red poll,simmental,Angus
1	6531508	rs383181128	A	G	ENSBTAG00000020121	ENSBTAT00000026800	intron_variant	1	5541350	38230838	66709	Production_Association	Body weight (yearling)		charolais,gelbvieh,hereford,limousin,pinzgauer,red angus,red poll,simmental,Angus
1	6531508	rs383181128	A	G	ENSBTAG00000020121	ENSBTAT00000026800	intron_variant	1	5541350	41785223	66730	Production_Association	Body weight gain		charolais,gelbvieh,hereford,limousin,pinzgauer,red angus,red poll,simmental,Angus
1	6531508	rs383181128	A	G	ENSBTAG00000020121	ENSBTAT00000026800	intron_variant	1	5541350	41834521	66751	Production_Association	Body weight (yearling)		charolais,gelbvieh,hereford,limousin,pinzgauer,red angus,red poll,simmental,Angus
1	6531508	rs383181128	A	G	ENSBTAG00000020121	ENSBTAT00000026800	intron_variant	1	5541350	42890279	66733	Production_Association	Body weight (yearling)		charolais,gelbvieh,hereford,limousin,pinzgauer,red angus,red poll,simmental,Angus
1	6531508	rs383181128	A	G	ENSBTAG00000020121	ENSBTAT00000026800	intron_variant	1	5541350	43022635	66764	Production_Association	Body weight gain		charolais,gelbvieh,hereford,limousin,pinzgauer,red angus,red poll,simmental,Angus
1	6531508	rs383181128	A	G	ENSBTAG00000020121	ENSBTAT00000026800	intron_variant	1	5541350	47222095	66780	Production_Association	Body weight (yearling)		charolais,gelbvieh,hereford,limousin,pinzgauer,red angus,red poll,simmental,Angus
1	6531508	rs383181128	A	G	ENSBTAG00000020121	ENSBTAT00000026800	intron_variant	1	5541350	52191721	66755	Production_Association	Body weight gain		charolais,gelbvieh,hereford,limousin,pinzgauer,red angus,red poll,simmental,Angus
1	6531508	rs383181128	A	G	ENSBTAG00000020121	ENSBTAT00000026800	intron_variant	1	5541350	52644903	66714	Production_Association	Body weight gain		charolais,gelbvieh,hereford,limousin,pinzgauer,red angus,red poll,simmental,Angus
1	6531508	rs383181128	A	G	ENSBTAG00000020121	ENSBTAT00000026800	intron_variant	1	5541350	56125590	65411	Production_Association	Maturity rate		brahman
1	6531508	rs383181128	A	G	ENSBTAG00000020121	ENSBTAT00000026800	intron_variant	1	5541350	57590227	66743	Production_Association	Body weight (yearling)		charolais,gelbvieh,hereford,limousin,pinzgauer,red angus,red poll,simmental,Angus
1	6531508	rs383181128	A	G	ENSBTAG00000020121	ENSBTAT00000026800	intron_variant	1	5541350	57623355	66727	Production_Association	Body weight (yearling)		charolais,gelbvieh,hereford,limousin,pinzgauer,red angus,red poll,simmental,Angus
1	6531508	rs383181128	A	G	ENSBTAG00000020121	ENSBTAT00000026800	intron_variant	1	5541350	60822646	66719	Production_Association	Body weight (yearling)		charolais,gelbvieh,hereford,limousin,pinzgauer,red angus,red poll,simmental,Angus
1	6531508	rs383181128	A	G	ENSBTAG00000020121	ENSBTAT00000026800	intron_variant	1	5541350	60822646	66720	Production_Association	Body weight gain		charolais,gelbvieh,hereford,limousin,pinzgauer,red angus,red poll,simmental,Angus
1	6531508	rs383181128	A	G	ENSBTAG00000020121	ENSBTAT00000026800	intron_variant	1	5541350	61652869	66794	Production_Association	Body weight gain		charolais,gelbvieh,hereford,limousin,pinzgauer,red angus,red poll,simmental,Angus
1	6531508	rs383181128	A	G	ENSBTAG00000020121	ENSBTAT00000026800	intron_variant	1	5541350	61806486	66796	Production_Association	Body weight (yearling)		charolais,gelbvieh,hereford,limousin,pinzgauer,red angus,red poll,simmental,Angus
1	6531508	rs383181128	A	G	ENSBTAG00000020121	ENSBTAT00000026800	intron_variant	1	5541350	61806486	66797	Production_Association	Body weight gain		charolais,gelbvieh,hereford,limousin,pinzgauer,red angus,red poll,simmental,Angus
1	6531508	rs383181128	A	G	ENSBTAG00000020121	ENSBTAT00000026800	intron_variant	1	5541350	62148459	69564	Milk_Association	Milk iron content		holstein
1	6531508	rs383181128	A	G	ENSBTAG00000020121	ENSBTAT00000026800	intron_variant	1	5541350	62152914	69565	Milk_Association	Milk iron content		holstein
1	6531508	rs383181128	A	G	ENSBTAG00000020121	ENSBTAT00000026800	intron_variant	1	5541350	62157776	69566	Milk_Association	Milk iron content		holstein
1	6531508	rs383181128	A	G	ENSBTAG00000020121	ENSBTAT00000026800	intron_variant	1	5541350	62158519	69567	Milk_Association	Milk iron content		holstein
1	6531508	rs383181128	A	G	ENSBTAG00000020121	ENSBTAT00000026800	intron_variant	1	5541350	62159253	69568	Milk_Association	Milk iron content		holstein
1	6531508	rs383181128	A	G	ENSBTAG00000020121	ENSBTAT00000026800	intron_variant	1	5541350	62175373	69569	Milk_Association	Milk iron content		holstein
1	6531508	rs383181128	A	G	ENSBTAG00000020121	ENSBTAT00000026800	intron_variant	1	5541350	62177246	69570	Milk_Association	Milk iron content		holstein
1	6531508	rs383181128	A	G	ENSBTAG00000020121	ENSBTAT00000026800	intron_variant	1	5541350	63481307	69586	Milk_Association	Milk iron content		holstein
1	6531508	rs383181128	A	G	ENSBTAG00000020121	ENSBTAT00000026800	intron_variant	1	5541350	65126769	65820	Reproduction_Association	Sperm concentration		holstein
1	6531508	rs383181128	A	G	ENSBTAG00000020121	ENSBTAT00000026800	intron_variant	1	5541350	66188547	66717	Production_Association	Body weight (yearling)		charolais,gelbvieh,hereford,limousin,pinzgauer,red angus,red poll,simmental,Angus
1	6531508	rs383181128	A	G	ENSBTAG00000020121	ENSBTAT00000026800	intron_variant	1	5541350	66230111	66744	Production_Association	Body weight gain		charolais,gelbvieh,hereford,limousin,pinzgauer,red angus,red poll,simmental,Angus
1	6531508	rs383181128	A	G	ENSBTAG00000020121	ENSBTAT00000026800	intron_variant	1	5541350	66369046	66795	Production_Association	Body weight gain		charolais,gelbvieh,hereford,limousin,pinzgauer,red angus,red poll,simmental,Angus
1	6531508	rs383181128	A	G	ENSBTAG00000020121	ENSBTAT00000026800	intron_variant	1	5541350	66741648	69733	Milk_Association	Milk zinc content		holstein
1	6531508	rs383181128	A	G	ENSBTAG00000020121	ENSBTAT00000026800	intron_variant	1	5541350	66966381	70079	Milk_Association	Milk zinc content		holstein
1	6531508	rs383181128	A	G	ENSBTAG00000020121	ENSBTAT00000026800	intron_variant	1	5541350	67111145	69785	Milk_Association	Milk zinc content		holstein
1	6531508	rs383181128	A	G	ENSBTAG00000020121	ENSBTAT00000026800	intron_variant	1	5541350	67115304	70084	Milk_Association	Milk zinc content		holstein
1	6531508	rs383181128	A	G	ENSBTAG00000020121	ENSBTAT00000026800	intron_variant	1	5541350	68891078	65937	Reproduction_Association	Pregnancy rate		brahman
1	6531508	rs383181128	A	G	ENSBTAG00000020121	ENSBTAT00000026800	intron_variant	1	5541350	68891078	65990	Reproduction_Association	Age at puberty	PUBAGE	brahman
1	6531508	rs383181128	A	G	ENSBTAG00000020121	ENSBTAT00000026800	intron_variant	1	5541350	69553844	70050	Milk_Association	Milk zinc content		holstein
1	6531508	rs383181128	A	G	ENSBTAG00000020121	ENSBTAT00000026800	intron_variant	1	5541350	70460549	69729	Milk_Association	Milk zinc content		holstein
1	6531508	rs383181128	A	G	ENSBTAG00000020121	ENSBTAT00000026800	intron_variant	1	5541350	71431043	66710	Production_Association	Body weight gain		charolais,gelbvieh,hereford,limousin,pinzgauer,red angus,red poll,simmental,Angus
1	6531508	rs383181128	A	G	ENSBTAG00000020121	ENSBTAT00000026800	intron_variant	1	5541350	72070028	69808	Milk_Association	Milk zinc content		holstein
1	6531508	rs383181128	A	G	ENSBTAG00000020121	ENSBTAT00000026800	intron_variant	1	5541350	79143300	66748	Production_Association	Body weight (yearling)		charolais,gelbvieh,hereford,limousin,pinzgauer,red angus,red poll,simmental,Angus
1	6531508	rs383181128	A	G	ENSBTAG00000020121	ENSBTAT00000026800	intron_variant	1	5541350	80103971	66756	Production_Association	Body weight (yearling)		charolais,gelbvieh,hereford,limousin,pinzgauer,red angus,red poll,simmental,Angus
1	6531508	rs383181128	A	G	ENSBTAG00000020121	ENSBTAT00000026800	intron_variant	1	5541350	86029462	66798	Production_Association	Body weight gain		charolais,gelbvieh,hereford,limousin,pinzgauer,red angus,red poll,simmental,Angus
1	6531508	rs383181128	A	G	ENSBTAG00000020121	ENSBTAT00000026800	intron_variant	1	5541350	92171369	66781	Production_Association	Body weight (yearling)		charolais,gelbvieh,hereford,limousin,pinzgauer,red angus,red poll,simmental,Angus
1	6531508	rs383181128	A	G	ENSBTAG00000020121	ENSBTAT00000026800	intron_variant	1	5541350	92171369	66782	Production_Association	Body weight gain		charolais,gelbvieh,hereford,limousin,pinzgauer,red angus,red poll,simmental,Angus
1	6531508	rs383181128	A	G	ENSBTAG00000020121	ENSBTAT00000026800	intron_variant	1	5541350	98602430	66799	Production_Association	Body weight (yearling)		charolais,gelbvieh,hereford,limousin,pinzgauer,red angus,red poll,simmental,Angus
1	6531508	rs383181128	A	G	ENSBTAG00000020121	ENSBTAT00000026800	intron_variant	1	5541350	98626222	66301	Production_Association	Body weight (yearling)		charolais,gelbvieh,hereford,limousin,pinzgauer,red angus,red poll,simmental,Angus
1	6531508	rs383181128	A	G	ENSBTAG00000020121	ENSBTAT00000026800	intron_variant	1	5541350	98626222	66737	Production_Association	Body weight (weaning)		charolais,gelbvieh,hereford,limousin,pinzgauer,red angus,red poll,simmental,Angus
1	6531508	rs383181128	A	G	ENSBTAG00000020121	ENSBTAT00000026800	intron_variant	1	5541350	98626222	66738	Production_Association	Body weight gain		charolais,gelbvieh,hereford,limousin,pinzgauer,red angus,red poll,simmental,Angus
1	6531508	rs383181128	A	G	ENSBTAG00000020121	ENSBTAT00000026800	intron_variant	1	5541350	98626222	66739	Production_Association	Body weight gain		charolais,gelbvieh,hereford,limousin,pinzgauer,red angus,red poll,simmental,Angus
1	6531508	rs383181128	A	G	ENSBTAG00000020121	ENSBTAT00000026800	intron_variant	1	5541350	98702264	66800	Production_Association	Body weight (yearling)		charolais,gelbvieh,hereford,limousin,pinzgauer,red angus,red poll,simmental,Angus
1	6531508	rs383181128	A	G	ENSBTAG00000020121	ENSBTAT00000026800	intron_variant	1	5541350	100800848	65964	Production_Association	Body weight		brahman
1	6531508	rs383181128	A	G	ENSBTAG00000020121	ENSBTAT00000026800	intron_variant	1	5541350	102864215	66783	Production_Association	Body weight (birth)		charolais,gelbvieh,hereford,limousin,pinzgauer,red angus,red poll,simmental,Angus
1	6531508	rs383181128	A	G	ENSBTAG00000020121	ENSBTAT00000026800	intron_variant	1	5541350	102864215	66784	Production_Association	Body weight gain		charolais,gelbvieh,hereford,limousin,pinzgauer,red angus,red poll,simmental,Angus
1	6531508	rs383181128	A	G	ENSBTAG00000020121	ENSBTAT00000026800	intron_variant	1	5541350	109410526	66788	Production_Association	Body weight gain		charolais,gelbvieh,hereford,limousin,pinzgauer,red angus,red poll,simmental,Angus
1	6531508	rs383181128	A	G	ENSBTAG00000020121	ENSBTAT00000026800	intron_variant	1	5541350	109431453	66718	Production_Association	Body weight gain		charolais,gelbvieh,hereford,limousin,pinzgauer,red angus,red poll,simmental,Angus
1	6531508	rs383181128	A	G	ENSBTAG00000020121	ENSBTAT00000026800	intron_variant	1	5541350	109573256	66731	Production_Association	Body weight (yearling)		charolais,gelbvieh,hereford,limousin,pinzgauer,red angus,red poll,simmental,Angus
1	6531508	rs383181128	A	G	ENSBTAG00000020121	ENSBTAT00000026800	intron_variant	1	5541350	113745996	66768	Production_Association	Body weight (yearling)		charolais,gelbvieh,hereford,limousin,pinzgauer,red angus,red poll,simmental,Angus
1	6531508	rs383181128	A	G	ENSBTAG00000020121	ENSBTAT00000026800	intron_variant	1	5541350	115022228	66747	Production_Association	Body weight gain		charolais,gelbvieh,hereford,limousin,pinzgauer,red angus,red poll,simmental,Angus
1	6531508	rs383181128	A	G	ENSBTAG00000020121	ENSBTAT00000026800	intron_variant	1	5541350	116390006	70705	Milk_Association	Milk potassium content		jersey
1	6531508	rs383181128	A	G	ENSBTAG00000020121	ENSBTAT00000026800	intron_variant	1	5541350	117722977	66772	Production_Association	Body weight (yearling)		charolais,gelbvieh,hereford,limousin,pinzgauer,red angus,red poll,simmental,Angus
1	6531508	rs383181128	A	G	ENSBTAG00000020121	ENSBTAT00000026800	intron_variant	1	5541350	119062922	66774	Production_Association	Body weight (yearling)		charolais,gelbvieh,hereford,limousin,pinzgauer,red angus,red poll,simmental,Angus
1	6531508	rs383181128	A	G	ENSBTAG00000020121	ENSBTAT00000026800	intron_variant	1	5541350	119062922	66775	Production_Association	Body weight gain		charolais,gelbvieh,hereford,limousin,pinzgauer,red angus,red poll,simmental,Angus
1	6531508	rs383181128	A	G	ENSBTAG00000020121	ENSBTAT00000026800	intron_variant	1	5541350	119106846	66778	Production_Association	Body weight (yearling)		charolais,gelbvieh,hereford,limousin,pinzgauer,red angus,red poll,simmental,Angus
1	6531508	rs383181128	A	G	ENSBTAG00000020121	ENSBTAT00000026800	intron_variant	1	5541350	119106846	66779	Production_Association	Body weight gain		charolais,gelbvieh,hereford,limousin,pinzgauer,red angus,red poll,simmental,Angus
1	6531508	rs383181128	A	G	ENSBTAG00000020121	ENSBTAT00000026800	intron_variant	1	5541350	119128553	66776	Production_Association	Body weight (yearling)		charolais,gelbvieh,hereford,limousin,pinzgauer,red angus,red poll,simmental,Angus
1	6531508	rs383181128	A	G	ENSBTAG00000020121	ENSBTAT00000026800	intron_variant	1	5541350	119128553	66777	Production_Association	Body weight gain		charolais,gelbvieh,hereford,limousin,pinzgauer,red angus,red poll,simmental,Angus
1	6531508	rs383181128	A	G	ENSBTAG00000020121	ENSBTAT00000026800	intron_variant	1	5541350	119188111	65413	Production_Association	Maturity rate		brahman
1	6531508	rs383181128	A	G	ENSBTAG00000020121	ENSBTAT00000026800	intron_variant	1	5541350	119190972	66761	Production_Association	Body weight (yearling)		charolais,gelbvieh,hereford,limousin,pinzgauer,red angus,red poll,simmental,Angus
1	6531508	rs383181128	A	G	ENSBTAG00000020121	ENSBTAT00000026800	intron_variant	1	5541350	119190972	66762	Production_Association	Body weight gain		charolais,gelbvieh,hereford,limousin,pinzgauer,red angus,red poll,simmental,Angus
1	6531508	rs383181128	A	G	ENSBTAG00000020121	ENSBTAT00000026800	intron_variant	1	5541350	119226761	66745	Production_Association	Body weight (yearling)		charolais,gelbvieh,hereford,limousin,pinzgauer,red angus,red poll,simmental,Angus
1	6531508	rs383181128	A	G	ENSBTAG00000020121	ENSBTAT00000026800	intron_variant	1	5541350	119226761	66746	Production_Association	Body weight gain		charolais,gelbvieh,hereford,limousin,pinzgauer,red angus,red poll,simmental,Angus
1	6531508	rs383181128	A	G	ENSBTAG00000020121	ENSBTAT00000026800	intron_variant	1	5541350	119544498	66806	Production_Association	Body weight (yearling)		charolais,gelbvieh,hereford,limousin,pinzgauer,red angus,red poll,simmental,Angus
1	6531508	rs383181128	A	G	ENSBTAG00000020121	ENSBTAT00000026800	intron_variant	1	5541350	119544498	66807	Production_Association	Body weight (yearling)		charolais,gelbvieh,hereford,limousin,pinzgauer,red angus,red poll,simmental,Angus
1	6531508	rs383181128	A	G	ENSBTAG00000020121	ENSBTAT00000026800	intron_variant	1	5541350	119544498	66808	Production_Association	Body weight gain		charolais,gelbvieh,hereford,limousin,pinzgauer,red angus,red poll,simmental,Angus
1	6531508	rs383181128	A	G	ENSBTAG00000020121	ENSBTAT00000026800	intron_variant	1	5541350	119544498	66809	Production_Association	Body weight gain		charolais,gelbvieh,hereford,limousin,pinzgauer,red angus,red poll,simmental,Angus
1	6531508	rs383181128	A	G	ENSBTAG00000020121	ENSBTAT00000026800	intron_variant	1	5541350	119579321	66303	Production_Association	Body weight (yearling)		charolais,gelbvieh,hereford,limousin,pinzgauer,red angus,red poll,simmental,Angus
1	6531508	rs383181128	A	G	ENSBTAG00000020121	ENSBTAT00000026800	intron_variant	1	5541350	119579321	66757	Production_Association	Body weight (yearling)		charolais,gelbvieh,hereford,limousin,pinzgauer,red angus,red poll,simmental,Angus
1	6531508	rs383181128	A	G	ENSBTAG00000020121	ENSBTAT00000026800	intron_variant	1	5541350	119579321	66758	Production_Association	Body weight gain		charolais,gelbvieh,hereford,limousin,pinzgauer,red angus,red poll,simmental,Angus
1	6531508	rs383181128	A	G	ENSBTAG00000020121	ENSBTAT00000026800	intron_variant	1	5541350	119579321	66759	Production_Association	Body weight gain		charolais,gelbvieh,hereford,limousin,pinzgauer,red angus,red poll,simmental,Angus
1	6531508	rs383181128	A	G	ENSBTAG00000020121	ENSBTAT00000026800	intron_variant	1	5541350	119579321	66760	Production_Association	Body weight gain		charolais,gelbvieh,hereford,limousin,pinzgauer,red angus,red poll,simmental,Angus
1	6531508	rs383181128	A	G	ENSBTAG00000020121	ENSBTAT00000026800	intron_variant	1	5541350	119725980	66716	Production_Association	Body weight (yearling)		charolais,gelbvieh,hereford,limousin,pinzgauer,red angus,red poll,simmental,Angus
1	6531508	rs383181128	A	G	ENSBTAG00000020121	ENSBTAT00000026800	intron_variant	1	5541350	119749435	66722	Production_Association	Body weight (yearling)		charolais,gelbvieh,hereford,limousin,pinzgauer,red angus,red poll,simmental,Angus
1	6531508	rs383181128	A	G	ENSBTAG00000020121	ENSBTAT00000026800	intron_variant	1	5541350	122500902	66811	Production_Association	Body weight gain		charolais,gelbvieh,hereford,limousin,pinzgauer,red angus,red poll,simmental,Angus
1	6531508	rs383181128	A	G	ENSBTAG00000020121	ENSBTAT00000026800	intron_variant	1	5541350	122606060	66810	Production_Association	Body weight gain		charolais,gelbvieh,hereford,limousin,pinzgauer,red angus,red poll,simmental,Angus
1	6531508	rs383181128	A	G	ENSBTAG00000020121	ENSBTAT00000026800	intron_variant	1	5541350	126199442	66741	Production_Association	Body weight (yearling)		charolais,gelbvieh,hereford,limousin,pinzgauer,red angus,red poll,simmental,Angus
1	6531508	rs383181128	A	G	ENSBTAG00000020121	ENSBTAT00000026800	intron_variant	1	5541350	126606821	66812	Production_Association	Body weight (yearling)		charolais,gelbvieh,hereford,limousin,pinzgauer,red angus,red poll,simmental,Angus
1	6531508	rs383181128	A	G	ENSBTAG00000020121	ENSBTAT00000026800	intron_variant	1	5541350	128320921	66805	Production_Association	Body weight (yearling)		charolais,gelbvieh,hereford,limousin,pinzgauer,red angus,red poll,simmental,Angus
1	6531508	rs383181128	A	G	ENSBTAG00000020121	ENSBTAT00000026800	intron_variant	1	5541350	129305286	66801	Production_Association	Body weight (yearling)		charolais,gelbvieh,hereford,limousin,pinzgauer,red angus,red poll,simmental,Angus
1	6531508	rs383181128	A	G	ENSBTAG00000020121	ENSBTAT00000026800	intron_variant	1	5541350	129305286	66802	Production_Association	Body weight gain		charolais,gelbvieh,hereford,limousin,pinzgauer,red angus,red poll,simmental,Angus
1	6531508	rs383181128	A	G	ENSBTAG00000020121	ENSBTAT00000026800	intron_variant	1	5541350	129339888	66803	Production_Association	Body weight (yearling)		charolais,gelbvieh,hereford,limousin,pinzgauer,red angus,red poll,simmental,Angus
1	6531508	rs383181128	A	G	ENSBTAG00000020121	ENSBTAT00000026800	intron_variant	1	5541350	129339888	66804	Production_Association	Body weight gain		charolais,gelbvieh,hereford,limousin,pinzgauer,red angus,red poll,simmental,Angus
1	6531508	rs383181128	A	G	ENSBTAG00000020121	ENSBTAT00000026800	intron_variant	1	5541350	131806615	66815	Production_Association	Body weight (birth)		charolais,gelbvieh,hereford,limousin,pinzgauer,red angus,red poll,simmental,Angus
1	6531508	rs383181128	A	G	ENSBTAG00000020121	ENSBTAT00000026800	intron_variant	1	5541350	132112112	66705	Production_Association	Body weight (yearling)		charolais,gelbvieh,hereford,limousin,pinzgauer,red angus,red poll,simmental,Angus
1	6531508	rs383181128	A	G	ENSBTAG00000020121	ENSBTAT00000026800	intron_variant	1	5541350	132696716	66706	Production_Association	Body weight gain		charolais,gelbvieh,hereford,limousin,pinzgauer,red angus,red poll,simmental,Angus
1	6531508	rs383181128	A	G	ENSBTAG00000020121	ENSBTAT00000026800	intron_variant	1	5541350	133958930	66813	Production_Association	Body weight (yearling)		charolais,gelbvieh,hereford,limousin,pinzgauer,red angus,red poll,simmental,Angus
1	6531508	rs383181128	A	G	ENSBTAG00000020121	ENSBTAT00000026800	intron_variant	1	5541350	133958930	66814	Production_Association	Body weight gain		charolais,gelbvieh,hereford,limousin,pinzgauer,red angus,red poll,simmental,Angus
1	6531508	rs383181128	A	G	ENSBTAG00000020121	ENSBTAT00000026800	intron_variant	1	5541350	134030824	66707	Production_Association	Body weight (yearling)		charolais,gelbvieh,hereford,limousin,pinzgauer,red angus,red poll,simmental,Angus
1	6531508	rs383181128	A	G	ENSBTAG00000020121	ENSBTAT00000026800	intron_variant	1	5541350	134069581	66816	Production_Association	Body weight (yearling)		charolais,gelbvieh,hereford,limousin,pinzgauer,red angus,red poll,simmental,Angus
1	6531508	rs383181128	A	G	ENSBTAG00000020121	ENSBTAT00000026800	intron_variant	1	5541350	134069581	66817	Production_Association	Body weight gain		charolais,gelbvieh,hereford,limousin,pinzgauer,red angus,red poll,simmental,Angus
1	6531508	rs383181128	A	G	ENSBTAG00000020121	ENSBTAT00000026800	intron_variant	1	5541350	134892819	66713	Production_Association	Body weight gain		charolais,gelbvieh,hereford,limousin,pinzgauer,red angus,red poll,simmental,Angus
1	6531508	rs383181128	A	G	ENSBTAG00000020121	ENSBTAT00000026800	intron_variant	1	5541350	136079172	66708	Production_Association	Body weight (yearling)		charolais,gelbvieh,hereford,limousin,pinzgauer,red angus,red poll,simmental,Angus
1	6531508	rs383181128	A	G	ENSBTAG00000020121	ENSBTAT00000026800	intron_variant	1	5541350	138194984	69588	Milk_Association	Milk iron content		holstein
1	6531508	rs383181128	A	G	ENSBTAG00000020121	ENSBTAT00000026800	intron_variant	1	5541350	138993105	66786	Production_Association	Body weight gain		charolais,gelbvieh,hereford,limousin,pinzgauer,red angus,red poll,simmental,Angus
1	6531508	rs383181128	A	G	ENSBTAG00000020121	ENSBTAT00000026800	intron_variant	1	5541350	139090933	69961	Milk_Association	Milk iron content		holstein
1	6531508	rs383181128	A	G	ENSBTAG00000020121	ENSBTAT00000026800	intron_variant	1	5541350	139139317	69620	Milk_Association	Milk iron content		holstein
1	6531508	rs383181128	A	G	ENSBTAG00000020121	ENSBTAT00000026800	intron_variant	1	5541350	142172775	66721	Production_Association	Body weight (yearling)		charolais,gelbvieh,hereford,limousin,pinzgauer,red angus,red poll,simmental,Angus
1	6531508	rs383181128	A	G	ENSBTAG00000020121	ENSBTAT00000026800	intron_variant	1	5541350	143136829	66723	Production_Association	Body weight (yearling)		charolais,gelbvieh,hereford,limousin,pinzgauer,red angus,red poll,simmental,Angus
1	6531508	rs383181128	A	G	ENSBTAG00000020121	ENSBTAT00000026800	intron_variant	1	5541350	143517315	69976	Milk_Association	Milk iron content		holstein
1	6531508	rs383181128	A	G	ENSBTAG00000020121	ENSBTAT00000026800	intron_variant	1	5541350	143536644	69977	Milk_Association	Milk iron content		holstein
1	6531508	rs383181128	A	G	ENSBTAG00000020121	ENSBTAT00000026800	intron_variant	1	5541350	143550421	69978	Milk_Association	Milk iron content		holstein
1	6531508	rs383181128	A	G	ENSBTAG00000020121	ENSBTAT00000026800	intron_variant	1	5541350	144176042	70629	Milk_Association	Milk phosphorus content		jersey
1	6531508	rs383181128	A	G	ENSBTAG00000020121	ENSBTAT00000026800	intron_variant	1	5541350	144192032	70630	Milk_Association	Milk phosphorus content		jersey
1	6531508	rs383181128	A	G	ENSBTAG00000020121	ENSBTAT00000026800	intron_variant	1	5541350	144197152	70638	Milk_Association	Milk phosphorus content		jersey
1	6531508	rs383181128	A	G	ENSBTAG00000020121	ENSBTAT00000026800	intron_variant	1	5541350	144198520	70631	Milk_Association	Milk phosphorus content		jersey
1	6531508	rs383181128	A	G	ENSBTAG00000020121	ENSBTAT00000026800	intron_variant	1	5541350	144199805	70632	Milk_Association	Milk phosphorus content		jersey
1	6531508	rs383181128	A	G	ENSBTAG00000020121	ENSBTAT00000026800	intron_variant	1	5541350	144208359	70575	Milk_Association	Milk phosphorus content		jersey
1	6531508	rs383181128	A	G	ENSBTAG00000020121	ENSBTAT00000026800	intron_variant	1	5541350	144211730	70573	Milk_Association	Milk phosphorus content		jersey
1	6531508	rs383181128	A	G	ENSBTAG00000020121	ENSBTAT00000026800	intron_variant	1	5541350	144244163	70577	Milk_Association	Milk phosphorus content		jersey
1	6531508	rs383181128	A	G	ENSBTAG00000020121	ENSBTAT00000026800	intron_variant	1	5541350	144314268	66712	Production_Association	Body weight gain		charolais,gelbvieh,hereford,limousin,pinzgauer,red angus,red poll,simmental,Angus
1	6531508	rs383181128	A	G	ENSBTAG00000020121	ENSBTAT00000026800	intron_variant	1	5541350	144351998	70549	Milk_Association	Milk phosphorus content		jersey
1	6531508	rs383181128	A	G	ENSBTAG00000020121	ENSBTAT00000026800	intron_variant	1	5541350	144353593	70550	Milk_Association	Milk phosphorus content		jersey
1	6531508	rs383181128	A	G	ENSBTAG00000020121	ENSBTAT00000026800	intron_variant	1	5541350	144354416	70551	Milk_Association	Milk phosphorus content		jersey
1	6531508	rs383181128	A	G	ENSBTAG00000020121	ENSBTAT00000026800	intron_variant	1	5541350	144357062	70552	Milk_Association	Milk phosphorus content		jersey
1	6531508	rs383181128	A	G	ENSBTAG00000020121	ENSBTAT00000026800	intron_variant	1	5541350	144358943	70553	Milk_Association	Milk phosphorus content		jersey
1	6531508	rs383181128	A	G	ENSBTAG00000020121	ENSBTAT00000026800	intron_variant	1	5541350	144360564	70554	Milk_Association	Milk phosphorus content		jersey
1	6531508	rs383181128	A	G	ENSBTAG00000020121	ENSBTAT00000026800	intron_variant	1	5541350	144361496	70555	Milk_Association	Milk phosphorus content		jersey
1	6531508	rs383181128	A	G	ENSBTAG00000020121	ENSBTAT00000026800	intron_variant	1	5541350	144362326	70576	Milk_Association	Milk phosphorus content		jersey
1	6531508	rs383181128	A	G	ENSBTAG00000020121	ENSBTAT00000026800	intron_variant	1	5541350	144363494	70565	Milk_Association	Milk phosphorus content		jersey
1	6531508	rs383181128	A	G	ENSBTAG00000020121	ENSBTAT00000026800	intron_variant	1	5541350	144364065	70566	Milk_Association	Milk phosphorus content		jersey
1	6531508	rs383181128	A	G	ENSBTAG00000020121	ENSBTAT00000026800	intron_variant	1	5541350	144364670	70567	Milk_Association	Milk phosphorus content		jersey
1	6531508	rs383181128	A	G	ENSBTAG00000020121	ENSBTAT00000026800	intron_variant	1	5541350	144365247	70568	Milk_Association	Milk phosphorus content		jersey
1	6531508	rs383181128	A	G	ENSBTAG00000020121	ENSBTAT00000026800	intron_variant	1	5541350	144365955	70574	Milk_Association	Milk phosphorus content		jersey
1	6531508	rs383181128	A	G	ENSBTAG00000020121	ENSBTAT00000026800	intron_variant	1	5541350	144367369	70569	Milk_Association	Milk phosphorus content		jersey
1	6531508	rs383181128	A	G	ENSBTAG00000020121	ENSBTAT00000026800	intron_variant	1	5541350	144368517	70570	Milk_Association	Milk phosphorus content		jersey
1	6531508	rs383181128	A	G	ENSBTAG00000020121	ENSBTAT00000026800	intron_variant	1	5541350	144369524	70571	Milk_Association	Milk phosphorus content		jersey
1	6531508	rs383181128	A	G	ENSBTAG00000020121	ENSBTAT00000026800	intron_variant	1	5541350	144370320	70559	Milk_Association	Milk phosphorus content		jersey
1	6531508	rs383181128	A	G	ENSBTAG00000020121	ENSBTAT00000026800	intron_variant	1	5541350	144371714	70560	Milk_Association	Milk phosphorus content		jersey
1	6531508	rs383181128	A	G	ENSBTAG00000020121	ENSBTAT00000026800	intron_variant	1	5541350	144374198	70561	Milk_Association	Milk phosphorus content		jersey
1	6531508	rs383181128	A	G	ENSBTAG00000020121	ENSBTAT00000026800	intron_variant	1	5541350	144374747	70572	Milk_Association	Milk phosphorus content		jersey
1	6531508	rs383181128	A	G	ENSBTAG00000020121	ENSBTAT00000026800	intron_variant	1	5541350	144375250	70562	Milk_Association	Milk phosphorus content		jersey
1	6531508	rs383181128	A	G	ENSBTAG00000020121	ENSBTAT00000026800	intron_variant	1	5541350	144381007	70578	Milk_Association	Milk phosphorus content		jersey
1	6531508	rs383181128	A	G	ENSBTAG00000020121	ENSBTAT00000026800	intron_variant	1	5541350	144389439	70579	Milk_Association	Milk phosphorus content		jersey
1	6531508	rs383181128	A	G	ENSBTAG00000020121	ENSBTAT00000026800	intron_variant	1	5541350	144392728	70580	Milk_Association	Milk phosphorus content		jersey
1	6531508	rs383181128	A	G	ENSBTAG00000020121	ENSBTAT00000026800	intron_variant	1	5541350	144394327	70599	Milk_Association	Milk phosphorus content		jersey
1	6531508	rs383181128	A	G	ENSBTAG00000020121	ENSBTAT00000026800	intron_variant	1	5541350	144395159	70625	Milk_Association	Milk phosphorus content		jersey
1	6531508	rs383181128	A	G	ENSBTAG00000020121	ENSBTAT00000026800	intron_variant	1	5541350	144396101	70600	Milk_Association	Milk phosphorus content		jersey
1	6531508	rs383181128	A	G	ENSBTAG00000020121	ENSBTAT00000026800	intron_variant	1	5541350	144398073	70601	Milk_Association	Milk phosphorus content		jersey
1	6531508	rs383181128	A	G	ENSBTAG00000020121	ENSBTAT00000026800	intron_variant	1	5541350	144398834	70602	Milk_Association	Milk phosphorus content		jersey
1	6531508	rs383181128	A	G	ENSBTAG00000020121	ENSBTAT00000026800	intron_variant	1	5541350	144403202	70603	Milk_Association	Milk phosphorus content		jersey
1	6531508	rs383181128	A	G	ENSBTAG00000020121	ENSBTAT00000026800	intron_variant	1	5541350	144405823	70581	Milk_Association	Milk phosphorus content		jersey
1	6531508	rs383181128	A	G	ENSBTAG00000020121	ENSBTAT00000026800	intron_variant	1	5541350	144406325	70582	Milk_Association	Milk phosphorus content		jersey
1	6531508	rs383181128	A	G	ENSBTAG00000020121	ENSBTAT00000026800	intron_variant	1	5541350	144408383	70604	Milk_Association	Milk phosphorus content		jersey
1	6531508	rs383181128	A	G	ENSBTAG00000020121	ENSBTAT00000026800	intron_variant	1	5541350	144409116	70605	Milk_Association	Milk phosphorus content		jersey
1	6531508	rs383181128	A	G	ENSBTAG00000020121	ENSBTAT00000026800	intron_variant	1	5541350	144411052	70624	Milk_Association	Milk phosphorus content		jersey
1	6531508	rs383181128	A	G	ENSBTAG00000020121	ENSBTAT00000026800	intron_variant	1	5541350	144414230	70606	Milk_Association	Milk phosphorus content		jersey
1	6531508	rs383181128	A	G	ENSBTAG00000020121	ENSBTAT00000026800	intron_variant	1	5541350	144426384	70607	Milk_Association	Milk phosphorus content		jersey
1	6531508	rs383181128	A	G	ENSBTAG00000020121	ENSBTAT00000026800	intron_variant	1	5541350	144440719	70628	Milk_Association	Milk phosphorus content		jersey
1	6531508	rs383181128	A	G	ENSBTAG00000020121	ENSBTAT00000026800	intron_variant	1	5541350	144442438	70608	Milk_Association	Milk phosphorus content		jersey
1	6531508	rs383181128	A	G	ENSBTAG00000020121	ENSBTAT00000026800	intron_variant	1	5541350	144444294	70609	Milk_Association	Milk phosphorus content		jersey
1	6531508	rs383181128	A	G	ENSBTAG00000020121	ENSBTAT00000026800	intron_variant	1	5541350	144449259	70598	Milk_Association	Milk phosphorus content		jersey
1	6531508	rs383181128	A	G	ENSBTAG00000020121	ENSBTAT00000026800	intron_variant	1	5541350	144450747	70610	Milk_Association	Milk phosphorus content		jersey
1	6531508	rs383181128	A	G	ENSBTAG00000020121	ENSBTAT00000026800	intron_variant	1	5541350	144451588	70611	Milk_Association	Milk phosphorus content		jersey
1	6531508	rs383181128	A	G	ENSBTAG00000020121	ENSBTAT00000026800	intron_variant	1	5541350	144457335	70583	Milk_Association	Milk phosphorus content		jersey
1	6531508	rs383181128	A	G	ENSBTAG00000020121	ENSBTAT00000026800	intron_variant	1	5541350	144461580	70591	Milk_Association	Milk phosphorus content		jersey
1	6531508	rs383181128	A	G	ENSBTAG00000020121	ENSBTAT00000026800	intron_variant	1	5541350	144464402	70584	Milk_Association	Milk phosphorus content		jersey
1	6531508	rs383181128	A	G	ENSBTAG00000020121	ENSBTAT00000026800	intron_variant	1	5541350	144465201	70585	Milk_Association	Milk phosphorus content		jersey
1	6531508	rs383181128	A	G	ENSBTAG00000020121	ENSBTAT00000026800	intron_variant	1	5541350	144465824	70626	Milk_Association	Milk phosphorus content		jersey
1	6531508	rs383181128	A	G	ENSBTAG00000020121	ENSBTAT00000026800	intron_variant	1	5541350	144467000	70586	Milk_Association	Milk phosphorus content		jersey
1	6531508	rs383181128	A	G	ENSBTAG00000020121	ENSBTAT00000026800	intron_variant	1	5541350	144467965	70587	Milk_Association	Milk phosphorus content		jersey
1	6531508	rs383181128	A	G	ENSBTAG00000020121	ENSBTAT00000026800	intron_variant	1	5541350	144468590	70588	Milk_Association	Milk phosphorus content		jersey
1	6531508	rs383181128	A	G	ENSBTAG00000020121	ENSBTAT00000026800	intron_variant	1	5541350	144470173	70592	Milk_Association	Milk phosphorus content		jersey
1	6531508	rs383181128	A	G	ENSBTAG00000020121	ENSBTAT00000026800	intron_variant	1	5541350	144471604	70593	Milk_Association	Milk phosphorus content		jersey
1	6531508	rs383181128	A	G	ENSBTAG00000020121	ENSBTAT00000026800	intron_variant	1	5541350	144472641	70564	Milk_Association	Milk phosphorus content		jersey
1	6531508	rs383181128	A	G	ENSBTAG00000020121	ENSBTAT00000026800	intron_variant	1	5541350	144475415	70594	Milk_Association	Milk phosphorus content		jersey
1	6531508	rs383181128	A	G	ENSBTAG00000020121	ENSBTAT00000026800	intron_variant	1	5541350	144793801	70634	Milk_Association	Milk phosphorus content		jersey
1	6531508	rs383181128	A	G	ENSBTAG00000020121	ENSBTAT00000026800	intron_variant	1	5541350	144794322	70635	Milk_Association	Milk phosphorus content		jersey
1	6531508	rs383181128	A	G	ENSBTAG00000020121	ENSBTAT00000026800	intron_variant	1	5541350	144794904	70636	Milk_Association	Milk phosphorus content		jersey
1	6531508	rs383181128	A	G	ENSBTAG00000020121	ENSBTAT00000026800	intron_variant	1	5541350	144914323	70614	Milk_Association	Milk phosphorus content		jersey
1	6531508	rs383181128	A	G	ENSBTAG00000020121	ENSBTAT00000026800	intron_variant	1	5541350	146262728	70589	Milk_Association	Milk phosphorus content		jersey
1	6531508	rs383181128	A	G	ENSBTAG00000020121	ENSBTAT00000026800	intron_variant	1	5541350	146270823	70612	Milk_Association	Milk phosphorus content		jersey
1	6531508	rs383181128	A	G	ENSBTAG00000020121	ENSBTAT00000026800	intron_variant	1	5541350	146276111	70613	Milk_Association	Milk phosphorus content		jersey
1	6531508	rs383181128	A	G	ENSBTAG00000020121	ENSBTAT00000026800	intron_variant	1	5541350	146281940	70595	Milk_Association	Milk phosphorus content		jersey
1	6531508	rs383181128	A	G	ENSBTAG00000020121	ENSBTAT00000026800	intron_variant	1	5541350	146284444	70596	Milk_Association	Milk phosphorus content		jersey
1	6531508	rs383181128	A	G	ENSBTAG00000020121	ENSBTAT00000026800	intron_variant	1	5541350	146286259	70590	Milk_Association	Milk phosphorus content		jersey
1	6531508	rs383181128	A	G	ENSBTAG00000020121	ENSBTAT00000026800	intron_variant	1	5541350	146287858	70597	Milk_Association	Milk phosphorus content		jersey
1	6531508	rs383181128	A	G	ENSBTAG00000020121	ENSBTAT00000026800	intron_variant	1	5541350	146321692	70627	Milk_Association	Milk phosphorus content		jersey
1	6531508	rs383181128	A	G	ENSBTAG00000020121	ENSBTAT00000026800	intron_variant	1	5541350	146378281	70633	Milk_Association	Milk phosphorus content		jersey
1	6531508	rs383181128	A	G	ENSBTAG00000020121	ENSBTAT00000026800	intron_variant	1	5541350	146492280	70615	Milk_Association	Milk phosphorus content		jersey
1	6531508	rs383181128	A	G	ENSBTAG00000020121	ENSBTAT00000026800	intron_variant	1	5541350	146511847	70616	Milk_Association	Milk phosphorus content		jersey
1	6531508	rs383181128	A	G	ENSBTAG00000020121	ENSBTAT00000026800	intron_variant	1	5541350	146515898	70617	Milk_Association	Milk phosphorus content		jersey
1	6531508	rs383181128	A	G	ENSBTAG00000020121	ENSBTAT00000026800	intron_variant	1	5541350	146518022	70618	Milk_Association	Milk phosphorus content		jersey
1	6531508	rs383181128	A	G	ENSBTAG00000020121	ENSBTAT00000026800	intron_variant	1	5541350	146518632	70619	Milk_Association	Milk phosphorus content		jersey
1	6531508	rs383181128	A	G	ENSBTAG00000020121	ENSBTAT00000026800	intron_variant	1	5541350	146519160	70620	Milk_Association	Milk phosphorus content		jersey
1	6531508	rs383181128	A	G	ENSBTAG00000020121	ENSBTAT00000026800	intron_variant	1	5541350	146520556	70621	Milk_Association	Milk phosphorus content		jersey
1	6531508	rs383181128	A	G	ENSBTAG00000020121	ENSBTAT00000026800	intron_variant	1	5541350	146531067	70622	Milk_Association	Milk phosphorus content		jersey
1	6531508	rs383181128	A	G	ENSBTAG00000020121	ENSBTAT00000026800	intron_variant	1	5541350	146587698	66822	Production_Association	Body weight gain		charolais,gelbvieh,hereford,limousin,pinzgauer,red angus,red poll,simmental,Angus
1	6531508	rs383181128	A	G	ENSBTAG00000020121	ENSBTAT00000026800	intron_variant	1	5541350	146640701	70637	Milk_Association	Milk phosphorus content		jersey
1	6531508	rs383181128	A	G	ENSBTAG00000020121	ENSBTAT00000026800	intron_variant	1	5541350	146727160	70623	Milk_Association	Milk phosphorus content		jersey
1	6531508	rs383181128	A	G	ENSBTAG00000020121	ENSBTAT00000026800	intron_variant	1	5541350	147551011	66752	Production_Association	Body weight (yearling)		charolais,gelbvieh,hereford,limousin,pinzgauer,red angus,red poll,simmental,Angus
1	6531508	rs383181128	A	G	ENSBTAG00000020121	ENSBTAT00000026800	intron_variant	1	5541350	147551011	66753	Production_Association	Body weight gain		charolais,gelbvieh,hereford,limousin,pinzgauer,red angus,red poll,simmental,Angus
1	6531508	rs383181128	A	G	ENSBTAG00000020121	ENSBTAT00000026800	intron_variant	1	5541350	147812250	66711	Production_Association	Body weight gain		charolais,gelbvieh,hereford,limousin,pinzgauer,red angus,red poll,simmental,Angus
1	6531508	rs383181128	A	G	ENSBTAG00000020121	ENSBTAT00000026800	intron_variant	1	5541350	147978317	66785	Production_Association	Body weight gain		charolais,gelbvieh,hereford,limousin,pinzgauer,red angus,red poll,simmental,Angus
1	6531508	rs383181128	A	G	ENSBTAG00000020121	ENSBTAT00000026800	intron_variant	1	5541350	148057870	66715	Production_Association	Body weight gain		charolais,gelbvieh,hereford,limousin,pinzgauer,red angus,red poll,simmental,Angus
1	6531508	rs383181128	A	G	ENSBTAG00000020121	ENSBTAT00000026800	intron_variant	1	5541350	148351790	66819	Production_Association	Body weight (weaning)		charolais,gelbvieh,hereford,limousin,pinzgauer,red angus,red poll,simmental,Angus
1	6531508	rs383181128	A	G	ENSBTAG00000020121	ENSBTAT00000026800	intron_variant	1	5541350	148351790	66820	Production_Association	Body weight (yearling)		charolais,gelbvieh,hereford,limousin,pinzgauer,red angus,red poll,simmental,Angus
1	6531508	rs383181128	A	G	ENSBTAG00000020121	ENSBTAT00000026800	intron_variant	1	5541350	148351790	66821	Production_Association	Body weight gain		charolais,gelbvieh,hereford,limousin,pinzgauer,red angus,red poll,simmental,Angus
1	6531508	rs383181128	A	G	ENSBTAG00000020121	ENSBTAT00000026800	intron_variant	1	5541350	149852860	66818	Production_Association	Body weight gain		charolais,gelbvieh,hereford,limousin,pinzgauer,red angus,red poll,simmental,Angus
1	6531508	rs383181128	A	G	ENSBTAG00000020121	ENSBTAT00000026800	intron_variant	1	5541350	150253345	65823	Reproduction_Association	sperm counts		holstein
1	6531508	rs383181128	A	G	ENSBTAG00000020121	ENSBTAT00000026800	intron_variant	1	5541350	153050639	65408	Production_Association	Maturity rate		brahman
1	6531508	rs383181128	A	G	ENSBTAG00000020121	ENSBTAT00000026800	intron_variant	1	5541350	153056671	65409	Production_Association	Maturity rate		brahman
1	6531508	rs383181128	A	G	ENSBTAG00000020121	ENSBTAT00000026800	intron_variant	1	5541350	157395825	65414	Production_Association	Maturity rate		brahman
1	6531508	rs383181128	A	G	ENSBTAG00000020121	ENSBTAT00000026800	intron_variant	1	6243987	6809918	106518	Milk_QTL	Milk yield	MY	blonde d'aquitaine
1	6531985	rs207665682	G	A	ENSBTAG00000020121	ENSBTAT00000026800	intron_variant	1	5541350	8054609	66726	Production_Association	Body weight (birth)		charolais,gelbvieh,hereford,limousin,pinzgauer,red angus,red poll,simmental,Angus
1	6531985	rs207665682	G	A	ENSBTAG00000020121	ENSBTAT00000026800	intron_variant	1	5541350	15976406	66742	Production_Association	Body weight (yearling)		charolais,gelbvieh,hereford,limousin,pinzgauer,red angus,red poll,simmental,Angus
1	6531985	rs207665682	G	A	ENSBTAG00000020121	ENSBTAT00000026800	intron_variant	1	5541350	16744868	66749	Production_Association	Body weight gain		charolais,gelbvieh,hereford,limousin,pinzgauer,red angus,red poll,simmental,Angus
1	6531985	rs207665682	G	A	ENSBTAG00000020121	ENSBTAT00000026800	intron_variant	1	5541350	16997682	66302	Production_Association	Body weight gain		charolais,gelbvieh,hereford,limousin,pinzgauer,red angus,red poll,simmental,Angus
1	6531985	rs207665682	G	A	ENSBTAG00000020121	ENSBTAT00000026800	intron_variant	1	5541350	16997682	66750	Production_Association	Body weight (yearling)		charolais,gelbvieh,hereford,limousin,pinzgauer,red angus,red poll,simmental,Angus
1	6531985	rs207665682	G	A	ENSBTAG00000020121	ENSBTAT00000026800	intron_variant	1	5541350	17021158	66728	Production_Association	Body weight (yearling)		charolais,gelbvieh,hereford,limousin,pinzgauer,red angus,red poll,simmental,Angus
1	6531985	rs207665682	G	A	ENSBTAG00000020121	ENSBTAT00000026800	intron_variant	1	5541350	17021158	66729	Production_Association	Body weight gain		charolais,gelbvieh,hereford,limousin,pinzgauer,red angus,red poll,simmental,Angus
1	6531985	rs207665682	G	A	ENSBTAG00000020121	ENSBTAT00000026800	intron_variant	1	5541350	18285494	66823	Production_Association	Body weight gain		charolais,gelbvieh,hereford,limousin,pinzgauer,red angus,red poll,simmental,Angus
1	6531985	rs207665682	G	A	ENSBTAG00000020121	ENSBTAT00000026800	intron_variant	1	5541350	24278077	66790	Production_Association	Body weight (yearling)		charolais,gelbvieh,hereford,limousin,pinzgauer,red angus,red poll,simmental,Angus
1	6531985	rs207665682	G	A	ENSBTAG00000020121	ENSBTAT00000026800	intron_variant	1	5541350	24302227	66732	Production_Association	Body weight (yearling)		charolais,gelbvieh,hereford,limousin,pinzgauer,red angus,red poll,simmental,Angus
1	6531985	rs207665682	G	A	ENSBTAG00000020121	ENSBTAT00000026800	intron_variant	1	5541350	25607968	66791	Production_Association	Body weight (yearling)		charolais,gelbvieh,hereford,limousin,pinzgauer,red angus,red poll,simmental,Angus
1	6531985	rs207665682	G	A	ENSBTAG00000020121	ENSBTAT00000026800	intron_variant	1	5541350	28162125	66773	Production_Association	Body weight (yearling)		charolais,gelbvieh,hereford,limousin,pinzgauer,red angus,red poll,simmental,Angus
1	6531985	rs207665682	G	A	ENSBTAG00000020121	ENSBTAT00000026800	intron_variant	1	5541350	29084751	65407	Production_Association	Maturity rate		brahman
1	6531985	rs207665682	G	A	ENSBTAG00000020121	ENSBTAT00000026800	intron_variant	1	5541350	29097620	65410	Production_Association	Maturity rate		brahman
1	6531985	rs207665682	G	A	ENSBTAG00000020121	ENSBTAT00000026800	intron_variant	1	5541350	29098505	65412	Production_Association	Maturity rate		brahman
1	6531985	rs207665682	G	A	ENSBTAG00000020121	ENSBTAT00000026800	intron_variant	1	5541350	30655392	66771	Production_Association	Body weight gain		charolais,gelbvieh,hereford,limousin,pinzgauer,red angus,red poll,simmental,Angus
1	6531985	rs207665682	G	A	ENSBTAG00000020121	ENSBTAT00000026800	intron_variant	1	5541350	32059988	65416	Production_Association	Maturity rate		brahman
1	6531985	rs207665682	G	A	ENSBTAG00000020121	ENSBTAT00000026800	intron_variant	1	5541350	33376211	66765	Production_Association	Body weight (weaning)		charolais,gelbvieh,hereford,limousin,pinzgauer,red angus,red poll,simmental,Angus
1	6531985	rs207665682	G	A	ENSBTAG00000020121	ENSBTAT00000026800	intron_variant	1	5541350	33376211	66766	Production_Association	Body weight (yearling)		charolais,gelbvieh,hereford,limousin,pinzgauer,red angus,red poll,simmental,Angus
1	6531985	rs207665682	G	A	ENSBTAG00000020121	ENSBTAT00000026800	intron_variant	1	5541350	33376211	66767	Production_Association	Body weight gain		charolais,gelbvieh,hereford,limousin,pinzgauer,red angus,red poll,simmental,Angus
1	6531985	rs207665682	G	A	ENSBTAG00000020121	ENSBTAT00000026800	intron_variant	1	5541350	38230838	66709	Production_Association	Body weight (yearling)		charolais,gelbvieh,hereford,limousin,pinzgauer,red angus,red poll,simmental,Angus
1	6531985	rs207665682	G	A	ENSBTAG00000020121	ENSBTAT00000026800	intron_variant	1	5541350	41785223	66730	Production_Association	Body weight gain		charolais,gelbvieh,hereford,limousin,pinzgauer,red angus,red poll,simmental,Angus
1	6531985	rs207665682	G	A	ENSBTAG00000020121	ENSBTAT00000026800	intron_variant	1	5541350	41834521	66751	Production_Association	Body weight (yearling)		charolais,gelbvieh,hereford,limousin,pinzgauer,red angus,red poll,simmental,Angus
1	6531985	rs207665682	G	A	ENSBTAG00000020121	ENSBTAT00000026800	intron_variant	1	5541350	42890279	66733	Production_Association	Body weight (yearling)		charolais,gelbvieh,hereford,limousin,pinzgauer,red angus,red poll,simmental,Angus
1	6531985	rs207665682	G	A	ENSBTAG00000020121	ENSBTAT00000026800	intron_variant	1	5541350	43022635	66764	Production_Association	Body weight gain		charolais,gelbvieh,hereford,limousin,pinzgauer,red angus,red poll,simmental,Angus
1	6531985	rs207665682	G	A	ENSBTAG00000020121	ENSBTAT00000026800	intron_variant	1	5541350	47222095	66780	Production_Association	Body weight (yearling)		charolais,gelbvieh,hereford,limousin,pinzgauer,red angus,red poll,simmental,Angus
1	6531985	rs207665682	G	A	ENSBTAG00000020121	ENSBTAT00000026800	intron_variant	1	5541350	52191721	66755	Production_Association	Body weight gain		charolais,gelbvieh,hereford,limousin,pinzgauer,red angus,red poll,simmental,Angus
1	6531985	rs207665682	G	A	ENSBTAG00000020121	ENSBTAT00000026800	intron_variant	1	5541350	52644903	66714	Production_Association	Body weight gain		charolais,gelbvieh,hereford,limousin,pinzgauer,red angus,red poll,simmental,Angus
1	6531985	rs207665682	G	A	ENSBTAG00000020121	ENSBTAT00000026800	intron_variant	1	5541350	56125590	65411	Production_Association	Maturity rate		brahman
1	6531985	rs207665682	G	A	ENSBTAG00000020121	ENSBTAT00000026800	intron_variant	1	5541350	57590227	66743	Production_Association	Body weight (yearling)		charolais,gelbvieh,hereford,limousin,pinzgauer,red angus,red poll,simmental,Angus
1	6531985	rs207665682	G	A	ENSBTAG00000020121	ENSBTAT00000026800	intron_variant	1	5541350	57623355	66727	Production_Association	Body weight (yearling)		charolais,gelbvieh,hereford,limousin,pinzgauer,red angus,red poll,simmental,Angus
1	6531985	rs207665682	G	A	ENSBTAG00000020121	ENSBTAT00000026800	intron_variant	1	5541350	60822646	66719	Production_Association	Body weight (yearling)		charolais,gelbvieh,hereford,limousin,pinzgauer,red angus,red poll,simmental,Angus
1	6531985	rs207665682	G	A	ENSBTAG00000020121	ENSBTAT00000026800	intron_variant	1	5541350	60822646	66720	Production_Association	Body weight gain		charolais,gelbvieh,hereford,limousin,pinzgauer,red angus,red poll,simmental,Angus
1	6531985	rs207665682	G	A	ENSBTAG00000020121	ENSBTAT00000026800	intron_variant	1	5541350	61652869	66794	Production_Association	Body weight gain		charolais,gelbvieh,hereford,limousin,pinzgauer,red angus,red poll,simmental,Angus
1	6531985	rs207665682	G	A	ENSBTAG00000020121	ENSBTAT00000026800	intron_variant	1	5541350	61806486	66796	Production_Association	Body weight (yearling)		charolais,gelbvieh,hereford,limousin,pinzgauer,red angus,red poll,simmental,Angus
1	6531985	rs207665682	G	A	ENSBTAG00000020121	ENSBTAT00000026800	intron_variant	1	5541350	61806486	66797	Production_Association	Body weight gain		charolais,gelbvieh,hereford,limousin,pinzgauer,red angus,red poll,simmental,Angus
1	6531985	rs207665682	G	A	ENSBTAG00000020121	ENSBTAT00000026800	intron_variant	1	5541350	62148459	69564	Milk_Association	Milk iron content		holstein
1	6531985	rs207665682	G	A	ENSBTAG00000020121	ENSBTAT00000026800	intron_variant	1	5541350	62152914	69565	Milk_Association	Milk iron content		holstein
1	6531985	rs207665682	G	A	ENSBTAG00000020121	ENSBTAT00000026800	intron_variant	1	5541350	62157776	69566	Milk_Association	Milk iron content		holstein
1	6531985	rs207665682	G	A	ENSBTAG00000020121	ENSBTAT00000026800	intron_variant	1	5541350	62158519	69567	Milk_Association	Milk iron content		holstein
1	6531985	rs207665682	G	A	ENSBTAG00000020121	ENSBTAT00000026800	intron_variant	1	5541350	62159253	69568	Milk_Association	Milk iron content		holstein
1	6531985	rs207665682	G	A	ENSBTAG00000020121	ENSBTAT00000026800	intron_variant	1	5541350	62175373	69569	Milk_Association	Milk iron content		holstein
1	6531985	rs207665682	G	A	ENSBTAG00000020121	ENSBTAT00000026800	intron_variant	1	5541350	62177246	69570	Milk_Association	Milk iron content		holstein
1	6531985	rs207665682	G	A	ENSBTAG00000020121	ENSBTAT00000026800	intron_variant	1	5541350	63481307	69586	Milk_Association	Milk iron content		holstein
1	6531985	rs207665682	G	A	ENSBTAG00000020121	ENSBTAT00000026800	intron_variant	1	5541350	65126769	65820	Reproduction_Association	Sperm concentration		holstein
1	6531985	rs207665682	G	A	ENSBTAG00000020121	ENSBTAT00000026800	intron_variant	1	5541350	66188547	66717	Production_Association	Body weight (yearling)		charolais,gelbvieh,hereford,limousin,pinzgauer,red angus,red poll,simmental,Angus
1	6531985	rs207665682	G	A	ENSBTAG00000020121	ENSBTAT00000026800	intron_variant	1	5541350	66230111	66744	Production_Association	Body weight gain		charolais,gelbvieh,hereford,limousin,pinzgauer,red angus,red poll,simmental,Angus
1	6531985	rs207665682	G	A	ENSBTAG00000020121	ENSBTAT00000026800	intron_variant	1	5541350	66369046	66795	Production_Association	Body weight gain		charolais,gelbvieh,hereford,limousin,pinzgauer,red angus,red poll,simmental,Angus
1	6531985	rs207665682	G	A	ENSBTAG00000020121	ENSBTAT00000026800	intron_variant	1	5541350	66741648	69733	Milk_Association	Milk zinc content		holstein
1	6531985	rs207665682	G	A	ENSBTAG00000020121	ENSBTAT00000026800	intron_variant	1	5541350	66966381	70079	Milk_Association	Milk zinc content		holstein
1	6531985	rs207665682	G	A	ENSBTAG00000020121	ENSBTAT00000026800	intron_variant	1	5541350	67111145	69785	Milk_Association	Milk zinc content		holstein
1	6531985	rs207665682	G	A	ENSBTAG00000020121	ENSBTAT00000026800	intron_variant	1	5541350	67115304	70084	Milk_Association	Milk zinc content		holstein
1	6531985	rs207665682	G	A	ENSBTAG00000020121	ENSBTAT00000026800	intron_variant	1	5541350	68891078	65937	Reproduction_Association	Pregnancy rate		brahman
1	6531985	rs207665682	G	A	ENSBTAG00000020121	ENSBTAT00000026800	intron_variant	1	5541350	68891078	65990	Reproduction_Association	Age at puberty	PUBAGE	brahman
1	6531985	rs207665682	G	A	ENSBTAG00000020121	ENSBTAT00000026800	intron_variant	1	5541350	69553844	70050	Milk_Association	Milk zinc content		holstein
1	6531985	rs207665682	G	A	ENSBTAG00000020121	ENSBTAT00000026800	intron_variant	1	5541350	70460549	69729	Milk_Association	Milk zinc content		holstein
1	6531985	rs207665682	G	A	ENSBTAG00000020121	ENSBTAT00000026800	intron_variant	1	5541350	71431043	66710	Production_Association	Body weight gain		charolais,gelbvieh,hereford,limousin,pinzgauer,red angus,red poll,simmental,Angus
1	6531985	rs207665682	G	A	ENSBTAG00000020121	ENSBTAT00000026800	intron_variant	1	5541350	72070028	69808	Milk_Association	Milk zinc content		holstein
1	6531985	rs207665682	G	A	ENSBTAG00000020121	ENSBTAT00000026800	intron_variant	1	5541350	79143300	66748	Production_Association	Body weight (yearling)		charolais,gelbvieh,hereford,limousin,pinzgauer,red angus,red poll,simmental,Angus
1	6531985	rs207665682	G	A	ENSBTAG00000020121	ENSBTAT00000026800	intron_variant	1	5541350	80103971	66756	Production_Association	Body weight (yearling)		charolais,gelbvieh,hereford,limousin,pinzgauer,red angus,red poll,simmental,Angus
1	6531985	rs207665682	G	A	ENSBTAG00000020121	ENSBTAT00000026800	intron_variant	1	5541350	86029462	66798	Production_Association	Body weight gain		charolais,gelbvieh,hereford,limousin,pinzgauer,red angus,red poll,simmental,Angus
1	6531985	rs207665682	G	A	ENSBTAG00000020121	ENSBTAT00000026800	intron_variant	1	5541350	92171369	66781	Production_Association	Body weight (yearling)		charolais,gelbvieh,hereford,limousin,pinzgauer,red angus,red poll,simmental,Angus
1	6531985	rs207665682	G	A	ENSBTAG00000020121	ENSBTAT00000026800	intron_variant	1	5541350	92171369	66782	Production_Association	Body weight gain		charolais,gelbvieh,hereford,limousin,pinzgauer,red angus,red poll,simmental,Angus
1	6531985	rs207665682	G	A	ENSBTAG00000020121	ENSBTAT00000026800	intron_variant	1	5541350	98602430	66799	Production_Association	Body weight (yearling)		charolais,gelbvieh,hereford,limousin,pinzgauer,red angus,red poll,simmental,Angus
1	6531985	rs207665682	G	A	ENSBTAG00000020121	ENSBTAT00000026800	intron_variant	1	5541350	98626222	66301	Production_Association	Body weight (yearling)		charolais,gelbvieh,hereford,limousin,pinzgauer,red angus,red poll,simmental,Angus
1	6531985	rs207665682	G	A	ENSBTAG00000020121	ENSBTAT00000026800	intron_variant	1	5541350	98626222	66737	Production_Association	Body weight (weaning)		charolais,gelbvieh,hereford,limousin,pinzgauer,red angus,red poll,simmental,Angus
1	6531985	rs207665682	G	A	ENSBTAG00000020121	ENSBTAT00000026800	intron_variant	1	5541350	98626222	66738	Production_Association	Body weight gain		charolais,gelbvieh,hereford,limousin,pinzgauer,red angus,red poll,simmental,Angus
1	6531985	rs207665682	G	A	ENSBTAG00000020121	ENSBTAT00000026800	intron_variant	1	5541350	98626222	66739	Production_Association	Body weight gain		charolais,gelbvieh,hereford,limousin,pinzgauer,red angus,red poll,simmental,Angus
1	6531985	rs207665682	G	A	ENSBTAG00000020121	ENSBTAT00000026800	intron_variant	1	5541350	98702264	66800	Production_Association	Body weight (yearling)		charolais,gelbvieh,hereford,limousin,pinzgauer,red angus,red poll,simmental,Angus
1	6531985	rs207665682	G	A	ENSBTAG00000020121	ENSBTAT00000026800	intron_variant	1	5541350	100800848	65964	Production_Association	Body weight		brahman
1	6531985	rs207665682	G	A	ENSBTAG00000020121	ENSBTAT00000026800	intron_variant	1	5541350	102864215	66783	Production_Association	Body weight (birth)		charolais,gelbvieh,hereford,limousin,pinzgauer,red angus,red poll,simmental,Angus
1	6531985	rs207665682	G	A	ENSBTAG00000020121	ENSBTAT00000026800	intron_variant	1	5541350	102864215	66784	Production_Association	Body weight gain		charolais,gelbvieh,hereford,limousin,pinzgauer,red angus,red poll,simmental,Angus
1	6531985	rs207665682	G	A	ENSBTAG00000020121	ENSBTAT00000026800	intron_variant	1	5541350	109410526	66788	Production_Association	Body weight gain		charolais,gelbvieh,hereford,limousin,pinzgauer,red angus,red poll,simmental,Angus
1	6531985	rs207665682	G	A	ENSBTAG00000020121	ENSBTAT00000026800	intron_variant	1	5541350	109431453	66718	Production_Association	Body weight gain		charolais,gelbvieh,hereford,limousin,pinzgauer,red angus,red poll,simmental,Angus
1	6531985	rs207665682	G	A	ENSBTAG00000020121	ENSBTAT00000026800	intron_variant	1	5541350	109573256	66731	Production_Association	Body weight (yearling)		charolais,gelbvieh,hereford,limousin,pinzgauer,red angus,red poll,simmental,Angus
1	6531985	rs207665682	G	A	ENSBTAG00000020121	ENSBTAT00000026800	intron_variant	1	5541350	113745996	66768	Production_Association	Body weight (yearling)		charolais,gelbvieh,hereford,limousin,pinzgauer,red angus,red poll,simmental,Angus
1	6531985	rs207665682	G	A	ENSBTAG00000020121	ENSBTAT00000026800	intron_variant	1	5541350	115022228	66747	Production_Association	Body weight gain		charolais,gelbvieh,hereford,limousin,pinzgauer,red angus,red poll,simmental,Angus
1	6531985	rs207665682	G	A	ENSBTAG00000020121	ENSBTAT00000026800	intron_variant	1	5541350	116390006	70705	Milk_Association	Milk potassium content		jersey
1	6531985	rs207665682	G	A	ENSBTAG00000020121	ENSBTAT00000026800	intron_variant	1	5541350	117722977	66772	Production_Association	Body weight (yearling)		charolais,gelbvieh,hereford,limousin,pinzgauer,red angus,red poll,simmental,Angus
1	6531985	rs207665682	G	A	ENSBTAG00000020121	ENSBTAT00000026800	intron_variant	1	5541350	119062922	66774	Production_Association	Body weight (yearling)		charolais,gelbvieh,hereford,limousin,pinzgauer,red angus,red poll,simmental,Angus
1	6531985	rs207665682	G	A	ENSBTAG00000020121	ENSBTAT00000026800	intron_variant	1	5541350	119062922	66775	Production_Association	Body weight gain		charolais,gelbvieh,hereford,limousin,pinzgauer,red angus,red poll,simmental,Angus
1	6531985	rs207665682	G	A	ENSBTAG00000020121	ENSBTAT00000026800	intron_variant	1	5541350	119106846	66778	Production_Association	Body weight (yearling)		charolais,gelbvieh,hereford,limousin,pinzgauer,red angus,red poll,simmental,Angus
1	6531985	rs207665682	G	A	ENSBTAG00000020121	ENSBTAT00000026800	intron_variant	1	5541350	119106846	66779	Production_Association	Body weight gain		charolais,gelbvieh,hereford,limousin,pinzgauer,red angus,red poll,simmental,Angus
1	6531985	rs207665682	G	A	ENSBTAG00000020121	ENSBTAT00000026800	intron_variant	1	5541350	119128553	66776	Production_Association	Body weight (yearling)		charolais,gelbvieh,hereford,limousin,pinzgauer,red angus,red poll,simmental,Angus
1	6531985	rs207665682	G	A	ENSBTAG00000020121	ENSBTAT00000026800	intron_variant	1	5541350	119128553	66777	Production_Association	Body weight gain		charolais,gelbvieh,hereford,limousin,pinzgauer,red angus,red poll,simmental,Angus
1	6531985	rs207665682	G	A	ENSBTAG00000020121	ENSBTAT00000026800	intron_variant	1	5541350	119188111	65413	Production_Association	Maturity rate		brahman
1	6531985	rs207665682	G	A	ENSBTAG00000020121	ENSBTAT00000026800	intron_variant	1	5541350	119190972	66761	Production_Association	Body weight (yearling)		charolais,gelbvieh,hereford,limousin,pinzgauer,red angus,red poll,simmental,Angus
1	6531985	rs207665682	G	A	ENSBTAG00000020121	ENSBTAT00000026800	intron_variant	1	5541350	119190972	66762	Production_Association	Body weight gain		charolais,gelbvieh,hereford,limousin,pinzgauer,red angus,red poll,simmental,Angus
1	6531985	rs207665682	G	A	ENSBTAG00000020121	ENSBTAT00000026800	intron_variant	1	5541350	119226761	66745	Production_Association	Body weight (yearling)		charolais,gelbvieh,hereford,limousin,pinzgauer,red angus,red poll,simmental,Angus
1	6531985	rs207665682	G	A	ENSBTAG00000020121	ENSBTAT00000026800	intron_variant	1	5541350	119226761	66746	Production_Association	Body weight gain		charolais,gelbvieh,hereford,limousin,pinzgauer,red angus,red poll,simmental,Angus
1	6531985	rs207665682	G	A	ENSBTAG00000020121	ENSBTAT00000026800	intron_variant	1	5541350	119544498	66806	Production_Association	Body weight (yearling)		charolais,gelbvieh,hereford,limousin,pinzgauer,red angus,red poll,simmental,Angus
1	6531985	rs207665682	G	A	ENSBTAG00000020121	ENSBTAT00000026800	intron_variant	1	5541350	119544498	66807	Production_Association	Body weight (yearling)		charolais,gelbvieh,hereford,limousin,pinzgauer,red angus,red poll,simmental,Angus
1	6531985	rs207665682	G	A	ENSBTAG00000020121	ENSBTAT00000026800	intron_variant	1	5541350	119544498	66808	Production_Association	Body weight gain		charolais,gelbvieh,hereford,limousin,pinzgauer,red angus,red poll,simmental,Angus
1	6531985	rs207665682	G	A	ENSBTAG00000020121	ENSBTAT00000026800	intron_variant	1	5541350	119544498	66809	Production_Association	Body weight gain		charolais,gelbvieh,hereford,limousin,pinzgauer,red angus,red poll,simmental,Angus
1	6531985	rs207665682	G	A	ENSBTAG00000020121	ENSBTAT00000026800	intron_variant	1	5541350	119579321	66303	Production_Association	Body weight (yearling)		charolais,gelbvieh,hereford,limousin,pinzgauer,red angus,red poll,simmental,Angus
1	6531985	rs207665682	G	A	ENSBTAG00000020121	ENSBTAT00000026800	intron_variant	1	5541350	119579321	66757	Production_Association	Body weight (yearling)		charolais,gelbvieh,hereford,limousin,pinzgauer,red angus,red poll,simmental,Angus
1	6531985	rs207665682	G	A	ENSBTAG00000020121	ENSBTAT00000026800	intron_variant	1	5541350	119579321	66758	Production_Association	Body weight gain		charolais,gelbvieh,hereford,limousin,pinzgauer,red angus,red poll,simmental,Angus
1	6531985	rs207665682	G	A	ENSBTAG00000020121	ENSBTAT00000026800	intron_variant	1	5541350	119579321	66759	Production_Association	Body weight gain		charolais,gelbvieh,hereford,limousin,pinzgauer,red angus,red poll,simmental,Angus
1	6531985	rs207665682	G	A	ENSBTAG00000020121	ENSBTAT00000026800	intron_variant	1	5541350	119579321	66760	Production_Association	Body weight gain		charolais,gelbvieh,hereford,limousin,pinzgauer,red angus,red poll,simmental,Angus
1	6531985	rs207665682	G	A	ENSBTAG00000020121	ENSBTAT00000026800	intron_variant	1	5541350	119725980	66716	Production_Association	Body weight (yearling)		charolais,gelbvieh,hereford,limousin,pinzgauer,red angus,red poll,simmental,Angus
1	6531985	rs207665682	G	A	ENSBTAG00000020121	ENSBTAT00000026800	intron_variant	1	5541350	119749435	66722	Production_Association	Body weight (yearling)		charolais,gelbvieh,hereford,limousin,pinzgauer,red angus,red poll,simmental,Angus
1	6531985	rs207665682	G	A	ENSBTAG00000020121	ENSBTAT00000026800	intron_variant	1	5541350	122500902	66811	Production_Association	Body weight gain		charolais,gelbvieh,hereford,limousin,pinzgauer,red angus,red poll,simmental,Angus
1	6531985	rs207665682	G	A	ENSBTAG00000020121	ENSBTAT00000026800	intron_variant	1	5541350	122606060	66810	Production_Association	Body weight gain		charolais,gelbvieh,hereford,limousin,pinzgauer,red angus,red poll,simmental,Angus
1	6531985	rs207665682	G	A	ENSBTAG00000020121	ENSBTAT00000026800	intron_variant	1	5541350	126199442	66741	Production_Association	Body weight (yearling)		charolais,gelbvieh,hereford,limousin,pinzgauer,red angus,red poll,simmental,Angus
1	6531985	rs207665682	G	A	ENSBTAG00000020121	ENSBTAT00000026800	intron_variant	1	5541350	126606821	66812	Production_Association	Body weight (yearling)		charolais,gelbvieh,hereford,limousin,pinzgauer,red angus,red poll,simmental,Angus
1	6531985	rs207665682	G	A	ENSBTAG00000020121	ENSBTAT00000026800	intron_variant	1	5541350	128320921	66805	Production_Association	Body weight (yearling)		charolais,gelbvieh,hereford,limousin,pinzgauer,red angus,red poll,simmental,Angus
1	6531985	rs207665682	G	A	ENSBTAG00000020121	ENSBTAT00000026800	intron_variant	1	5541350	129305286	66801	Production_Association	Body weight (yearling)		charolais,gelbvieh,hereford,limousin,pinzgauer,red angus,red poll,simmental,Angus
1	6531985	rs207665682	G	A	ENSBTAG00000020121	ENSBTAT00000026800	intron_variant	1	5541350	129305286	66802	Production_Association	Body weight gain		charolais,gelbvieh,hereford,limousin,pinzgauer,red angus,red poll,simmental,Angus
1	6531985	rs207665682	G	A	ENSBTAG00000020121	ENSBTAT00000026800	intron_variant	1	5541350	129339888	66803	Production_Association	Body weight (yearling)		charolais,gelbvieh,hereford,limousin,pinzgauer,red angus,red poll,simmental,Angus
1	6531985	rs207665682	G	A	ENSBTAG00000020121	ENSBTAT00000026800	intron_variant	1	5541350	129339888	66804	Production_Association	Body weight gain		charolais,gelbvieh,hereford,limousin,pinzgauer,red angus,red poll,simmental,Angus
1	6531985	rs207665682	G	A	ENSBTAG00000020121	ENSBTAT00000026800	intron_variant	1	5541350	131806615	66815	Production_Association	Body weight (birth)		charolais,gelbvieh,hereford,limousin,pinzgauer,red angus,red poll,simmental,Angus
1	6531985	rs207665682	G	A	ENSBTAG00000020121	ENSBTAT00000026800	intron_variant	1	5541350	132112112	66705	Production_Association	Body weight (yearling)		charolais,gelbvieh,hereford,limousin,pinzgauer,red angus,red poll,simmental,Angus
1	6531985	rs207665682	G	A	ENSBTAG00000020121	ENSBTAT00000026800	intron_variant	1	5541350	132696716	66706	Production_Association	Body weight gain		charolais,gelbvieh,hereford,limousin,pinzgauer,red angus,red poll,simmental,Angus
1	6531985	rs207665682	G	A	ENSBTAG00000020121	ENSBTAT00000026800	intron_variant	1	5541350	133958930	66813	Production_Association	Body weight (yearling)		charolais,gelbvieh,hereford,limousin,pinzgauer,red angus,red poll,simmental,Angus
1	6531985	rs207665682	G	A	ENSBTAG00000020121	ENSBTAT00000026800	intron_variant	1	5541350	133958930	66814	Production_Association	Body weight gain		charolais,gelbvieh,hereford,limousin,pinzgauer,red angus,red poll,simmental,Angus
1	6531985	rs207665682	G	A	ENSBTAG00000020121	ENSBTAT00000026800	intron_variant	1	5541350	134030824	66707	Production_Association	Body weight (yearling)		charolais,gelbvieh,hereford,limousin,pinzgauer,red angus,red poll,simmental,Angus
1	6531985	rs207665682	G	A	ENSBTAG00000020121	ENSBTAT00000026800	intron_variant	1	5541350	134069581	66816	Production_Association	Body weight (yearling)		charolais,gelbvieh,hereford,limousin,pinzgauer,red angus,red poll,simmental,Angus
1	6531985	rs207665682	G	A	ENSBTAG00000020121	ENSBTAT00000026800	intron_variant	1	5541350	134069581	66817	Production_Association	Body weight gain		charolais,gelbvieh,hereford,limousin,pinzgauer,red angus,red poll,simmental,Angus
1	6531985	rs207665682	G	A	ENSBTAG00000020121	ENSBTAT00000026800	intron_variant	1	5541350	134892819	66713	Production_Association	Body weight gain		charolais,gelbvieh,hereford,limousin,pinzgauer,red angus,red poll,simmental,Angus
1	6531985	rs207665682	G	A	ENSBTAG00000020121	ENSBTAT00000026800	intron_variant	1	5541350	136079172	66708	Production_Association	Body weight (yearling)		charolais,gelbvieh,hereford,limousin,pinzgauer,red angus,red poll,simmental,Angus
1	6531985	rs207665682	G	A	ENSBTAG00000020121	ENSBTAT00000026800	intron_variant	1	5541350	138194984	69588	Milk_Association	Milk iron content		holstein
1	6531985	rs207665682	G	A	ENSBTAG00000020121	ENSBTAT00000026800	intron_variant	1	5541350	138993105	66786	Production_Association	Body weight gain		charolais,gelbvieh,hereford,limousin,pinzgauer,red angus,red poll,simmental,Angus
1	6531985	rs207665682	G	A	ENSBTAG00000020121	ENSBTAT00000026800	intron_variant	1	5541350	139090933	69961	Milk_Association	Milk iron content		holstein
1	6531985	rs207665682	G	A	ENSBTAG00000020121	ENSBTAT00000026800	intron_variant	1	5541350	139139317	69620	Milk_Association	Milk iron content		holstein
1	6531985	rs207665682	G	A	ENSBTAG00000020121	ENSBTAT00000026800	intron_variant	1	5541350	142172775	66721	Production_Association	Body weight (yearling)		charolais,gelbvieh,hereford,limousin,pinzgauer,red angus,red poll,simmental,Angus
1	6531985	rs207665682	G	A	ENSBTAG00000020121	ENSBTAT00000026800	intron_variant	1	5541350	143136829	66723	Production_Association	Body weight (yearling)		charolais,gelbvieh,hereford,limousin,pinzgauer,red angus,red poll,simmental,Angus
1	6531985	rs207665682	G	A	ENSBTAG00000020121	ENSBTAT00000026800	intron_variant	1	5541350	143517315	69976	Milk_Association	Milk iron content		holstein
1	6531985	rs207665682	G	A	ENSBTAG00000020121	ENSBTAT00000026800	intron_variant	1	5541350	143536644	69977	Milk_Association	Milk iron content		holstein
1	6531985	rs207665682	G	A	ENSBTAG00000020121	ENSBTAT00000026800	intron_variant	1	5541350	143550421	69978	Milk_Association	Milk iron content		holstein
1	6531985	rs207665682	G	A	ENSBTAG00000020121	ENSBTAT00000026800	intron_variant	1	5541350	144176042	70629	Milk_Association	Milk phosphorus content		jersey
1	6531985	rs207665682	G	A	ENSBTAG00000020121	ENSBTAT00000026800	intron_variant	1	5541350	144192032	70630	Milk_Association	Milk phosphorus content		jersey
1	6531985	rs207665682	G	A	ENSBTAG00000020121	ENSBTAT00000026800	intron_variant	1	5541350	144197152	70638	Milk_Association	Milk phosphorus content		jersey
1	6531985	rs207665682	G	A	ENSBTAG00000020121	ENSBTAT00000026800	intron_variant	1	5541350	144198520	70631	Milk_Association	Milk phosphorus content		jersey
1	6531985	rs207665682	G	A	ENSBTAG00000020121	ENSBTAT00000026800	intron_variant	1	5541350	144199805	70632	Milk_Association	Milk phosphorus content		jersey
1	6531985	rs207665682	G	A	ENSBTAG00000020121	ENSBTAT00000026800	intron_variant	1	5541350	144208359	70575	Milk_Association	Milk phosphorus content		jersey
1	6531985	rs207665682	G	A	ENSBTAG00000020121	ENSBTAT00000026800	intron_variant	1	5541350	144211730	70573	Milk_Association	Milk phosphorus content		jersey
1	6531985	rs207665682	G	A	ENSBTAG00000020121	ENSBTAT00000026800	intron_variant	1	5541350	144244163	70577	Milk_Association	Milk phosphorus content		jersey
1	6531985	rs207665682	G	A	ENSBTAG00000020121	ENSBTAT00000026800	intron_variant	1	5541350	144314268	66712	Production_Association	Body weight gain		charolais,gelbvieh,hereford,limousin,pinzgauer,red angus,red poll,simmental,Angus
1	6531985	rs207665682	G	A	ENSBTAG00000020121	ENSBTAT00000026800	intron_variant	1	5541350	144351998	70549	Milk_Association	Milk phosphorus content		jersey
1	6531985	rs207665682	G	A	ENSBTAG00000020121	ENSBTAT00000026800	intron_variant	1	5541350	144353593	70550	Milk_Association	Milk phosphorus content		jersey
1	6531985	rs207665682	G	A	ENSBTAG00000020121	ENSBTAT00000026800	intron_variant	1	5541350	144354416	70551	Milk_Association	Milk phosphorus content		jersey
1	6531985	rs207665682	G	A	ENSBTAG00000020121	ENSBTAT00000026800	intron_variant	1	5541350	144357062	70552	Milk_Association	Milk phosphorus content		jersey
1	6531985	rs207665682	G	A	ENSBTAG00000020121	ENSBTAT00000026800	intron_variant	1	5541350	144358943	70553	Milk_Association	Milk phosphorus content		jersey
1	6531985	rs207665682	G	A	ENSBTAG00000020121	ENSBTAT00000026800	intron_variant	1	5541350	144360564	70554	Milk_Association	Milk phosphorus content		jersey
1	6531985	rs207665682	G	A	ENSBTAG00000020121	ENSBTAT00000026800	intron_variant	1	5541350	144361496	70555	Milk_Association	Milk phosphorus content		jersey
1	6531985	rs207665682	G	A	ENSBTAG00000020121	ENSBTAT00000026800	intron_variant	1	5541350	144362326	70576	Milk_Association	Milk phosphorus content		jersey
1	6531985	rs207665682	G	A	ENSBTAG00000020121	ENSBTAT00000026800	intron_variant	1	5541350	144363494	70565	Milk_Association	Milk phosphorus content		jersey
1	6531985	rs207665682	G	A	ENSBTAG00000020121	ENSBTAT00000026800	intron_variant	1	5541350	144364065	70566	Milk_Association	Milk phosphorus content		jersey
1	6531985	rs207665682	G	A	ENSBTAG00000020121	ENSBTAT00000026800	intron_variant	1	5541350	144364670	70567	Milk_Association	Milk phosphorus content		jersey
1	6531985	rs207665682	G	A	ENSBTAG00000020121	ENSBTAT00000026800	intron_variant	1	5541350	144365247	70568	Milk_Association	Milk phosphorus content		jersey
1	6531985	rs207665682	G	A	ENSBTAG00000020121	ENSBTAT00000026800	intron_variant	1	5541350	144365955	70574	Milk_Association	Milk phosphorus content		jersey
1	6531985	rs207665682	G	A	ENSBTAG00000020121	ENSBTAT00000026800	intron_variant	1	5541350	144367369	70569	Milk_Association	Milk phosphorus content		jersey
1	6531985	rs207665682	G	A	ENSBTAG00000020121	ENSBTAT00000026800	intron_variant	1	5541350	144368517	70570	Milk_Association	Milk phosphorus content		jersey
1	6531985	rs207665682	G	A	ENSBTAG00000020121	ENSBTAT00000026800	intron_variant	1	5541350	144369524	70571	Milk_Association	Milk phosphorus content		jersey
1	6531985	rs207665682	G	A	ENSBTAG00000020121	ENSBTAT00000026800	intron_variant	1	5541350	144370320	70559	Milk_Association	Milk phosphorus content		jersey
1	6531985	rs207665682	G	A	ENSBTAG00000020121	ENSBTAT00000026800	intron_variant	1	5541350	144371714	70560	Milk_Association	Milk phosphorus content		jersey
1	6531985	rs207665682	G	A	ENSBTAG00000020121	ENSBTAT00000026800	intron_variant	1	5541350	144374198	70561	Milk_Association	Milk phosphorus content		jersey
1	6531985	rs207665682	G	A	ENSBTAG00000020121	ENSBTAT00000026800	intron_variant	1	5541350	144374747	70572	Milk_Association	Milk phosphorus content		jersey
1	6531985	rs207665682	G	A	ENSBTAG00000020121	ENSBTAT00000026800	intron_variant	1	5541350	144375250	70562	Milk_Association	Milk phosphorus content		jersey
1	6531985	rs207665682	G	A	ENSBTAG00000020121	ENSBTAT00000026800	intron_variant	1	5541350	144381007	70578	Milk_Association	Milk phosphorus content		jersey
1	6531985	rs207665682	G	A	ENSBTAG00000020121	ENSBTAT00000026800	intron_variant	1	5541350	144389439	70579	Milk_Association	Milk phosphorus content		jersey
1	6531985	rs207665682	G	A	ENSBTAG00000020121	ENSBTAT00000026800	intron_variant	1	5541350	144392728	70580	Milk_Association	Milk phosphorus content		jersey
1	6531985	rs207665682	G	A	ENSBTAG00000020121	ENSBTAT00000026800	intron_variant	1	5541350	144394327	70599	Milk_Association	Milk phosphorus content		jersey
1	6531985	rs207665682	G	A	ENSBTAG00000020121	ENSBTAT00000026800	intron_variant	1	5541350	144395159	70625	Milk_Association	Milk phosphorus content		jersey
1	6531985	rs207665682	G	A	ENSBTAG00000020121	ENSBTAT00000026800	intron_variant	1	5541350	144396101	70600	Milk_Association	Milk phosphorus content		jersey
1	6531985	rs207665682	G	A	ENSBTAG00000020121	ENSBTAT00000026800	intron_variant	1	5541350	144398073	70601	Milk_Association	Milk phosphorus content		jersey
1	6531985	rs207665682	G	A	ENSBTAG00000020121	ENSBTAT00000026800	intron_variant	1	5541350	144398834	70602	Milk_Association	Milk phosphorus content		jersey
1	6531985	rs207665682	G	A	ENSBTAG00000020121	ENSBTAT00000026800	intron_variant	1	5541350	144403202	70603	Milk_Association	Milk phosphorus content		jersey
1	6531985	rs207665682	G	A	ENSBTAG00000020121	ENSBTAT00000026800	intron_variant	1	5541350	144405823	70581	Milk_Association	Milk phosphorus content		jersey
1	6531985	rs207665682	G	A	ENSBTAG00000020121	ENSBTAT00000026800	intron_variant	1	5541350	144406325	70582	Milk_Association	Milk phosphorus content		jersey
1	6531985	rs207665682	G	A	ENSBTAG00000020121	ENSBTAT00000026800	intron_variant	1	5541350	144408383	70604	Milk_Association	Milk phosphorus content		jersey
1	6531985	rs207665682	G	A	ENSBTAG00000020121	ENSBTAT00000026800	intron_variant	1	5541350	144409116	70605	Milk_Association	Milk phosphorus content		jersey
1	6531985	rs207665682	G	A	ENSBTAG00000020121	ENSBTAT00000026800	intron_variant	1	5541350	144411052	70624	Milk_Association	Milk phosphorus content		jersey
1	6531985	rs207665682	G	A	ENSBTAG00000020121	ENSBTAT00000026800	intron_variant	1	5541350	144414230	70606	Milk_Association	Milk phosphorus content		jersey
1	6531985	rs207665682	G	A	ENSBTAG00000020121	ENSBTAT00000026800	intron_variant	1	5541350	144426384	70607	Milk_Association	Milk phosphorus content		jersey
1	6531985	rs207665682	G	A	ENSBTAG00000020121	ENSBTAT00000026800	intron_variant	1	5541350	144440719	70628	Milk_Association	Milk phosphorus content		jersey
1	6531985	rs207665682	G	A	ENSBTAG00000020121	ENSBTAT00000026800	intron_variant	1	5541350	144442438	70608	Milk_Association	Milk phosphorus content		jersey
1	6531985	rs207665682	G	A	ENSBTAG00000020121	ENSBTAT00000026800	intron_variant	1	5541350	144444294	70609	Milk_Association	Milk phosphorus content		jersey
1	6531985	rs207665682	G	A	ENSBTAG00000020121	ENSBTAT00000026800	intron_variant	1	5541350	144449259	70598	Milk_Association	Milk phosphorus content		jersey
1	6531985	rs207665682	G	A	ENSBTAG00000020121	ENSBTAT00000026800	intron_variant	1	5541350	144450747	70610	Milk_Association	Milk phosphorus content		jersey
1	6531985	rs207665682	G	A	ENSBTAG00000020121	ENSBTAT00000026800	intron_variant	1	5541350	144451588	70611	Milk_Association	Milk phosphorus content		jersey
1	6531985	rs207665682	G	A	ENSBTAG00000020121	ENSBTAT00000026800	intron_variant	1	5541350	144457335	70583	Milk_Association	Milk phosphorus content		jersey
1	6531985	rs207665682	G	A	ENSBTAG00000020121	ENSBTAT00000026800	intron_variant	1	5541350	144461580	70591	Milk_Association	Milk phosphorus content		jersey
1	6531985	rs207665682	G	A	ENSBTAG00000020121	ENSBTAT00000026800	intron_variant	1	5541350	144464402	70584	Milk_Association	Milk phosphorus content		jersey
1	6531985	rs207665682	G	A	ENSBTAG00000020121	ENSBTAT00000026800	intron_variant	1	5541350	144465201	70585	Milk_Association	Milk phosphorus content		jersey
1	6531985	rs207665682	G	A	ENSBTAG00000020121	ENSBTAT00000026800	intron_variant	1	5541350	144465824	70626	Milk_Association	Milk phosphorus content		jersey
1	6531985	rs207665682	G	A	ENSBTAG00000020121	ENSBTAT00000026800	intron_variant	1	5541350	144467000	70586	Milk_Association	Milk phosphorus content		jersey
1	6531985	rs207665682	G	A	ENSBTAG00000020121	ENSBTAT00000026800	intron_variant	1	5541350	144467965	70587	Milk_Association	Milk phosphorus content		jersey
1	6531985	rs207665682	G	A	ENSBTAG00000020121	ENSBTAT00000026800	intron_variant	1	5541350	144468590	70588	Milk_Association	Milk phosphorus content		jersey
1	6531985	rs207665682	G	A	ENSBTAG00000020121	ENSBTAT00000026800	intron_variant	1	5541350	144470173	70592	Milk_Association	Milk phosphorus content		jersey
1	6531985	rs207665682	G	A	ENSBTAG00000020121	ENSBTAT00000026800	intron_variant	1	5541350	144471604	70593	Milk_Association	Milk phosphorus content		jersey
1	6531985	rs207665682	G	A	ENSBTAG00000020121	ENSBTAT00000026800	intron_variant	1	5541350	144472641	70564	Milk_Association	Milk phosphorus content		jersey
1	6531985	rs207665682	G	A	ENSBTAG00000020121	ENSBTAT00000026800	intron_variant	1	5541350	144475415	70594	Milk_Association	Milk phosphorus content		jersey
1	6531985	rs207665682	G	A	ENSBTAG00000020121	ENSBTAT00000026800	intron_variant	1	5541350	144793801	70634	Milk_Association	Milk phosphorus content		jersey
1	6531985	rs207665682	G	A	ENSBTAG00000020121	ENSBTAT00000026800	intron_variant	1	5541350	144794322	70635	Milk_Association	Milk phosphorus content		jersey
1	6531985	rs207665682	G	A	ENSBTAG00000020121	ENSBTAT00000026800	intron_variant	1	5541350	144794904	70636	Milk_Association	Milk phosphorus content		jersey
1	6531985	rs207665682	G	A	ENSBTAG00000020121	ENSBTAT00000026800	intron_variant	1	5541350	144914323	70614	Milk_Association	Milk phosphorus content		jersey
1	6531985	rs207665682	G	A	ENSBTAG00000020121	ENSBTAT00000026800	intron_variant	1	5541350	146262728	70589	Milk_Association	Milk phosphorus content		jersey
1	6531985	rs207665682	G	A	ENSBTAG00000020121	ENSBTAT00000026800	intron_variant	1	5541350	146270823	70612	Milk_Association	Milk phosphorus content		jersey
1	6531985	rs207665682	G	A	ENSBTAG00000020121	ENSBTAT00000026800	intron_variant	1	5541350	146276111	70613	Milk_Association	Milk phosphorus content		jersey
1	6531985	rs207665682	G	A	ENSBTAG00000020121	ENSBTAT00000026800	intron_variant	1	5541350	146281940	70595	Milk_Association	Milk phosphorus content		jersey
1	6531985	rs207665682	G	A	ENSBTAG00000020121	ENSBTAT00000026800	intron_variant	1	5541350	146284444	70596	Milk_Association	Milk phosphorus content		jersey
1	6531985	rs207665682	G	A	ENSBTAG00000020121	ENSBTAT00000026800	intron_variant	1	5541350	146286259	70590	Milk_Association	Milk phosphorus content		jersey
1	6531985	rs207665682	G	A	ENSBTAG00000020121	ENSBTAT00000026800	intron_variant	1	5541350	146287858	70597	Milk_Association	Milk phosphorus content		jersey
1	6531985	rs207665682	G	A	ENSBTAG00000020121	ENSBTAT00000026800	intron_variant	1	5541350	146321692	70627	Milk_Association	Milk phosphorus content		jersey
1	6531985	rs207665682	G	A	ENSBTAG00000020121	ENSBTAT00000026800	intron_variant	1	5541350	146378281	70633	Milk_Association	Milk phosphorus content		jersey
1	6531985	rs207665682	G	A	ENSBTAG00000020121	ENSBTAT00000026800	intron_variant	1	5541350	146492280	70615	Milk_Association	Milk phosphorus content		jersey
1	6531985	rs207665682	G	A	ENSBTAG00000020121	ENSBTAT00000026800	intron_variant	1	5541350	146511847	70616	Milk_Association	Milk phosphorus content		jersey
1	6531985	rs207665682	G	A	ENSBTAG00000020121	ENSBTAT00000026800	intron_variant	1	5541350	146515898	70617	Milk_Association	Milk phosphorus content		jersey
1	6531985	rs207665682	G	A	ENSBTAG00000020121	ENSBTAT00000026800	intron_variant	1	5541350	146518022	70618	Milk_Association	Milk phosphorus content		jersey
1	6531985	rs207665682	G	A	ENSBTAG00000020121	ENSBTAT00000026800	intron_variant	1	5541350	146518632	70619	Milk_Association	Milk phosphorus content		jersey
1	6531985	rs207665682	G	A	ENSBTAG00000020121	ENSBTAT00000026800	intron_variant	1	5541350	146519160	70620	Milk_Association	Milk phosphorus content		jersey
1	6531985	rs207665682	G	A	ENSBTAG00000020121	ENSBTAT00000026800	intron_variant	1	5541350	146520556	70621	Milk_Association	Milk phosphorus content		jersey
1	6531985	rs207665682	G	A	ENSBTAG00000020121	ENSBTAT00000026800	intron_variant	1	5541350	146531067	70622	Milk_Association	Milk phosphorus content		jersey
1	6531985	rs207665682	G	A	ENSBTAG00000020121	ENSBTAT00000026800	intron_variant	1	5541350	146587698	66822	Production_Association	Body weight gain		charolais,gelbvieh,hereford,limousin,pinzgauer,red angus,red poll,simmental,Angus
1	6531985	rs207665682	G	A	ENSBTAG00000020121	ENSBTAT00000026800	intron_variant	1	5541350	146640701	70637	Milk_Association	Milk phosphorus content		jersey
1	6531985	rs207665682	G	A	ENSBTAG00000020121	ENSBTAT00000026800	intron_variant	1	5541350	146727160	70623	Milk_Association	Milk phosphorus content		jersey
1	6531985	rs207665682	G	A	ENSBTAG00000020121	ENSBTAT00000026800	intron_variant	1	5541350	147551011	66752	Production_Association	Body weight (yearling)		charolais,gelbvieh,hereford,limousin,pinzgauer,red angus,red poll,simmental,Angus
1	6531985	rs207665682	G	A	ENSBTAG00000020121	ENSBTAT00000026800	intron_variant	1	5541350	147551011	66753	Production_Association	Body weight gain		charolais,gelbvieh,hereford,limousin,pinzgauer,red angus,red poll,simmental,Angus
1	6531985	rs207665682	G	A	ENSBTAG00000020121	ENSBTAT00000026800	intron_variant	1	5541350	147812250	66711	Production_Association	Body weight gain		charolais,gelbvieh,hereford,limousin,pinzgauer,red angus,red poll,simmental,Angus
1	6531985	rs207665682	G	A	ENSBTAG00000020121	ENSBTAT00000026800	intron_variant	1	5541350	147978317	66785	Production_Association	Body weight gain		charolais,gelbvieh,hereford,limousin,pinzgauer,red angus,red poll,simmental,Angus
1	6531985	rs207665682	G	A	ENSBTAG00000020121	ENSBTAT00000026800	intron_variant	1	5541350	148057870	66715	Production_Association	Body weight gain		charolais,gelbvieh,hereford,limousin,pinzgauer,red angus,red poll,simmental,Angus
1	6531985	rs207665682	G	A	ENSBTAG00000020121	ENSBTAT00000026800	intron_variant	1	5541350	148351790	66819	Production_Association	Body weight (weaning)		charolais,gelbvieh,hereford,limousin,pinzgauer,red angus,red poll,simmental,Angus
1	6531985	rs207665682	G	A	ENSBTAG00000020121	ENSBTAT00000026800	intron_variant	1	5541350	148351790	66820	Production_Association	Body weight (yearling)		charolais,gelbvieh,hereford,limousin,pinzgauer,red angus,red poll,simmental,Angus
1	6531985	rs207665682	G	A	ENSBTAG00000020121	ENSBTAT00000026800	intron_variant	1	5541350	148351790	66821	Production_Association	Body weight gain		charolais,gelbvieh,hereford,limousin,pinzgauer,red angus,red poll,simmental,Angus
1	6531985	rs207665682	G	A	ENSBTAG00000020121	ENSBTAT00000026800	intron_variant	1	5541350	149852860	66818	Production_Association	Body weight gain		charolais,gelbvieh,hereford,limousin,pinzgauer,red angus,red poll,simmental,Angus
1	6531985	rs207665682	G	A	ENSBTAG00000020121	ENSBTAT00000026800	intron_variant	1	5541350	150253345	65823	Reproduction_Association	sperm counts		holstein
1	6531985	rs207665682	G	A	ENSBTAG00000020121	ENSBTAT00000026800	intron_variant	1	5541350	153050639	65408	Production_Association	Maturity rate		brahman
1	6531985	rs207665682	G	A	ENSBTAG00000020121	ENSBTAT00000026800	intron_variant	1	5541350	153056671	65409	Production_Association	Maturity rate		brahman
1	6531985	rs207665682	G	A	ENSBTAG00000020121	ENSBTAT00000026800	intron_variant	1	5541350	157395825	65414	Production_Association	Maturity rate		brahman
1	6531985	rs207665682	G	A	ENSBTAG00000020121	ENSBTAT00000026800	intron_variant	1	6243987	6809918	106518	Milk_QTL	Milk yield	MY	blonde d'aquitaine
1	6532008	rs110269089	C	T	ENSBTAG00000020121	ENSBTAT00000026800	intron_variant	1	5541350	8054609	66726	Production_Association	Body weight (birth)		charolais,gelbvieh,hereford,limousin,pinzgauer,red angus,red poll,simmental,Angus
1	6532008	rs110269089	C	T	ENSBTAG00000020121	ENSBTAT00000026800	intron_variant	1	5541350	15976406	66742	Production_Association	Body weight (yearling)		charolais,gelbvieh,hereford,limousin,pinzgauer,red angus,red poll,simmental,Angus
1	6532008	rs110269089	C	T	ENSBTAG00000020121	ENSBTAT00000026800	intron_variant	1	5541350	16744868	66749	Production_Association	Body weight gain		charolais,gelbvieh,hereford,limousin,pinzgauer,red angus,red poll,simmental,Angus
1	6532008	rs110269089	C	T	ENSBTAG00000020121	ENSBTAT00000026800	intron_variant	1	5541350	16997682	66302	Production_Association	Body weight gain		charolais,gelbvieh,hereford,limousin,pinzgauer,red angus,red poll,simmental,Angus
1	6532008	rs110269089	C	T	ENSBTAG00000020121	ENSBTAT00000026800	intron_variant	1	5541350	16997682	66750	Production_Association	Body weight (yearling)		charolais,gelbvieh,hereford,limousin,pinzgauer,red angus,red poll,simmental,Angus
1	6532008	rs110269089	C	T	ENSBTAG00000020121	ENSBTAT00000026800	intron_variant	1	5541350	17021158	66728	Production_Association	Body weight (yearling)		charolais,gelbvieh,hereford,limousin,pinzgauer,red angus,red poll,simmental,Angus
1	6532008	rs110269089	C	T	ENSBTAG00000020121	ENSBTAT00000026800	intron_variant	1	5541350	17021158	66729	Production_Association	Body weight gain		charolais,gelbvieh,hereford,limousin,pinzgauer,red angus,red poll,simmental,Angus
1	6532008	rs110269089	C	T	ENSBTAG00000020121	ENSBTAT00000026800	intron_variant	1	5541350	18285494	66823	Production_Association	Body weight gain		charolais,gelbvieh,hereford,limousin,pinzgauer,red angus,red poll,simmental,Angus
1	6532008	rs110269089	C	T	ENSBTAG00000020121	ENSBTAT00000026800	intron_variant	1	5541350	24278077	66790	Production_Association	Body weight (yearling)		charolais,gelbvieh,hereford,limousin,pinzgauer,red angus,red poll,simmental,Angus
1	6532008	rs110269089	C	T	ENSBTAG00000020121	ENSBTAT00000026800	intron_variant	1	5541350	24302227	66732	Production_Association	Body weight (yearling)		charolais,gelbvieh,hereford,limousin,pinzgauer,red angus,red poll,simmental,Angus
1	6532008	rs110269089	C	T	ENSBTAG00000020121	ENSBTAT00000026800	intron_variant	1	5541350	25607968	66791	Production_Association	Body weight (yearling)		charolais,gelbvieh,hereford,limousin,pinzgauer,red angus,red poll,simmental,Angus
1	6532008	rs110269089	C	T	ENSBTAG00000020121	ENSBTAT00000026800	intron_variant	1	5541350	28162125	66773	Production_Association	Body weight (yearling)		charolais,gelbvieh,hereford,limousin,pinzgauer,red angus,red poll,simmental,Angus
1	6532008	rs110269089	C	T	ENSBTAG00000020121	ENSBTAT00000026800	intron_variant	1	5541350	29084751	65407	Production_Association	Maturity rate		brahman
1	6532008	rs110269089	C	T	ENSBTAG00000020121	ENSBTAT00000026800	intron_variant	1	5541350	29097620	65410	Production_Association	Maturity rate		brahman
1	6532008	rs110269089	C	T	ENSBTAG00000020121	ENSBTAT00000026800	intron_variant	1	5541350	29098505	65412	Production_Association	Maturity rate		brahman
1	6532008	rs110269089	C	T	ENSBTAG00000020121	ENSBTAT00000026800	intron_variant	1	5541350	30655392	66771	Production_Association	Body weight gain		charolais,gelbvieh,hereford,limousin,pinzgauer,red angus,red poll,simmental,Angus
1	6532008	rs110269089	C	T	ENSBTAG00000020121	ENSBTAT00000026800	intron_variant	1	5541350	32059988	65416	Production_Association	Maturity rate		brahman
1	6532008	rs110269089	C	T	ENSBTAG00000020121	ENSBTAT00000026800	intron_variant	1	5541350	33376211	66765	Production_Association	Body weight (weaning)		charolais,gelbvieh,hereford,limousin,pinzgauer,red angus,red poll,simmental,Angus
1	6532008	rs110269089	C	T	ENSBTAG00000020121	ENSBTAT00000026800	intron_variant	1	5541350	33376211	66766	Production_Association	Body weight (yearling)		charolais,gelbvieh,hereford,limousin,pinzgauer,red angus,red poll,simmental,Angus
1	6532008	rs110269089	C	T	ENSBTAG00000020121	ENSBTAT00000026800	intron_variant	1	5541350	33376211	66767	Production_Association	Body weight gain		charolais,gelbvieh,hereford,limousin,pinzgauer,red angus,red poll,simmental,Angus
1	6532008	rs110269089	C	T	ENSBTAG00000020121	ENSBTAT00000026800	intron_variant	1	5541350	38230838	66709	Production_Association	Body weight (yearling)		charolais,gelbvieh,hereford,limousin,pinzgauer,red angus,red poll,simmental,Angus
1	6532008	rs110269089	C	T	ENSBTAG00000020121	ENSBTAT00000026800	intron_variant	1	5541350	41785223	66730	Production_Association	Body weight gain		charolais,gelbvieh,hereford,limousin,pinzgauer,red angus,red poll,simmental,Angus
1	6532008	rs110269089	C	T	ENSBTAG00000020121	ENSBTAT00000026800	intron_variant	1	5541350	41834521	66751	Production_Association	Body weight (yearling)		charolais,gelbvieh,hereford,limousin,pinzgauer,red angus,red poll,simmental,Angus
1	6532008	rs110269089	C	T	ENSBTAG00000020121	ENSBTAT00000026800	intron_variant	1	5541350	42890279	66733	Production_Association	Body weight (yearling)		charolais,gelbvieh,hereford,limousin,pinzgauer,red angus,red poll,simmental,Angus
1	6532008	rs110269089	C	T	ENSBTAG00000020121	ENSBTAT00000026800	intron_variant	1	5541350	43022635	66764	Production_Association	Body weight gain		charolais,gelbvieh,hereford,limousin,pinzgauer,red angus,red poll,simmental,Angus
1	6532008	rs110269089	C	T	ENSBTAG00000020121	ENSBTAT00000026800	intron_variant	1	5541350	47222095	66780	Production_Association	Body weight (yearling)		charolais,gelbvieh,hereford,limousin,pinzgauer,red angus,red poll,simmental,Angus
1	6532008	rs110269089	C	T	ENSBTAG00000020121	ENSBTAT00000026800	intron_variant	1	5541350	52191721	66755	Production_Association	Body weight gain		charolais,gelbvieh,hereford,limousin,pinzgauer,red angus,red poll,simmental,Angus
1	6532008	rs110269089	C	T	ENSBTAG00000020121	ENSBTAT00000026800	intron_variant	1	5541350	52644903	66714	Production_Association	Body weight gain		charolais,gelbvieh,hereford,limousin,pinzgauer,red angus,red poll,simmental,Angus
1	6532008	rs110269089	C	T	ENSBTAG00000020121	ENSBTAT00000026800	intron_variant	1	5541350	56125590	65411	Production_Association	Maturity rate		brahman
1	6532008	rs110269089	C	T	ENSBTAG00000020121	ENSBTAT00000026800	intron_variant	1	5541350	57590227	66743	Production_Association	Body weight (yearling)		charolais,gelbvieh,hereford,limousin,pinzgauer,red angus,red poll,simmental,Angus
1	6532008	rs110269089	C	T	ENSBTAG00000020121	ENSBTAT00000026800	intron_variant	1	5541350	57623355	66727	Production_Association	Body weight (yearling)		charolais,gelbvieh,hereford,limousin,pinzgauer,red angus,red poll,simmental,Angus
1	6532008	rs110269089	C	T	ENSBTAG00000020121	ENSBTAT00000026800	intron_variant	1	5541350	60822646	66719	Production_Association	Body weight (yearling)		charolais,gelbvieh,hereford,limousin,pinzgauer,red angus,red poll,simmental,Angus
1	6532008	rs110269089	C	T	ENSBTAG00000020121	ENSBTAT00000026800	intron_variant	1	5541350	60822646	66720	Production_Association	Body weight gain		charolais,gelbvieh,hereford,limousin,pinzgauer,red angus,red poll,simmental,Angus
1	6532008	rs110269089	C	T	ENSBTAG00000020121	ENSBTAT00000026800	intron_variant	1	5541350	61652869	66794	Production_Association	Body weight gain		charolais,gelbvieh,hereford,limousin,pinzgauer,red angus,red poll,simmental,Angus
1	6532008	rs110269089	C	T	ENSBTAG00000020121	ENSBTAT00000026800	intron_variant	1	5541350	61806486	66796	Production_Association	Body weight (yearling)		charolais,gelbvieh,hereford,limousin,pinzgauer,red angus,red poll,simmental,Angus
1	6532008	rs110269089	C	T	ENSBTAG00000020121	ENSBTAT00000026800	intron_variant	1	5541350	61806486	66797	Production_Association	Body weight gain		charolais,gelbvieh,hereford,limousin,pinzgauer,red angus,red poll,simmental,Angus
1	6532008	rs110269089	C	T	ENSBTAG00000020121	ENSBTAT00000026800	intron_variant	1	5541350	62148459	69564	Milk_Association	Milk iron content		holstein
1	6532008	rs110269089	C	T	ENSBTAG00000020121	ENSBTAT00000026800	intron_variant	1	5541350	62152914	69565	Milk_Association	Milk iron content		holstein
1	6532008	rs110269089	C	T	ENSBTAG00000020121	ENSBTAT00000026800	intron_variant	1	5541350	62157776	69566	Milk_Association	Milk iron content		holstein
1	6532008	rs110269089	C	T	ENSBTAG00000020121	ENSBTAT00000026800	intron_variant	1	5541350	62158519	69567	Milk_Association	Milk iron content		holstein
1	6532008	rs110269089	C	T	ENSBTAG00000020121	ENSBTAT00000026800	intron_variant	1	5541350	62159253	69568	Milk_Association	Milk iron content		holstein
1	6532008	rs110269089	C	T	ENSBTAG00000020121	ENSBTAT00000026800	intron_variant	1	5541350	62175373	69569	Milk_Association	Milk iron content		holstein
1	6532008	rs110269089	C	T	ENSBTAG00000020121	ENSBTAT00000026800	intron_variant	1	5541350	62177246	69570	Milk_Association	Milk iron content		holstein
1	6532008	rs110269089	C	T	ENSBTAG00000020121	ENSBTAT00000026800	intron_variant	1	5541350	63481307	69586	Milk_Association	Milk iron content		holstein
1	6532008	rs110269089	C	T	ENSBTAG00000020121	ENSBTAT00000026800	intron_variant	1	5541350	65126769	65820	Reproduction_Association	Sperm concentration		holstein
1	6532008	rs110269089	C	T	ENSBTAG00000020121	ENSBTAT00000026800	intron_variant	1	5541350	66188547	66717	Production_Association	Body weight (yearling)		charolais,gelbvieh,hereford,limousin,pinzgauer,red angus,red poll,simmental,Angus
1	6532008	rs110269089	C	T	ENSBTAG00000020121	ENSBTAT00000026800	intron_variant	1	5541350	66230111	66744	Production_Association	Body weight gain		charolais,gelbvieh,hereford,limousin,pinzgauer,red angus,red poll,simmental,Angus
1	6532008	rs110269089	C	T	ENSBTAG00000020121	ENSBTAT00000026800	intron_variant	1	5541350	66369046	66795	Production_Association	Body weight gain		charolais,gelbvieh,hereford,limousin,pinzgauer,red angus,red poll,simmental,Angus
1	6532008	rs110269089	C	T	ENSBTAG00000020121	ENSBTAT00000026800	intron_variant	1	5541350	66741648	69733	Milk_Association	Milk zinc content		holstein
1	6532008	rs110269089	C	T	ENSBTAG00000020121	ENSBTAT00000026800	intron_variant	1	5541350	66966381	70079	Milk_Association	Milk zinc content		holstein
1	6532008	rs110269089	C	T	ENSBTAG00000020121	ENSBTAT00000026800	intron_variant	1	5541350	67111145	69785	Milk_Association	Milk zinc content		holstein
1	6532008	rs110269089	C	T	ENSBTAG00000020121	ENSBTAT00000026800	intron_variant	1	5541350	67115304	70084	Milk_Association	Milk zinc content		holstein
1	6532008	rs110269089	C	T	ENSBTAG00000020121	ENSBTAT00000026800	intron_variant	1	5541350	68891078	65937	Reproduction_Association	Pregnancy rate		brahman
1	6532008	rs110269089	C	T	ENSBTAG00000020121	ENSBTAT00000026800	intron_variant	1	5541350	68891078	65990	Reproduction_Association	Age at puberty	PUBAGE	brahman
1	6532008	rs110269089	C	T	ENSBTAG00000020121	ENSBTAT00000026800	intron_variant	1	5541350	69553844	70050	Milk_Association	Milk zinc content		holstein
1	6532008	rs110269089	C	T	ENSBTAG00000020121	ENSBTAT00000026800	intron_variant	1	5541350	70460549	69729	Milk_Association	Milk zinc content		holstein
1	6532008	rs110269089	C	T	ENSBTAG00000020121	ENSBTAT00000026800	intron_variant	1	5541350	71431043	66710	Production_Association	Body weight gain		charolais,gelbvieh,hereford,limousin,pinzgauer,red angus,red poll,simmental,Angus
1	6532008	rs110269089	C	T	ENSBTAG00000020121	ENSBTAT00000026800	intron_variant	1	5541350	72070028	69808	Milk_Association	Milk zinc content		holstein
1	6532008	rs110269089	C	T	ENSBTAG00000020121	ENSBTAT00000026800	intron_variant	1	5541350	79143300	66748	Production_Association	Body weight (yearling)		charolais,gelbvieh,hereford,limousin,pinzgauer,red angus,red poll,simmental,Angus
1	6532008	rs110269089	C	T	ENSBTAG00000020121	ENSBTAT00000026800	intron_variant	1	5541350	80103971	66756	Production_Association	Body weight (yearling)		charolais,gelbvieh,hereford,limousin,pinzgauer,red angus,red poll,simmental,Angus
1	6532008	rs110269089	C	T	ENSBTAG00000020121	ENSBTAT00000026800	intron_variant	1	5541350	86029462	66798	Production_Association	Body weight gain		charolais,gelbvieh,hereford,limousin,pinzgauer,red angus,red poll,simmental,Angus
1	6532008	rs110269089	C	T	ENSBTAG00000020121	ENSBTAT00000026800	intron_variant	1	5541350	92171369	66781	Production_Association	Body weight (yearling)		charolais,gelbvieh,hereford,limousin,pinzgauer,red angus,red poll,simmental,Angus
1	6532008	rs110269089	C	T	ENSBTAG00000020121	ENSBTAT00000026800	intron_variant	1	5541350	92171369	66782	Production_Association	Body weight gain		charolais,gelbvieh,hereford,limousin,pinzgauer,red angus,red poll,simmental,Angus
1	6532008	rs110269089	C	T	ENSBTAG00000020121	ENSBTAT00000026800	intron_variant	1	5541350	98602430	66799	Production_Association	Body weight (yearling)		charolais,gelbvieh,hereford,limousin,pinzgauer,red angus,red poll,simmental,Angus
1	6532008	rs110269089	C	T	ENSBTAG00000020121	ENSBTAT00000026800	intron_variant	1	5541350	98626222	66301	Production_Association	Body weight (yearling)		charolais,gelbvieh,hereford,limousin,pinzgauer,red angus,red poll,simmental,Angus
1	6532008	rs110269089	C	T	ENSBTAG00000020121	ENSBTAT00000026800	intron_variant	1	5541350	98626222	66737	Production_Association	Body weight (weaning)		charolais,gelbvieh,hereford,limousin,pinzgauer,red angus,red poll,simmental,Angus
1	6532008	rs110269089	C	T	ENSBTAG00000020121	ENSBTAT00000026800	intron_variant	1	5541350	98626222	66738	Production_Association	Body weight gain		charolais,gelbvieh,hereford,limousin,pinzgauer,red angus,red poll,simmental,Angus
1	6532008	rs110269089	C	T	ENSBTAG00000020121	ENSBTAT00000026800	intron_variant	1	5541350	98626222	66739	Production_Association	Body weight gain		charolais,gelbvieh,hereford,limousin,pinzgauer,red angus,red poll,simmental,Angus
1	6532008	rs110269089	C	T	ENSBTAG00000020121	ENSBTAT00000026800	intron_variant	1	5541350	98702264	66800	Production_Association	Body weight (yearling)		charolais,gelbvieh,hereford,limousin,pinzgauer,red angus,red poll,simmental,Angus
1	6532008	rs110269089	C	T	ENSBTAG00000020121	ENSBTAT00000026800	intron_variant	1	5541350	100800848	65964	Production_Association	Body weight		brahman
1	6532008	rs110269089	C	T	ENSBTAG00000020121	ENSBTAT00000026800	intron_variant	1	5541350	102864215	66783	Production_Association	Body weight (birth)		charolais,gelbvieh,hereford,limousin,pinzgauer,red angus,red poll,simmental,Angus
1	6532008	rs110269089	C	T	ENSBTAG00000020121	ENSBTAT00000026800	intron_variant	1	5541350	102864215	66784	Production_Association	Body weight gain		charolais,gelbvieh,hereford,limousin,pinzgauer,red angus,red poll,simmental,Angus
1	6532008	rs110269089	C	T	ENSBTAG00000020121	ENSBTAT00000026800	intron_variant	1	5541350	109410526	66788	Production_Association	Body weight gain		charolais,gelbvieh,hereford,limousin,pinzgauer,red angus,red poll,simmental,Angus
1	6532008	rs110269089	C	T	ENSBTAG00000020121	ENSBTAT00000026800	intron_variant	1	5541350	109431453	66718	Production_Association	Body weight gain		charolais,gelbvieh,hereford,limousin,pinzgauer,red angus,red poll,simmental,Angus
1	6532008	rs110269089	C	T	ENSBTAG00000020121	ENSBTAT00000026800	intron_variant	1	5541350	109573256	66731	Production_Association	Body weight (yearling)		charolais,gelbvieh,hereford,limousin,pinzgauer,red angus,red poll,simmental,Angus
1	6532008	rs110269089	C	T	ENSBTAG00000020121	ENSBTAT00000026800	intron_variant	1	5541350	113745996	66768	Production_Association	Body weight (yearling)		charolais,gelbvieh,hereford,limousin,pinzgauer,red angus,red poll,simmental,Angus
1	6532008	rs110269089	C	T	ENSBTAG00000020121	ENSBTAT00000026800	intron_variant	1	5541350	115022228	66747	Production_Association	Body weight gain		charolais,gelbvieh,hereford,limousin,pinzgauer,red angus,red poll,simmental,Angus
1	6532008	rs110269089	C	T	ENSBTAG00000020121	ENSBTAT00000026800	intron_variant	1	5541350	116390006	70705	Milk_Association	Milk potassium content		jersey
1	6532008	rs110269089	C	T	ENSBTAG00000020121	ENSBTAT00000026800	intron_variant	1	5541350	117722977	66772	Production_Association	Body weight (yearling)		charolais,gelbvieh,hereford,limousin,pinzgauer,red angus,red poll,simmental,Angus
1	6532008	rs110269089	C	T	ENSBTAG00000020121	ENSBTAT00000026800	intron_variant	1	5541350	119062922	66774	Production_Association	Body weight (yearling)		charolais,gelbvieh,hereford,limousin,pinzgauer,red angus,red poll,simmental,Angus
1	6532008	rs110269089	C	T	ENSBTAG00000020121	ENSBTAT00000026800	intron_variant	1	5541350	119062922	66775	Production_Association	Body weight gain		charolais,gelbvieh,hereford,limousin,pinzgauer,red angus,red poll,simmental,Angus
1	6532008	rs110269089	C	T	ENSBTAG00000020121	ENSBTAT00000026800	intron_variant	1	5541350	119106846	66778	Production_Association	Body weight (yearling)		charolais,gelbvieh,hereford,limousin,pinzgauer,red angus,red poll,simmental,Angus
1	6532008	rs110269089	C	T	ENSBTAG00000020121	ENSBTAT00000026800	intron_variant	1	5541350	119106846	66779	Production_Association	Body weight gain		charolais,gelbvieh,hereford,limousin,pinzgauer,red angus,red poll,simmental,Angus
1	6532008	rs110269089	C	T	ENSBTAG00000020121	ENSBTAT00000026800	intron_variant	1	5541350	119128553	66776	Production_Association	Body weight (yearling)		charolais,gelbvieh,hereford,limousin,pinzgauer,red angus,red poll,simmental,Angus
1	6532008	rs110269089	C	T	ENSBTAG00000020121	ENSBTAT00000026800	intron_variant	1	5541350	119128553	66777	Production_Association	Body weight gain		charolais,gelbvieh,hereford,limousin,pinzgauer,red angus,red poll,simmental,Angus
1	6532008	rs110269089	C	T	ENSBTAG00000020121	ENSBTAT00000026800	intron_variant	1	5541350	119188111	65413	Production_Association	Maturity rate		brahman
1	6532008	rs110269089	C	T	ENSBTAG00000020121	ENSBTAT00000026800	intron_variant	1	5541350	119190972	66761	Production_Association	Body weight (yearling)		charolais,gelbvieh,hereford,limousin,pinzgauer,red angus,red poll,simmental,Angus
1	6532008	rs110269089	C	T	ENSBTAG00000020121	ENSBTAT00000026800	intron_variant	1	5541350	119190972	66762	Production_Association	Body weight gain		charolais,gelbvieh,hereford,limousin,pinzgauer,red angus,red poll,simmental,Angus
1	6532008	rs110269089	C	T	ENSBTAG00000020121	ENSBTAT00000026800	intron_variant	1	5541350	119226761	66745	Production_Association	Body weight (yearling)		charolais,gelbvieh,hereford,limousin,pinzgauer,red angus,red poll,simmental,Angus
1	6532008	rs110269089	C	T	ENSBTAG00000020121	ENSBTAT00000026800	intron_variant	1	5541350	119226761	66746	Production_Association	Body weight gain		charolais,gelbvieh,hereford,limousin,pinzgauer,red angus,red poll,simmental,Angus
1	6532008	rs110269089	C	T	ENSBTAG00000020121	ENSBTAT00000026800	intron_variant	1	5541350	119544498	66806	Production_Association	Body weight (yearling)		charolais,gelbvieh,hereford,limousin,pinzgauer,red angus,red poll,simmental,Angus
1	6532008	rs110269089	C	T	ENSBTAG00000020121	ENSBTAT00000026800	intron_variant	1	5541350	119544498	66807	Production_Association	Body weight (yearling)		charolais,gelbvieh,hereford,limousin,pinzgauer,red angus,red poll,simmental,Angus
1	6532008	rs110269089	C	T	ENSBTAG00000020121	ENSBTAT00000026800	intron_variant	1	5541350	119544498	66808	Production_Association	Body weight gain		charolais,gelbvieh,hereford,limousin,pinzgauer,red angus,red poll,simmental,Angus
1	6532008	rs110269089	C	T	ENSBTAG00000020121	ENSBTAT00000026800	intron_variant	1	5541350	119544498	66809	Production_Association	Body weight gain		charolais,gelbvieh,hereford,limousin,pinzgauer,red angus,red poll,simmental,Angus
1	6532008	rs110269089	C	T	ENSBTAG00000020121	ENSBTAT00000026800	intron_variant	1	5541350	119579321	66303	Production_Association	Body weight (yearling)		charolais,gelbvieh,hereford,limousin,pinzgauer,red angus,red poll,simmental,Angus
1	6532008	rs110269089	C	T	ENSBTAG00000020121	ENSBTAT00000026800	intron_variant	1	5541350	119579321	66757	Production_Association	Body weight (yearling)		charolais,gelbvieh,hereford,limousin,pinzgauer,red angus,red poll,simmental,Angus
1	6532008	rs110269089	C	T	ENSBTAG00000020121	ENSBTAT00000026800	intron_variant	1	5541350	119579321	66758	Production_Association	Body weight gain		charolais,gelbvieh,hereford,limousin,pinzgauer,red angus,red poll,simmental,Angus
1	6532008	rs110269089	C	T	ENSBTAG00000020121	ENSBTAT00000026800	intron_variant	1	5541350	119579321	66759	Production_Association	Body weight gain		charolais,gelbvieh,hereford,limousin,pinzgauer,red angus,red poll,simmental,Angus
1	6532008	rs110269089	C	T	ENSBTAG00000020121	ENSBTAT00000026800	intron_variant	1	5541350	119579321	66760	Production_Association	Body weight gain		charolais,gelbvieh,hereford,limousin,pinzgauer,red angus,red poll,simmental,Angus
1	6532008	rs110269089	C	T	ENSBTAG00000020121	ENSBTAT00000026800	intron_variant	1	5541350	119725980	66716	Production_Association	Body weight (yearling)		charolais,gelbvieh,hereford,limousin,pinzgauer,red angus,red poll,simmental,Angus
1	6532008	rs110269089	C	T	ENSBTAG00000020121	ENSBTAT00000026800	intron_variant	1	5541350	119749435	66722	Production_Association	Body weight (yearling)		charolais,gelbvieh,hereford,limousin,pinzgauer,red angus,red poll,simmental,Angus
1	6532008	rs110269089	C	T	ENSBTAG00000020121	ENSBTAT00000026800	intron_variant	1	5541350	122500902	66811	Production_Association	Body weight gain		charolais,gelbvieh,hereford,limousin,pinzgauer,red angus,red poll,simmental,Angus
1	6532008	rs110269089	C	T	ENSBTAG00000020121	ENSBTAT00000026800	intron_variant	1	5541350	122606060	66810	Production_Association	Body weight gain		charolais,gelbvieh,hereford,limousin,pinzgauer,red angus,red poll,simmental,Angus
1	6532008	rs110269089	C	T	ENSBTAG00000020121	ENSBTAT00000026800	intron_variant	1	5541350	126199442	66741	Production_Association	Body weight (yearling)		charolais,gelbvieh,hereford,limousin,pinzgauer,red angus,red poll,simmental,Angus
1	6532008	rs110269089	C	T	ENSBTAG00000020121	ENSBTAT00000026800	intron_variant	1	5541350	126606821	66812	Production_Association	Body weight (yearling)		charolais,gelbvieh,hereford,limousin,pinzgauer,red angus,red poll,simmental,Angus
1	6532008	rs110269089	C	T	ENSBTAG00000020121	ENSBTAT00000026800	intron_variant	1	5541350	128320921	66805	Production_Association	Body weight (yearling)		charolais,gelbvieh,hereford,limousin,pinzgauer,red angus,red poll,simmental,Angus
1	6532008	rs110269089	C	T	ENSBTAG00000020121	ENSBTAT00000026800	intron_variant	1	5541350	129305286	66801	Production_Association	Body weight (yearling)		charolais,gelbvieh,hereford,limousin,pinzgauer,red angus,red poll,simmental,Angus
1	6532008	rs110269089	C	T	ENSBTAG00000020121	ENSBTAT00000026800	intron_variant	1	5541350	129305286	66802	Production_Association	Body weight gain		charolais,gelbvieh,hereford,limousin,pinzgauer,red angus,red poll,simmental,Angus
1	6532008	rs110269089	C	T	ENSBTAG00000020121	ENSBTAT00000026800	intron_variant	1	5541350	129339888	66803	Production_Association	Body weight (yearling)		charolais,gelbvieh,hereford,limousin,pinzgauer,red angus,red poll,simmental,Angus
1	6532008	rs110269089	C	T	ENSBTAG00000020121	ENSBTAT00000026800	intron_variant	1	5541350	129339888	66804	Production_Association	Body weight gain		charolais,gelbvieh,hereford,limousin,pinzgauer,red angus,red poll,simmental,Angus
1	6532008	rs110269089	C	T	ENSBTAG00000020121	ENSBTAT00000026800	intron_variant	1	5541350	131806615	66815	Production_Association	Body weight (birth)		charolais,gelbvieh,hereford,limousin,pinzgauer,red angus,red poll,simmental,Angus
1	6532008	rs110269089	C	T	ENSBTAG00000020121	ENSBTAT00000026800	intron_variant	1	5541350	132112112	66705	Production_Association	Body weight (yearling)		charolais,gelbvieh,hereford,limousin,pinzgauer,red angus,red poll,simmental,Angus
1	6532008	rs110269089	C	T	ENSBTAG00000020121	ENSBTAT00000026800	intron_variant	1	5541350	132696716	66706	Production_Association	Body weight gain		charolais,gelbvieh,hereford,limousin,pinzgauer,red angus,red poll,simmental,Angus
1	6532008	rs110269089	C	T	ENSBTAG00000020121	ENSBTAT00000026800	intron_variant	1	5541350	133958930	66813	Production_Association	Body weight (yearling)		charolais,gelbvieh,hereford,limousin,pinzgauer,red angus,red poll,simmental,Angus
1	6532008	rs110269089	C	T	ENSBTAG00000020121	ENSBTAT00000026800	intron_variant	1	5541350	133958930	66814	Production_Association	Body weight gain		charolais,gelbvieh,hereford,limousin,pinzgauer,red angus,red poll,simmental,Angus
1	6532008	rs110269089	C	T	ENSBTAG00000020121	ENSBTAT00000026800	intron_variant	1	5541350	134030824	66707	Production_Association	Body weight (yearling)		charolais,gelbvieh,hereford,limousin,pinzgauer,red angus,red poll,simmental,Angus
1	6532008	rs110269089	C	T	ENSBTAG00000020121	ENSBTAT00000026800	intron_variant	1	5541350	134069581	66816	Production_Association	Body weight (yearling)		charolais,gelbvieh,hereford,limousin,pinzgauer,red angus,red poll,simmental,Angus
1	6532008	rs110269089	C	T	ENSBTAG00000020121	ENSBTAT00000026800	intron_variant	1	5541350	134069581	66817	Production_Association	Body weight gain		charolais,gelbvieh,hereford,limousin,pinzgauer,red angus,red poll,simmental,Angus
1	6532008	rs110269089	C	T	ENSBTAG00000020121	ENSBTAT00000026800	intron_variant	1	5541350	134892819	66713	Production_Association	Body weight gain		charolais,gelbvieh,hereford,limousin,pinzgauer,red angus,red poll,simmental,Angus
1	6532008	rs110269089	C	T	ENSBTAG00000020121	ENSBTAT00000026800	intron_variant	1	5541350	136079172	66708	Production_Association	Body weight (yearling)		charolais,gelbvieh,hereford,limousin,pinzgauer,red angus,red poll,simmental,Angus
1	6532008	rs110269089	C	T	ENSBTAG00000020121	ENSBTAT00000026800	intron_variant	1	5541350	138194984	69588	Milk_Association	Milk iron content		holstein
1	6532008	rs110269089	C	T	ENSBTAG00000020121	ENSBTAT00000026800	intron_variant	1	5541350	138993105	66786	Production_Association	Body weight gain		charolais,gelbvieh,hereford,limousin,pinzgauer,red angus,red poll,simmental,Angus
1	6532008	rs110269089	C	T	ENSBTAG00000020121	ENSBTAT00000026800	intron_variant	1	5541350	139090933	69961	Milk_Association	Milk iron content		holstein
1	6532008	rs110269089	C	T	ENSBTAG00000020121	ENSBTAT00000026800	intron_variant	1	5541350	139139317	69620	Milk_Association	Milk iron content		holstein
1	6532008	rs110269089	C	T	ENSBTAG00000020121	ENSBTAT00000026800	intron_variant	1	5541350	142172775	66721	Production_Association	Body weight (yearling)		charolais,gelbvieh,hereford,limousin,pinzgauer,red angus,red poll,simmental,Angus
1	6532008	rs110269089	C	T	ENSBTAG00000020121	ENSBTAT00000026800	intron_variant	1	5541350	143136829	66723	Production_Association	Body weight (yearling)		charolais,gelbvieh,hereford,limousin,pinzgauer,red angus,red poll,simmental,Angus
1	6532008	rs110269089	C	T	ENSBTAG00000020121	ENSBTAT00000026800	intron_variant	1	5541350	143517315	69976	Milk_Association	Milk iron content		holstein
1	6532008	rs110269089	C	T	ENSBTAG00000020121	ENSBTAT00000026800	intron_variant	1	5541350	143536644	69977	Milk_Association	Milk iron content		holstein
1	6532008	rs110269089	C	T	ENSBTAG00000020121	ENSBTAT00000026800	intron_variant	1	5541350	143550421	69978	Milk_Association	Milk iron content		holstein
1	6532008	rs110269089	C	T	ENSBTAG00000020121	ENSBTAT00000026800	intron_variant	1	5541350	144176042	70629	Milk_Association	Milk phosphorus content		jersey
1	6532008	rs110269089	C	T	ENSBTAG00000020121	ENSBTAT00000026800	intron_variant	1	5541350	144192032	70630	Milk_Association	Milk phosphorus content		jersey
1	6532008	rs110269089	C	T	ENSBTAG00000020121	ENSBTAT00000026800	intron_variant	1	5541350	144197152	70638	Milk_Association	Milk phosphorus content		jersey
1	6532008	rs110269089	C	T	ENSBTAG00000020121	ENSBTAT00000026800	intron_variant	1	5541350	144198520	70631	Milk_Association	Milk phosphorus content		jersey
1	6532008	rs110269089	C	T	ENSBTAG00000020121	ENSBTAT00000026800	intron_variant	1	5541350	144199805	70632	Milk_Association	Milk phosphorus content		jersey
1	6532008	rs110269089	C	T	ENSBTAG00000020121	ENSBTAT00000026800	intron_variant	1	5541350	144208359	70575	Milk_Association	Milk phosphorus content		jersey
1	6532008	rs110269089	C	T	ENSBTAG00000020121	ENSBTAT00000026800	intron_variant	1	5541350	144211730	70573	Milk_Association	Milk phosphorus content		jersey
1	6532008	rs110269089	C	T	ENSBTAG00000020121	ENSBTAT00000026800	intron_variant	1	5541350	144244163	70577	Milk_Association	Milk phosphorus content		jersey
1	6532008	rs110269089	C	T	ENSBTAG00000020121	ENSBTAT00000026800	intron_variant	1	5541350	144314268	66712	Production_Association	Body weight gain		charolais,gelbvieh,hereford,limousin,pinzgauer,red angus,red poll,simmental,Angus
1	6532008	rs110269089	C	T	ENSBTAG00000020121	ENSBTAT00000026800	intron_variant	1	5541350	144351998	70549	Milk_Association	Milk phosphorus content		jersey
1	6532008	rs110269089	C	T	ENSBTAG00000020121	ENSBTAT00000026800	intron_variant	1	5541350	144353593	70550	Milk_Association	Milk phosphorus content		jersey
1	6532008	rs110269089	C	T	ENSBTAG00000020121	ENSBTAT00000026800	intron_variant	1	5541350	144354416	70551	Milk_Association	Milk phosphorus content		jersey
1	6532008	rs110269089	C	T	ENSBTAG00000020121	ENSBTAT00000026800	intron_variant	1	5541350	144357062	70552	Milk_Association	Milk phosphorus content		jersey
1	6532008	rs110269089	C	T	ENSBTAG00000020121	ENSBTAT00000026800	intron_variant	1	5541350	144358943	70553	Milk_Association	Milk phosphorus content		jersey
1	6532008	rs110269089	C	T	ENSBTAG00000020121	ENSBTAT00000026800	intron_variant	1	5541350	144360564	70554	Milk_Association	Milk phosphorus content		jersey
1	6532008	rs110269089	C	T	ENSBTAG00000020121	ENSBTAT00000026800	intron_variant	1	5541350	144361496	70555	Milk_Association	Milk phosphorus content		jersey
1	6532008	rs110269089	C	T	ENSBTAG00000020121	ENSBTAT00000026800	intron_variant	1	5541350	144362326	70576	Milk_Association	Milk phosphorus content		jersey
1	6532008	rs110269089	C	T	ENSBTAG00000020121	ENSBTAT00000026800	intron_variant	1	5541350	144363494	70565	Milk_Association	Milk phosphorus content		jersey
1	6532008	rs110269089	C	T	ENSBTAG00000020121	ENSBTAT00000026800	intron_variant	1	5541350	144364065	70566	Milk_Association	Milk phosphorus content		jersey
1	6532008	rs110269089	C	T	ENSBTAG00000020121	ENSBTAT00000026800	intron_variant	1	5541350	144364670	70567	Milk_Association	Milk phosphorus content		jersey
1	6532008	rs110269089	C	T	ENSBTAG00000020121	ENSBTAT00000026800	intron_variant	1	5541350	144365247	70568	Milk_Association	Milk phosphorus content		jersey
1	6532008	rs110269089	C	T	ENSBTAG00000020121	ENSBTAT00000026800	intron_variant	1	5541350	144365955	70574	Milk_Association	Milk phosphorus content		jersey
1	6532008	rs110269089	C	T	ENSBTAG00000020121	ENSBTAT00000026800	intron_variant	1	5541350	144367369	70569	Milk_Association	Milk phosphorus content		jersey
1	6532008	rs110269089	C	T	ENSBTAG00000020121	ENSBTAT00000026800	intron_variant	1	5541350	144368517	70570	Milk_Association	Milk phosphorus content		jersey
1	6532008	rs110269089	C	T	ENSBTAG00000020121	ENSBTAT00000026800	intron_variant	1	5541350	144369524	70571	Milk_Association	Milk phosphorus content		jersey
1	6532008	rs110269089	C	T	ENSBTAG00000020121	ENSBTAT00000026800	intron_variant	1	5541350	144370320	70559	Milk_Association	Milk phosphorus content		jersey
1	6532008	rs110269089	C	T	ENSBTAG00000020121	ENSBTAT00000026800	intron_variant	1	5541350	144371714	70560	Milk_Association	Milk phosphorus content		jersey
1	6532008	rs110269089	C	T	ENSBTAG00000020121	ENSBTAT00000026800	intron_variant	1	5541350	144374198	70561	Milk_Association	Milk phosphorus content		jersey
1	6532008	rs110269089	C	T	ENSBTAG00000020121	ENSBTAT00000026800	intron_variant	1	5541350	144374747	70572	Milk_Association	Milk phosphorus content		jersey
1	6532008	rs110269089	C	T	ENSBTAG00000020121	ENSBTAT00000026800	intron_variant	1	5541350	144375250	70562	Milk_Association	Milk phosphorus content		jersey
1	6532008	rs110269089	C	T	ENSBTAG00000020121	ENSBTAT00000026800	intron_variant	1	5541350	144381007	70578	Milk_Association	Milk phosphorus content		jersey
1	6532008	rs110269089	C	T	ENSBTAG00000020121	ENSBTAT00000026800	intron_variant	1	5541350	144389439	70579	Milk_Association	Milk phosphorus content		jersey
1	6532008	rs110269089	C	T	ENSBTAG00000020121	ENSBTAT00000026800	intron_variant	1	5541350	144392728	70580	Milk_Association	Milk phosphorus content		jersey
1	6532008	rs110269089	C	T	ENSBTAG00000020121	ENSBTAT00000026800	intron_variant	1	5541350	144394327	70599	Milk_Association	Milk phosphorus content		jersey
1	6532008	rs110269089	C	T	ENSBTAG00000020121	ENSBTAT00000026800	intron_variant	1	5541350	144395159	70625	Milk_Association	Milk phosphorus content		jersey
1	6532008	rs110269089	C	T	ENSBTAG00000020121	ENSBTAT00000026800	intron_variant	1	5541350	144396101	70600	Milk_Association	Milk phosphorus content		jersey
1	6532008	rs110269089	C	T	ENSBTAG00000020121	ENSBTAT00000026800	intron_variant	1	5541350	144398073	70601	Milk_Association	Milk phosphorus content		jersey
1	6532008	rs110269089	C	T	ENSBTAG00000020121	ENSBTAT00000026800	intron_variant	1	5541350	144398834	70602	Milk_Association	Milk phosphorus content		jersey
1	6532008	rs110269089	C	T	ENSBTAG00000020121	ENSBTAT00000026800	intron_variant	1	5541350	144403202	70603	Milk_Association	Milk phosphorus content		jersey
1	6532008	rs110269089	C	T	ENSBTAG00000020121	ENSBTAT00000026800	intron_variant	1	5541350	144405823	70581	Milk_Association	Milk phosphorus content		jersey
1	6532008	rs110269089	C	T	ENSBTAG00000020121	ENSBTAT00000026800	intron_variant	1	5541350	144406325	70582	Milk_Association	Milk phosphorus content		jersey
1	6532008	rs110269089	C	T	ENSBTAG00000020121	ENSBTAT00000026800	intron_variant	1	5541350	144408383	70604	Milk_Association	Milk phosphorus content		jersey
1	6532008	rs110269089	C	T	ENSBTAG00000020121	ENSBTAT00000026800	intron_variant	1	5541350	144409116	70605	Milk_Association	Milk phosphorus content		jersey
1	6532008	rs110269089	C	T	ENSBTAG00000020121	ENSBTAT00000026800	intron_variant	1	5541350	144411052	70624	Milk_Association	Milk phosphorus content		jersey
1	6532008	rs110269089	C	T	ENSBTAG00000020121	ENSBTAT00000026800	intron_variant	1	5541350	144414230	70606	Milk_Association	Milk phosphorus content		jersey
1	6532008	rs110269089	C	T	ENSBTAG00000020121	ENSBTAT00000026800	intron_variant	1	5541350	144426384	70607	Milk_Association	Milk phosphorus content		jersey
1	6532008	rs110269089	C	T	ENSBTAG00000020121	ENSBTAT00000026800	intron_variant	1	5541350	144440719	70628	Milk_Association	Milk phosphorus content		jersey
1	6532008	rs110269089	C	T	ENSBTAG00000020121	ENSBTAT00000026800	intron_variant	1	5541350	144442438	70608	Milk_Association	Milk phosphorus content		jersey
1	6532008	rs110269089	C	T	ENSBTAG00000020121	ENSBTAT00000026800	intron_variant	1	5541350	144444294	70609	Milk_Association	Milk phosphorus content		jersey
1	6532008	rs110269089	C	T	ENSBTAG00000020121	ENSBTAT00000026800	intron_variant	1	5541350	144449259	70598	Milk_Association	Milk phosphorus content		jersey
1	6532008	rs110269089	C	T	ENSBTAG00000020121	ENSBTAT00000026800	intron_variant	1	5541350	144450747	70610	Milk_Association	Milk phosphorus content		jersey
1	6532008	rs110269089	C	T	ENSBTAG00000020121	ENSBTAT00000026800	intron_variant	1	5541350	144451588	70611	Milk_Association	Milk phosphorus content		jersey
1	6532008	rs110269089	C	T	ENSBTAG00000020121	ENSBTAT00000026800	intron_variant	1	5541350	144457335	70583	Milk_Association	Milk phosphorus content		jersey
1	6532008	rs110269089	C	T	ENSBTAG00000020121	ENSBTAT00000026800	intron_variant	1	5541350	144461580	70591	Milk_Association	Milk phosphorus content		jersey
1	6532008	rs110269089	C	T	ENSBTAG00000020121	ENSBTAT00000026800	intron_variant	1	5541350	144464402	70584	Milk_Association	Milk phosphorus content		jersey
1	6532008	rs110269089	C	T	ENSBTAG00000020121	ENSBTAT00000026800	intron_variant	1	5541350	144465201	70585	Milk_Association	Milk phosphorus content		jersey
1	6532008	rs110269089	C	T	ENSBTAG00000020121	ENSBTAT00000026800	intron_variant	1	5541350	144465824	70626	Milk_Association	Milk phosphorus content		jersey
1	6532008	rs110269089	C	T	ENSBTAG00000020121	ENSBTAT00000026800	intron_variant	1	5541350	144467000	70586	Milk_Association	Milk phosphorus content		jersey
1	6532008	rs110269089	C	T	ENSBTAG00000020121	ENSBTAT00000026800	intron_variant	1	5541350	144467965	70587	Milk_Association	Milk phosphorus content		jersey
1	6532008	rs110269089	C	T	ENSBTAG00000020121	ENSBTAT00000026800	intron_variant	1	5541350	144468590	70588	Milk_Association	Milk phosphorus content		jersey
1	6532008	rs110269089	C	T	ENSBTAG00000020121	ENSBTAT00000026800	intron_variant	1	5541350	144470173	70592	Milk_Association	Milk phosphorus content		jersey
1	6532008	rs110269089	C	T	ENSBTAG00000020121	ENSBTAT00000026800	intron_variant	1	5541350	144471604	70593	Milk_Association	Milk phosphorus content		jersey
1	6532008	rs110269089	C	T	ENSBTAG00000020121	ENSBTAT00000026800	intron_variant	1	5541350	144472641	70564	Milk_Association	Milk phosphorus content		jersey
1	6532008	rs110269089	C	T	ENSBTAG00000020121	ENSBTAT00000026800	intron_variant	1	5541350	144475415	70594	Milk_Association	Milk phosphorus content		jersey
1	6532008	rs110269089	C	T	ENSBTAG00000020121	ENSBTAT00000026800	intron_variant	1	5541350	144793801	70634	Milk_Association	Milk phosphorus content		jersey
1	6532008	rs110269089	C	T	ENSBTAG00000020121	ENSBTAT00000026800	intron_variant	1	5541350	144794322	70635	Milk_Association	Milk phosphorus content		jersey
1	6532008	rs110269089	C	T	ENSBTAG00000020121	ENSBTAT00000026800	intron_variant	1	5541350	144794904	70636	Milk_Association	Milk phosphorus content		jersey
1	6532008	rs110269089	C	T	ENSBTAG00000020121	ENSBTAT00000026800	intron_variant	1	5541350	144914323	70614	Milk_Association	Milk phosphorus content		jersey
1	6532008	rs110269089	C	T	ENSBTAG00000020121	ENSBTAT00000026800	intron_variant	1	5541350	146262728	70589	Milk_Association	Milk phosphorus content		jersey
1	6532008	rs110269089	C	T	ENSBTAG00000020121	ENSBTAT00000026800	intron_variant	1	5541350	146270823	70612	Milk_Association	Milk phosphorus content		jersey
1	6532008	rs110269089	C	T	ENSBTAG00000020121	ENSBTAT00000026800	intron_variant	1	5541350	146276111	70613	Milk_Association	Milk phosphorus content		jersey
1	6532008	rs110269089	C	T	ENSBTAG00000020121	ENSBTAT00000026800	intron_variant	1	5541350	146281940	70595	Milk_Association	Milk phosphorus content		jersey
1	6532008	rs110269089	C	T	ENSBTAG00000020121	ENSBTAT00000026800	intron_variant	1	5541350	146284444	70596	Milk_Association	Milk phosphorus content		jersey
1	6532008	rs110269089	C	T	ENSBTAG00000020121	ENSBTAT00000026800	intron_variant	1	5541350	146286259	70590	Milk_Association	Milk phosphorus content		jersey
1	6532008	rs110269089	C	T	ENSBTAG00000020121	ENSBTAT00000026800	intron_variant	1	5541350	146287858	70597	Milk_Association	Milk phosphorus content		jersey
1	6532008	rs110269089	C	T	ENSBTAG00000020121	ENSBTAT00000026800	intron_variant	1	5541350	146321692	70627	Milk_Association	Milk phosphorus content		jersey
1	6532008	rs110269089	C	T	ENSBTAG00000020121	ENSBTAT00000026800	intron_variant	1	5541350	146378281	70633	Milk_Association	Milk phosphorus content		jersey
1	6532008	rs110269089	C	T	ENSBTAG00000020121	ENSBTAT00000026800	intron_variant	1	5541350	146492280	70615	Milk_Association	Milk phosphorus content		jersey
1	6532008	rs110269089	C	T	ENSBTAG00000020121	ENSBTAT00000026800	intron_variant	1	5541350	146511847	70616	Milk_Association	Milk phosphorus content		jersey
1	6532008	rs110269089	C	T	ENSBTAG00000020121	ENSBTAT00000026800	intron_variant	1	5541350	146515898	70617	Milk_Association	Milk phosphorus content		jersey
1	6532008	rs110269089	C	T	ENSBTAG00000020121	ENSBTAT00000026800	intron_variant	1	5541350	146518022	70618	Milk_Association	Milk phosphorus content		jersey
1	6532008	rs110269089	C	T	ENSBTAG00000020121	ENSBTAT00000026800	intron_variant	1	5541350	146518632	70619	Milk_Association	Milk phosphorus content		jersey
1	6532008	rs110269089	C	T	ENSBTAG00000020121	ENSBTAT00000026800	intron_variant	1	5541350	146519160	70620	Milk_Association	Milk phosphorus content		jersey
1	6532008	rs110269089	C	T	ENSBTAG00000020121	ENSBTAT00000026800	intron_variant	1	5541350	146520556	70621	Milk_Association	Milk phosphorus content		jersey
1	6532008	rs110269089	C	T	ENSBTAG00000020121	ENSBTAT00000026800	intron_variant	1	5541350	146531067	70622	Milk_Association	Milk phosphorus content		jersey
1	6532008	rs110269089	C	T	ENSBTAG00000020121	ENSBTAT00000026800	intron_variant	1	5541350	146587698	66822	Production_Association	Body weight gain		charolais,gelbvieh,hereford,limousin,pinzgauer,red angus,red poll,simmental,Angus
1	6532008	rs110269089	C	T	ENSBTAG00000020121	ENSBTAT00000026800	intron_variant	1	5541350	146640701	70637	Milk_Association	Milk phosphorus content		jersey
1	6532008	rs110269089	C	T	ENSBTAG00000020121	ENSBTAT00000026800	intron_variant	1	5541350	146727160	70623	Milk_Association	Milk phosphorus content		jersey
1	6532008	rs110269089	C	T	ENSBTAG00000020121	ENSBTAT00000026800	intron_variant	1	5541350	147551011	66752	Production_Association	Body weight (yearling)		charolais,gelbvieh,hereford,limousin,pinzgauer,red angus,red poll,simmental,Angus
1	6532008	rs110269089	C	T	ENSBTAG00000020121	ENSBTAT00000026800	intron_variant	1	5541350	147551011	66753	Production_Association	Body weight gain		charolais,gelbvieh,hereford,limousin,pinzgauer,red angus,red poll,simmental,Angus
1	6532008	rs110269089	C	T	ENSBTAG00000020121	ENSBTAT00000026800	intron_variant	1	5541350	147812250	66711	Production_Association	Body weight gain		charolais,gelbvieh,hereford,limousin,pinzgauer,red angus,red poll,simmental,Angus
1	6532008	rs110269089	C	T	ENSBTAG00000020121	ENSBTAT00000026800	intron_variant	1	5541350	147978317	66785	Production_Association	Body weight gain		charolais,gelbvieh,hereford,limousin,pinzgauer,red angus,red poll,simmental,Angus
1	6532008	rs110269089	C	T	ENSBTAG00000020121	ENSBTAT00000026800	intron_variant	1	5541350	148057870	66715	Production_Association	Body weight gain		charolais,gelbvieh,hereford,limousin,pinzgauer,red angus,red poll,simmental,Angus
1	6532008	rs110269089	C	T	ENSBTAG00000020121	ENSBTAT00000026800	intron_variant	1	5541350	148351790	66819	Production_Association	Body weight (weaning)		charolais,gelbvieh,hereford,limousin,pinzgauer,red angus,red poll,simmental,Angus
1	6532008	rs110269089	C	T	ENSBTAG00000020121	ENSBTAT00000026800	intron_variant	1	5541350	148351790	66820	Production_Association	Body weight (yearling)		charolais,gelbvieh,hereford,limousin,pinzgauer,red angus,red poll,simmental,Angus
1	6532008	rs110269089	C	T	ENSBTAG00000020121	ENSBTAT00000026800	intron_variant	1	5541350	148351790	66821	Production_Association	Body weight gain		charolais,gelbvieh,hereford,limousin,pinzgauer,red angus,red poll,simmental,Angus
1	6532008	rs110269089	C	T	ENSBTAG00000020121	ENSBTAT00000026800	intron_variant	1	5541350	149852860	66818	Production_Association	Body weight gain		charolais,gelbvieh,hereford,limousin,pinzgauer,red angus,red poll,simmental,Angus
1	6532008	rs110269089	C	T	ENSBTAG00000020121	ENSBTAT00000026800	intron_variant	1	5541350	150253345	65823	Reproduction_Association	sperm counts		holstein
1	6532008	rs110269089	C	T	ENSBTAG00000020121	ENSBTAT00000026800	intron_variant	1	5541350	153050639	65408	Production_Association	Maturity rate		brahman
1	6532008	rs110269089	C	T	ENSBTAG00000020121	ENSBTAT00000026800	intron_variant	1	5541350	153056671	65409	Production_Association	Maturity rate		brahman
1	6532008	rs110269089	C	T	ENSBTAG00000020121	ENSBTAT00000026800	intron_variant	1	5541350	157395825	65414	Production_Association	Maturity rate		brahman
1	6532008	rs110269089	C	T	ENSBTAG00000020121	ENSBTAT00000026800	intron_variant	1	6243987	6809918	106518	Milk_QTL	Milk yield	MY	blonde d'aquitaine
1	6603707	rs378504844	A	G	ENSBTAG00000000201	ENSBTAT00000032432	3_prime_UTR_variant	1	5541350	8054609	66726	Production_Association	Body weight (birth)		charolais,gelbvieh,hereford,limousin,pinzgauer,red angus,red poll,simmental,Angus
1	6603707	rs378504844	A	G	ENSBTAG00000000201	ENSBTAT00000032432	3_prime_UTR_variant	1	5541350	15976406	66742	Production_Association	Body weight (yearling)		charolais,gelbvieh,hereford,limousin,pinzgauer,red angus,red poll,simmental,Angus
1	6603707	rs378504844	A	G	ENSBTAG00000000201	ENSBTAT00000032432	3_prime_UTR_variant	1	5541350	16744868	66749	Production_Association	Body weight gain		charolais,gelbvieh,hereford,limousin,pinzgauer,red angus,red poll,simmental,Angus
1	6603707	rs378504844	A	G	ENSBTAG00000000201	ENSBTAT00000032432	3_prime_UTR_variant	1	5541350	16997682	66302	Production_Association	Body weight gain		charolais,gelbvieh,hereford,limousin,pinzgauer,red angus,red poll,simmental,Angus
1	6603707	rs378504844	A	G	ENSBTAG00000000201	ENSBTAT00000032432	3_prime_UTR_variant	1	5541350	16997682	66750	Production_Association	Body weight (yearling)		charolais,gelbvieh,hereford,limousin,pinzgauer,red angus,red poll,simmental,Angus
1	6603707	rs378504844	A	G	ENSBTAG00000000201	ENSBTAT00000032432	3_prime_UTR_variant	1	5541350	17021158	66728	Production_Association	Body weight (yearling)		charolais,gelbvieh,hereford,limousin,pinzgauer,red angus,red poll,simmental,Angus
1	6603707	rs378504844	A	G	ENSBTAG00000000201	ENSBTAT00000032432	3_prime_UTR_variant	1	5541350	17021158	66729	Production_Association	Body weight gain		charolais,gelbvieh,hereford,limousin,pinzgauer,red angus,red poll,simmental,Angus
1	6603707	rs378504844	A	G	ENSBTAG00000000201	ENSBTAT00000032432	3_prime_UTR_variant	1	5541350	18285494	66823	Production_Association	Body weight gain		charolais,gelbvieh,hereford,limousin,pinzgauer,red angus,red poll,simmental,Angus
1	6603707	rs378504844	A	G	ENSBTAG00000000201	ENSBTAT00000032432	3_prime_UTR_variant	1	5541350	24278077	66790	Production_Association	Body weight (yearling)		charolais,gelbvieh,hereford,limousin,pinzgauer,red angus,red poll,simmental,Angus
1	6603707	rs378504844	A	G	ENSBTAG00000000201	ENSBTAT00000032432	3_prime_UTR_variant	1	5541350	24302227	66732	Production_Association	Body weight (yearling)		charolais,gelbvieh,hereford,limousin,pinzgauer,red angus,red poll,simmental,Angus
1	6603707	rs378504844	A	G	ENSBTAG00000000201	ENSBTAT00000032432	3_prime_UTR_variant	1	5541350	25607968	66791	Production_Association	Body weight (yearling)		charolais,gelbvieh,hereford,limousin,pinzgauer,red angus,red poll,simmental,Angus
1	6603707	rs378504844	A	G	ENSBTAG00000000201	ENSBTAT00000032432	3_prime_UTR_variant	1	5541350	28162125	66773	Production_Association	Body weight (yearling)		charolais,gelbvieh,hereford,limousin,pinzgauer,red angus,red poll,simmental,Angus
1	6603707	rs378504844	A	G	ENSBTAG00000000201	ENSBTAT00000032432	3_prime_UTR_variant	1	5541350	29084751	65407	Production_Association	Maturity rate		brahman
1	6603707	rs378504844	A	G	ENSBTAG00000000201	ENSBTAT00000032432	3_prime_UTR_variant	1	5541350	29097620	65410	Production_Association	Maturity rate		brahman
1	6603707	rs378504844	A	G	ENSBTAG00000000201	ENSBTAT00000032432	3_prime_UTR_variant	1	5541350	29098505	65412	Production_Association	Maturity rate		brahman
1	6603707	rs378504844	A	G	ENSBTAG00000000201	ENSBTAT00000032432	3_prime_UTR_variant	1	5541350	30655392	66771	Production_Association	Body weight gain		charolais,gelbvieh,hereford,limousin,pinzgauer,red angus,red poll,simmental,Angus
1	6603707	rs378504844	A	G	ENSBTAG00000000201	ENSBTAT00000032432	3_prime_UTR_variant	1	5541350	32059988	65416	Production_Association	Maturity rate		brahman
1	6603707	rs378504844	A	G	ENSBTAG00000000201	ENSBTAT00000032432	3_prime_UTR_variant	1	5541350	33376211	66765	Production_Association	Body weight (weaning)		charolais,gelbvieh,hereford,limousin,pinzgauer,red angus,red poll,simmental,Angus
1	6603707	rs378504844	A	G	ENSBTAG00000000201	ENSBTAT00000032432	3_prime_UTR_variant	1	5541350	33376211	66766	Production_Association	Body weight (yearling)		charolais,gelbvieh,hereford,limousin,pinzgauer,red angus,red poll,simmental,Angus
1	6603707	rs378504844	A	G	ENSBTAG00000000201	ENSBTAT00000032432	3_prime_UTR_variant	1	5541350	33376211	66767	Production_Association	Body weight gain		charolais,gelbvieh,hereford,limousin,pinzgauer,red angus,red poll,simmental,Angus
1	6603707	rs378504844	A	G	ENSBTAG00000000201	ENSBTAT00000032432	3_prime_UTR_variant	1	5541350	38230838	66709	Production_Association	Body weight (yearling)		charolais,gelbvieh,hereford,limousin,pinzgauer,red angus,red poll,simmental,Angus
1	6603707	rs378504844	A	G	ENSBTAG00000000201	ENSBTAT00000032432	3_prime_UTR_variant	1	5541350	41785223	66730	Production_Association	Body weight gain		charolais,gelbvieh,hereford,limousin,pinzgauer,red angus,red poll,simmental,Angus
1	6603707	rs378504844	A	G	ENSBTAG00000000201	ENSBTAT00000032432	3_prime_UTR_variant	1	5541350	41834521	66751	Production_Association	Body weight (yearling)		charolais,gelbvieh,hereford,limousin,pinzgauer,red angus,red poll,simmental,Angus
1	6603707	rs378504844	A	G	ENSBTAG00000000201	ENSBTAT00000032432	3_prime_UTR_variant	1	5541350	42890279	66733	Production_Association	Body weight (yearling)		charolais,gelbvieh,hereford,limousin,pinzgauer,red angus,red poll,simmental,Angus
1	6603707	rs378504844	A	G	ENSBTAG00000000201	ENSBTAT00000032432	3_prime_UTR_variant	1	5541350	43022635	66764	Production_Association	Body weight gain		charolais,gelbvieh,hereford,limousin,pinzgauer,red angus,red poll,simmental,Angus
1	6603707	rs378504844	A	G	ENSBTAG00000000201	ENSBTAT00000032432	3_prime_UTR_variant	1	5541350	47222095	66780	Production_Association	Body weight (yearling)		charolais,gelbvieh,hereford,limousin,pinzgauer,red angus,red poll,simmental,Angus
1	6603707	rs378504844	A	G	ENSBTAG00000000201	ENSBTAT00000032432	3_prime_UTR_variant	1	5541350	52191721	66755	Production_Association	Body weight gain		charolais,gelbvieh,hereford,limousin,pinzgauer,red angus,red poll,simmental,Angus
1	6603707	rs378504844	A	G	ENSBTAG00000000201	ENSBTAT00000032432	3_prime_UTR_variant	1	5541350	52644903	66714	Production_Association	Body weight gain		charolais,gelbvieh,hereford,limousin,pinzgauer,red angus,red poll,simmental,Angus
1	6603707	rs378504844	A	G	ENSBTAG00000000201	ENSBTAT00000032432	3_prime_UTR_variant	1	5541350	56125590	65411	Production_Association	Maturity rate		brahman
1	6603707	rs378504844	A	G	ENSBTAG00000000201	ENSBTAT00000032432	3_prime_UTR_variant	1	5541350	57590227	66743	Production_Association	Body weight (yearling)		charolais,gelbvieh,hereford,limousin,pinzgauer,red angus,red poll,simmental,Angus
1	6603707	rs378504844	A	G	ENSBTAG00000000201	ENSBTAT00000032432	3_prime_UTR_variant	1	5541350	57623355	66727	Production_Association	Body weight (yearling)		charolais,gelbvieh,hereford,limousin,pinzgauer,red angus,red poll,simmental,Angus
1	6603707	rs378504844	A	G	ENSBTAG00000000201	ENSBTAT00000032432	3_prime_UTR_variant	1	5541350	60822646	66719	Production_Association	Body weight (yearling)		charolais,gelbvieh,hereford,limousin,pinzgauer,red angus,red poll,simmental,Angus
1	6603707	rs378504844	A	G	ENSBTAG00000000201	ENSBTAT00000032432	3_prime_UTR_variant	1	5541350	60822646	66720	Production_Association	Body weight gain		charolais,gelbvieh,hereford,limousin,pinzgauer,red angus,red poll,simmental,Angus
1	6603707	rs378504844	A	G	ENSBTAG00000000201	ENSBTAT00000032432	3_prime_UTR_variant	1	5541350	61652869	66794	Production_Association	Body weight gain		charolais,gelbvieh,hereford,limousin,pinzgauer,red angus,red poll,simmental,Angus
1	6603707	rs378504844	A	G	ENSBTAG00000000201	ENSBTAT00000032432	3_prime_UTR_variant	1	5541350	61806486	66796	Production_Association	Body weight (yearling)		charolais,gelbvieh,hereford,limousin,pinzgauer,red angus,red poll,simmental,Angus
1	6603707	rs378504844	A	G	ENSBTAG00000000201	ENSBTAT00000032432	3_prime_UTR_variant	1	5541350	61806486	66797	Production_Association	Body weight gain		charolais,gelbvieh,hereford,limousin,pinzgauer,red angus,red poll,simmental,Angus
1	6603707	rs378504844	A	G	ENSBTAG00000000201	ENSBTAT00000032432	3_prime_UTR_variant	1	5541350	62148459	69564	Milk_Association	Milk iron content		holstein
1	6603707	rs378504844	A	G	ENSBTAG00000000201	ENSBTAT00000032432	3_prime_UTR_variant	1	5541350	62152914	69565	Milk_Association	Milk iron content		holstein
1	6603707	rs378504844	A	G	ENSBTAG00000000201	ENSBTAT00000032432	3_prime_UTR_variant	1	5541350	62157776	69566	Milk_Association	Milk iron content		holstein
1	6603707	rs378504844	A	G	ENSBTAG00000000201	ENSBTAT00000032432	3_prime_UTR_variant	1	5541350	62158519	69567	Milk_Association	Milk iron content		holstein
1	6603707	rs378504844	A	G	ENSBTAG00000000201	ENSBTAT00000032432	3_prime_UTR_variant	1	5541350	62159253	69568	Milk_Association	Milk iron content		holstein
1	6603707	rs378504844	A	G	ENSBTAG00000000201	ENSBTAT00000032432	3_prime_UTR_variant	1	5541350	62175373	69569	Milk_Association	Milk iron content		holstein
1	6603707	rs378504844	A	G	ENSBTAG00000000201	ENSBTAT00000032432	3_prime_UTR_variant	1	5541350	62177246	69570	Milk_Association	Milk iron content		holstein
1	6603707	rs378504844	A	G	ENSBTAG00000000201	ENSBTAT00000032432	3_prime_UTR_variant	1	5541350	63481307	69586	Milk_Association	Milk iron content		holstein
1	6603707	rs378504844	A	G	ENSBTAG00000000201	ENSBTAT00000032432	3_prime_UTR_variant	1	5541350	65126769	65820	Reproduction_Association	Sperm concentration		holstein
1	6603707	rs378504844	A	G	ENSBTAG00000000201	ENSBTAT00000032432	3_prime_UTR_variant	1	5541350	66188547	66717	Production_Association	Body weight (yearling)		charolais,gelbvieh,hereford,limousin,pinzgauer,red angus,red poll,simmental,Angus
1	6603707	rs378504844	A	G	ENSBTAG00000000201	ENSBTAT00000032432	3_prime_UTR_variant	1	5541350	66230111	66744	Production_Association	Body weight gain		charolais,gelbvieh,hereford,limousin,pinzgauer,red angus,red poll,simmental,Angus
1	6603707	rs378504844	A	G	ENSBTAG00000000201	ENSBTAT00000032432	3_prime_UTR_variant	1	5541350	66369046	66795	Production_Association	Body weight gain		charolais,gelbvieh,hereford,limousin,pinzgauer,red angus,red poll,simmental,Angus
1	6603707	rs378504844	A	G	ENSBTAG00000000201	ENSBTAT00000032432	3_prime_UTR_variant	1	5541350	66741648	69733	Milk_Association	Milk zinc content		holstein
1	6603707	rs378504844	A	G	ENSBTAG00000000201	ENSBTAT00000032432	3_prime_UTR_variant	1	5541350	66966381	70079	Milk_Association	Milk zinc content		holstein
1	6603707	rs378504844	A	G	ENSBTAG00000000201	ENSBTAT00000032432	3_prime_UTR_variant	1	5541350	67111145	69785	Milk_Association	Milk zinc content		holstein
1	6603707	rs378504844	A	G	ENSBTAG00000000201	ENSBTAT00000032432	3_prime_UTR_variant	1	5541350	67115304	70084	Milk_Association	Milk zinc content		holstein
1	6603707	rs378504844	A	G	ENSBTAG00000000201	ENSBTAT00000032432	3_prime_UTR_variant	1	5541350	68891078	65937	Reproduction_Association	Pregnancy rate		brahman
1	6603707	rs378504844	A	G	ENSBTAG00000000201	ENSBTAT00000032432	3_prime_UTR_variant	1	5541350	68891078	65990	Reproduction_Association	Age at puberty	PUBAGE	brahman
1	6603707	rs378504844	A	G	ENSBTAG00000000201	ENSBTAT00000032432	3_prime_UTR_variant	1	5541350	69553844	70050	Milk_Association	Milk zinc content		holstein
1	6603707	rs378504844	A	G	ENSBTAG00000000201	ENSBTAT00000032432	3_prime_UTR_variant	1	5541350	70460549	69729	Milk_Association	Milk zinc content		holstein
1	6603707	rs378504844	A	G	ENSBTAG00000000201	ENSBTAT00000032432	3_prime_UTR_variant	1	5541350	71431043	66710	Production_Association	Body weight gain		charolais,gelbvieh,hereford,limousin,pinzgauer,red angus,red poll,simmental,Angus
1	6603707	rs378504844	A	G	ENSBTAG00000000201	ENSBTAT00000032432	3_prime_UTR_variant	1	5541350	72070028	69808	Milk_Association	Milk zinc content		holstein
1	6603707	rs378504844	A	G	ENSBTAG00000000201	ENSBTAT00000032432	3_prime_UTR_variant	1	5541350	79143300	66748	Production_Association	Body weight (yearling)		charolais,gelbvieh,hereford,limousin,pinzgauer,red angus,red poll,simmental,Angus
1	6603707	rs378504844	A	G	ENSBTAG00000000201	ENSBTAT00000032432	3_prime_UTR_variant	1	5541350	80103971	66756	Production_Association	Body weight (yearling)		charolais,gelbvieh,hereford,limousin,pinzgauer,red angus,red poll,simmental,Angus
1	6603707	rs378504844	A	G	ENSBTAG00000000201	ENSBTAT00000032432	3_prime_UTR_variant	1	5541350	86029462	66798	Production_Association	Body weight gain		charolais,gelbvieh,hereford,limousin,pinzgauer,red angus,red poll,simmental,Angus
1	6603707	rs378504844	A	G	ENSBTAG00000000201	ENSBTAT00000032432	3_prime_UTR_variant	1	5541350	92171369	66781	Production_Association	Body weight (yearling)		charolais,gelbvieh,hereford,limousin,pinzgauer,red angus,red poll,simmental,Angus
1	6603707	rs378504844	A	G	ENSBTAG00000000201	ENSBTAT00000032432	3_prime_UTR_variant	1	5541350	92171369	66782	Production_Association	Body weight gain		charolais,gelbvieh,hereford,limousin,pinzgauer,red angus,red poll,simmental,Angus
1	6603707	rs378504844	A	G	ENSBTAG00000000201	ENSBTAT00000032432	3_prime_UTR_variant	1	5541350	98602430	66799	Production_Association	Body weight (yearling)		charolais,gelbvieh,hereford,limousin,pinzgauer,red angus,red poll,simmental,Angus
1	6603707	rs378504844	A	G	ENSBTAG00000000201	ENSBTAT00000032432	3_prime_UTR_variant	1	5541350	98626222	66301	Production_Association	Body weight (yearling)		charolais,gelbvieh,hereford,limousin,pinzgauer,red angus,red poll,simmental,Angus
1	6603707	rs378504844	A	G	ENSBTAG00000000201	ENSBTAT00000032432	3_prime_UTR_variant	1	5541350	98626222	66737	Production_Association	Body weight (weaning)		charolais,gelbvieh,hereford,limousin,pinzgauer,red angus,red poll,simmental,Angus
1	6603707	rs378504844	A	G	ENSBTAG00000000201	ENSBTAT00000032432	3_prime_UTR_variant	1	5541350	98626222	66738	Production_Association	Body weight gain		charolais,gelbvieh,hereford,limousin,pinzgauer,red angus,red poll,simmental,Angus
1	6603707	rs378504844	A	G	ENSBTAG00000000201	ENSBTAT00000032432	3_prime_UTR_variant	1	5541350	98626222	66739	Production_Association	Body weight gain		charolais,gelbvieh,hereford,limousin,pinzgauer,red angus,red poll,simmental,Angus
1	6603707	rs378504844	A	G	ENSBTAG00000000201	ENSBTAT00000032432	3_prime_UTR_variant	1	5541350	98702264	66800	Production_Association	Body weight (yearling)		charolais,gelbvieh,hereford,limousin,pinzgauer,red angus,red poll,simmental,Angus
1	6603707	rs378504844	A	G	ENSBTAG00000000201	ENSBTAT00000032432	3_prime_UTR_variant	1	5541350	100800848	65964	Production_Association	Body weight		brahman
1	6603707	rs378504844	A	G	ENSBTAG00000000201	ENSBTAT00000032432	3_prime_UTR_variant	1	5541350	102864215	66783	Production_Association	Body weight (birth)		charolais,gelbvieh,hereford,limousin,pinzgauer,red angus,red poll,simmental,Angus
1	6603707	rs378504844	A	G	ENSBTAG00000000201	ENSBTAT00000032432	3_prime_UTR_variant	1	5541350	102864215	66784	Production_Association	Body weight gain		charolais,gelbvieh,hereford,limousin,pinzgauer,red angus,red poll,simmental,Angus
1	6603707	rs378504844	A	G	ENSBTAG00000000201	ENSBTAT00000032432	3_prime_UTR_variant	1	5541350	109410526	66788	Production_Association	Body weight gain		charolais,gelbvieh,hereford,limousin,pinzgauer,red angus,red poll,simmental,Angus
1	6603707	rs378504844	A	G	ENSBTAG00000000201	ENSBTAT00000032432	3_prime_UTR_variant	1	5541350	109431453	66718	Production_Association	Body weight gain		charolais,gelbvieh,hereford,limousin,pinzgauer,red angus,red poll,simmental,Angus
1	6603707	rs378504844	A	G	ENSBTAG00000000201	ENSBTAT00000032432	3_prime_UTR_variant	1	5541350	109573256	66731	Production_Association	Body weight (yearling)		charolais,gelbvieh,hereford,limousin,pinzgauer,red angus,red poll,simmental,Angus
1	6603707	rs378504844	A	G	ENSBTAG00000000201	ENSBTAT00000032432	3_prime_UTR_variant	1	5541350	113745996	66768	Production_Association	Body weight (yearling)		charolais,gelbvieh,hereford,limousin,pinzgauer,red angus,red poll,simmental,Angus
1	6603707	rs378504844	A	G	ENSBTAG00000000201	ENSBTAT00000032432	3_prime_UTR_variant	1	5541350	115022228	66747	Production_Association	Body weight gain		charolais,gelbvieh,hereford,limousin,pinzgauer,red angus,red poll,simmental,Angus
1	6603707	rs378504844	A	G	ENSBTAG00000000201	ENSBTAT00000032432	3_prime_UTR_variant	1	5541350	116390006	70705	Milk_Association	Milk potassium content		jersey
1	6603707	rs378504844	A	G	ENSBTAG00000000201	ENSBTAT00000032432	3_prime_UTR_variant	1	5541350	117722977	66772	Production_Association	Body weight (yearling)		charolais,gelbvieh,hereford,limousin,pinzgauer,red angus,red poll,simmental,Angus
1	6603707	rs378504844	A	G	ENSBTAG00000000201	ENSBTAT00000032432	3_prime_UTR_variant	1	5541350	119062922	66774	Production_Association	Body weight (yearling)		charolais,gelbvieh,hereford,limousin,pinzgauer,red angus,red poll,simmental,Angus
1	6603707	rs378504844	A	G	ENSBTAG00000000201	ENSBTAT00000032432	3_prime_UTR_variant	1	5541350	119062922	66775	Production_Association	Body weight gain		charolais,gelbvieh,hereford,limousin,pinzgauer,red angus,red poll,simmental,Angus
1	6603707	rs378504844	A	G	ENSBTAG00000000201	ENSBTAT00000032432	3_prime_UTR_variant	1	5541350	119106846	66778	Production_Association	Body weight (yearling)		charolais,gelbvieh,hereford,limousin,pinzgauer,red angus,red poll,simmental,Angus
1	6603707	rs378504844	A	G	ENSBTAG00000000201	ENSBTAT00000032432	3_prime_UTR_variant	1	5541350	119106846	66779	Production_Association	Body weight gain		charolais,gelbvieh,hereford,limousin,pinzgauer,red angus,red poll,simmental,Angus
1	6603707	rs378504844	A	G	ENSBTAG00000000201	ENSBTAT00000032432	3_prime_UTR_variant	1	5541350	119128553	66776	Production_Association	Body weight (yearling)		charolais,gelbvieh,hereford,limousin,pinzgauer,red angus,red poll,simmental,Angus
1	6603707	rs378504844	A	G	ENSBTAG00000000201	ENSBTAT00000032432	3_prime_UTR_variant	1	5541350	119128553	66777	Production_Association	Body weight gain		charolais,gelbvieh,hereford,limousin,pinzgauer,red angus,red poll,simmental,Angus
1	6603707	rs378504844	A	G	ENSBTAG00000000201	ENSBTAT00000032432	3_prime_UTR_variant	1	5541350	119188111	65413	Production_Association	Maturity rate		brahman
1	6603707	rs378504844	A	G	ENSBTAG00000000201	ENSBTAT00000032432	3_prime_UTR_variant	1	5541350	119190972	66761	Production_Association	Body weight (yearling)		charolais,gelbvieh,hereford,limousin,pinzgauer,red angus,red poll,simmental,Angus
1	6603707	rs378504844	A	G	ENSBTAG00000000201	ENSBTAT00000032432	3_prime_UTR_variant	1	5541350	119190972	66762	Production_Association	Body weight gain		charolais,gelbvieh,hereford,limousin,pinzgauer,red angus,red poll,simmental,Angus
1	6603707	rs378504844	A	G	ENSBTAG00000000201	ENSBTAT00000032432	3_prime_UTR_variant	1	5541350	119226761	66745	Production_Association	Body weight (yearling)		charolais,gelbvieh,hereford,limousin,pinzgauer,red angus,red poll,simmental,Angus
1	6603707	rs378504844	A	G	ENSBTAG00000000201	ENSBTAT00000032432	3_prime_UTR_variant	1	5541350	119226761	66746	Production_Association	Body weight gain		charolais,gelbvieh,hereford,limousin,pinzgauer,red angus,red poll,simmental,Angus
1	6603707	rs378504844	A	G	ENSBTAG00000000201	ENSBTAT00000032432	3_prime_UTR_variant	1	5541350	119544498	66806	Production_Association	Body weight (yearling)		charolais,gelbvieh,hereford,limousin,pinzgauer,red angus,red poll,simmental,Angus
1	6603707	rs378504844	A	G	ENSBTAG00000000201	ENSBTAT00000032432	3_prime_UTR_variant	1	5541350	119544498	66807	Production_Association	Body weight (yearling)		charolais,gelbvieh,hereford,limousin,pinzgauer,red angus,red poll,simmental,Angus
1	6603707	rs378504844	A	G	ENSBTAG00000000201	ENSBTAT00000032432	3_prime_UTR_variant	1	5541350	119544498	66808	Production_Association	Body weight gain		charolais,gelbvieh,hereford,limousin,pinzgauer,red angus,red poll,simmental,Angus
1	6603707	rs378504844	A	G	ENSBTAG00000000201	ENSBTAT00000032432	3_prime_UTR_variant	1	5541350	119544498	66809	Production_Association	Body weight gain		charolais,gelbvieh,hereford,limousin,pinzgauer,red angus,red poll,simmental,Angus
1	6603707	rs378504844	A	G	ENSBTAG00000000201	ENSBTAT00000032432	3_prime_UTR_variant	1	5541350	119579321	66303	Production_Association	Body weight (yearling)		charolais,gelbvieh,hereford,limousin,pinzgauer,red angus,red poll,simmental,Angus
1	6603707	rs378504844	A	G	ENSBTAG00000000201	ENSBTAT00000032432	3_prime_UTR_variant	1	5541350	119579321	66757	Production_Association	Body weight (yearling)		charolais,gelbvieh,hereford,limousin,pinzgauer,red angus,red poll,simmental,Angus
1	6603707	rs378504844	A	G	ENSBTAG00000000201	ENSBTAT00000032432	3_prime_UTR_variant	1	5541350	119579321	66758	Production_Association	Body weight gain		charolais,gelbvieh,hereford,limousin,pinzgauer,red angus,red poll,simmental,Angus
1	6603707	rs378504844	A	G	ENSBTAG00000000201	ENSBTAT00000032432	3_prime_UTR_variant	1	5541350	119579321	66759	Production_Association	Body weight gain		charolais,gelbvieh,hereford,limousin,pinzgauer,red angus,red poll,simmental,Angus
1	6603707	rs378504844	A	G	ENSBTAG00000000201	ENSBTAT00000032432	3_prime_UTR_variant	1	5541350	119579321	66760	Production_Association	Body weight gain		charolais,gelbvieh,hereford,limousin,pinzgauer,red angus,red poll,simmental,Angus
1	6603707	rs378504844	A	G	ENSBTAG00000000201	ENSBTAT00000032432	3_prime_UTR_variant	1	5541350	119725980	66716	Production_Association	Body weight (yearling)		charolais,gelbvieh,hereford,limousin,pinzgauer,red angus,red poll,simmental,Angus
1	6603707	rs378504844	A	G	ENSBTAG00000000201	ENSBTAT00000032432	3_prime_UTR_variant	1	5541350	119749435	66722	Production_Association	Body weight (yearling)		charolais,gelbvieh,hereford,limousin,pinzgauer,red angus,red poll,simmental,Angus
1	6603707	rs378504844	A	G	ENSBTAG00000000201	ENSBTAT00000032432	3_prime_UTR_variant	1	5541350	122500902	66811	Production_Association	Body weight gain		charolais,gelbvieh,hereford,limousin,pinzgauer,red angus,red poll,simmental,Angus
1	6603707	rs378504844	A	G	ENSBTAG00000000201	ENSBTAT00000032432	3_prime_UTR_variant	1	5541350	122606060	66810	Production_Association	Body weight gain		charolais,gelbvieh,hereford,limousin,pinzgauer,red angus,red poll,simmental,Angus
1	6603707	rs378504844	A	G	ENSBTAG00000000201	ENSBTAT00000032432	3_prime_UTR_variant	1	5541350	126199442	66741	Production_Association	Body weight (yearling)		charolais,gelbvieh,hereford,limousin,pinzgauer,red angus,red poll,simmental,Angus
1	6603707	rs378504844	A	G	ENSBTAG00000000201	ENSBTAT00000032432	3_prime_UTR_variant	1	5541350	126606821	66812	Production_Association	Body weight (yearling)		charolais,gelbvieh,hereford,limousin,pinzgauer,red angus,red poll,simmental,Angus
1	6603707	rs378504844	A	G	ENSBTAG00000000201	ENSBTAT00000032432	3_prime_UTR_variant	1	5541350	128320921	66805	Production_Association	Body weight (yearling)		charolais,gelbvieh,hereford,limousin,pinzgauer,red angus,red poll,simmental,Angus
1	6603707	rs378504844	A	G	ENSBTAG00000000201	ENSBTAT00000032432	3_prime_UTR_variant	1	5541350	129305286	66801	Production_Association	Body weight (yearling)		charolais,gelbvieh,hereford,limousin,pinzgauer,red angus,red poll,simmental,Angus
1	6603707	rs378504844	A	G	ENSBTAG00000000201	ENSBTAT00000032432	3_prime_UTR_variant	1	5541350	129305286	66802	Production_Association	Body weight gain		charolais,gelbvieh,hereford,limousin,pinzgauer,red angus,red poll,simmental,Angus
1	6603707	rs378504844	A	G	ENSBTAG00000000201	ENSBTAT00000032432	3_prime_UTR_variant	1	5541350	129339888	66803	Production_Association	Body weight (yearling)		charolais,gelbvieh,hereford,limousin,pinzgauer,red angus,red poll,simmental,Angus
1	6603707	rs378504844	A	G	ENSBTAG00000000201	ENSBTAT00000032432	3_prime_UTR_variant	1	5541350	129339888	66804	Production_Association	Body weight gain		charolais,gelbvieh,hereford,limousin,pinzgauer,red angus,red poll,simmental,Angus
1	6603707	rs378504844	A	G	ENSBTAG00000000201	ENSBTAT00000032432	3_prime_UTR_variant	1	5541350	131806615	66815	Production_Association	Body weight (birth)		charolais,gelbvieh,hereford,limousin,pinzgauer,red angus,red poll,simmental,Angus
1	6603707	rs378504844	A	G	ENSBTAG00000000201	ENSBTAT00000032432	3_prime_UTR_variant	1	5541350	132112112	66705	Production_Association	Body weight (yearling)		charolais,gelbvieh,hereford,limousin,pinzgauer,red angus,red poll,simmental,Angus
1	6603707	rs378504844	A	G	ENSBTAG00000000201	ENSBTAT00000032432	3_prime_UTR_variant	1	5541350	132696716	66706	Production_Association	Body weight gain		charolais,gelbvieh,hereford,limousin,pinzgauer,red angus,red poll,simmental,Angus
1	6603707	rs378504844	A	G	ENSBTAG00000000201	ENSBTAT00000032432	3_prime_UTR_variant	1	5541350	133958930	66813	Production_Association	Body weight (yearling)		charolais,gelbvieh,hereford,limousin,pinzgauer,red angus,red poll,simmental,Angus
1	6603707	rs378504844	A	G	ENSBTAG00000000201	ENSBTAT00000032432	3_prime_UTR_variant	1	5541350	133958930	66814	Production_Association	Body weight gain		charolais,gelbvieh,hereford,limousin,pinzgauer,red angus,red poll,simmental,Angus
1	6603707	rs378504844	A	G	ENSBTAG00000000201	ENSBTAT00000032432	3_prime_UTR_variant	1	5541350	134030824	66707	Production_Association	Body weight (yearling)		charolais,gelbvieh,hereford,limousin,pinzgauer,red angus,red poll,simmental,Angus
1	6603707	rs378504844	A	G	ENSBTAG00000000201	ENSBTAT00000032432	3_prime_UTR_variant	1	5541350	134069581	66816	Production_Association	Body weight (yearling)		charolais,gelbvieh,hereford,limousin,pinzgauer,red angus,red poll,simmental,Angus
1	6603707	rs378504844	A	G	ENSBTAG00000000201	ENSBTAT00000032432	3_prime_UTR_variant	1	5541350	134069581	66817	Production_Association	Body weight gain		charolais,gelbvieh,hereford,limousin,pinzgauer,red angus,red poll,simmental,Angus
1	6603707	rs378504844	A	G	ENSBTAG00000000201	ENSBTAT00000032432	3_prime_UTR_variant	1	5541350	134892819	66713	Production_Association	Body weight gain		charolais,gelbvieh,hereford,limousin,pinzgauer,red angus,red poll,simmental,Angus
1	6603707	rs378504844	A	G	ENSBTAG00000000201	ENSBTAT00000032432	3_prime_UTR_variant	1	5541350	136079172	66708	Production_Association	Body weight (yearling)		charolais,gelbvieh,hereford,limousin,pinzgauer,red angus,red poll,simmental,Angus
1	6603707	rs378504844	A	G	ENSBTAG00000000201	ENSBTAT00000032432	3_prime_UTR_variant	1	5541350	138194984	69588	Milk_Association	Milk iron content		holstein
1	6603707	rs378504844	A	G	ENSBTAG00000000201	ENSBTAT00000032432	3_prime_UTR_variant	1	5541350	138993105	66786	Production_Association	Body weight gain		charolais,gelbvieh,hereford,limousin,pinzgauer,red angus,red poll,simmental,Angus
1	6603707	rs378504844	A	G	ENSBTAG00000000201	ENSBTAT00000032432	3_prime_UTR_variant	1	5541350	139090933	69961	Milk_Association	Milk iron content		holstein
1	6603707	rs378504844	A	G	ENSBTAG00000000201	ENSBTAT00000032432	3_prime_UTR_variant	1	5541350	139139317	69620	Milk_Association	Milk iron content		holstein
1	6603707	rs378504844	A	G	ENSBTAG00000000201	ENSBTAT00000032432	3_prime_UTR_variant	1	5541350	142172775	66721	Production_Association	Body weight (yearling)		charolais,gelbvieh,hereford,limousin,pinzgauer,red angus,red poll,simmental,Angus
1	6603707	rs378504844	A	G	ENSBTAG00000000201	ENSBTAT00000032432	3_prime_UTR_variant	1	5541350	143136829	66723	Production_Association	Body weight (yearling)		charolais,gelbvieh,hereford,limousin,pinzgauer,red angus,red poll,simmental,Angus
1	6603707	rs378504844	A	G	ENSBTAG00000000201	ENSBTAT00000032432	3_prime_UTR_variant	1	5541350	143517315	69976	Milk_Association	Milk iron content		holstein
1	6603707	rs378504844	A	G	ENSBTAG00000000201	ENSBTAT00000032432	3_prime_UTR_variant	1	5541350	143536644	69977	Milk_Association	Milk iron content		holstein
1	6603707	rs378504844	A	G	ENSBTAG00000000201	ENSBTAT00000032432	3_prime_UTR_variant	1	5541350	143550421	69978	Milk_Association	Milk iron content		holstein
1	6603707	rs378504844	A	G	ENSBTAG00000000201	ENSBTAT00000032432	3_prime_UTR_variant	1	5541350	144176042	70629	Milk_Association	Milk phosphorus content		jersey
1	6603707	rs378504844	A	G	ENSBTAG00000000201	ENSBTAT00000032432	3_prime_UTR_variant	1	5541350	144192032	70630	Milk_Association	Milk phosphorus content		jersey
1	6603707	rs378504844	A	G	ENSBTAG00000000201	ENSBTAT00000032432	3_prime_UTR_variant	1	5541350	144197152	70638	Milk_Association	Milk phosphorus content		jersey
1	6603707	rs378504844	A	G	ENSBTAG00000000201	ENSBTAT00000032432	3_prime_UTR_variant	1	5541350	144198520	70631	Milk_Association	Milk phosphorus content		jersey
1	6603707	rs378504844	A	G	ENSBTAG00000000201	ENSBTAT00000032432	3_prime_UTR_variant	1	5541350	144199805	70632	Milk_Association	Milk phosphorus content		jersey
[truncated: 52,199 more rows]
