# Supplementary material for: Survey of allele specific expression in bovine muscle
Source: Sci Rep. 2019 Mar 12;9:4297. doi: 10.1038/s41598-019-40781-6 (PMC6414783; doi:10.1038/s41598-019-40781-6)
Supplement: Supplementary file 8 — Table S7 [file 41598_2019_40781_MOESM8_ESM.xlsx]

## Sheet: GO Terms
Table S7
GO Term	Description	P-value	FDR q-value	Enrichment	N	B	n	b	GO_type
GO:0044449	contractile fiber part	6.41e-18	1.15e-14	3.03	13586	156	1867	65	Component
GO:0044424	intracellular part	3.38e-16	3.04e-13	1.08	13586	10949	1867	1628	Component
GO:0030018	Z disc	1.9e-13	1.14e-10	3.38	13586	86	1867	40	Component
GO:0044444	cytoplasmic part	2.31e-12	1.04e-09	1.13	13586	7594	1867	1181	Component
GO:0043226	organelle	3.41e-12	1.23e-09	1.12	13586	8392	1867	1286	Component
GO:0003779	actin binding	3.33e-13	1.43e-09	2.1	13586	329	1867	95	Function
GO:0043229	intracellular organelle	5.55e-12	1.66e-09	1.14	13586	7256	1867	1133	Component
GO:0043227	membrane-bounded organelle	9.19e-11	2.36e-08	1.12	13586	7584	1867	1169	Component
GO:0030029	actin filament-based process	9.55e-12	1.37e-07	2.12	13586	282	1867	82	Process
GO:0008092	cytoskeletal protein binding	9.09e-11	1.95e-07	1.63	13586	705	1867	158	Function
GO:0006936	muscle contraction	2.71e-10	1.3e-06	2.41	13586	160	1867	53	Process
GO:0003012	muscle system process	2.39e-10	1.72e-06	2.24	13586	201	1867	62	Process
GO:0008307	structural constituent of muscle	4.58e-09	6.55e-06	4.19	13586	33	1867	19	Function
GO:0051015	actin filament binding	6.91e-09	7.4e-06	2.48	13586	123	1867	42	Function
GO:0005829	cytosol	5.29e-08	1.05e-05	1.18	13586	4037	1867	654	Component
GO:0051371	muscle alpha-actinin binding	1.34e-08	1.15e-05	5.82	13586	15	1867	12	Function
GO:0043231	intracellular membrane-bounded organelle	5.17e-08	1.16e-05	1.13	13586	6048	1867	938	Component
GO:0045214	sarcomere organization	4.45e-09	1.59e-05	4.58	13586	27	1867	17	Process
GO:0031430	M band	8.99e-08	1.61e-05	4.16	13586	28	1867	16	Component
GO:0044422	organelle part	1.3e-07	2.13e-05	1.1	13586	7356	1867	1114	Component
GO:0005739	mitochondrion	1.61e-07	2.41e-05	1.39	13586	1094	1867	209	Component
GO:0030048	actin filament-based movement	8.46e-09	2.43e-05	3.26	13586	58	1867	26	Process
GO:0006941	striated muscle contraction	1.32e-08	3.14e-05	3.21	13586	59	1867	26	Process
GO:0044429	mitochondrial part	2.31e-07	3.19e-05	1.44	13586	858	1867	170	Component
GO:0031032	actomyosin structure organization	2.27e-08	3.25e-05	2.82	13586	80	1867	31	Process
GO:0070062	extracellular exosome	2.56e-07	3.29e-05	1.26	13586	2121	1867	367	Component
GO:0070252	actin-mediated cell contraction	2.1e-08	3.35e-05	3.64	13586	42	1867	21	Process
GO:0033275	actin-myosin filament sliding	1.95e-08	3.49e-05	4.09	13586	32	1867	18	Process
GO:0043230	extracellular organelle	3.55e-07	3.75e-05	1.25	13586	2134	1867	368	Component
GO:0044464	cell part	3.45e-07	3.87e-05	1.04	13586	12184	1867	1733	Component
GO:0030049	muscle filament sliding	1.95e-08	3.99e-05	4.09	13586	32	1867	18	Process
GO:1903561	extracellular vesicle	3.37e-07	4.04e-05	1.26	13586	2133	1867	368	Component
GO:0044446	intracellular organelle part	4.28e-07	4.27e-05	1.1	13586	7198	1867	1088	Component
GO:0003723	RNA binding	8.57e-08	6.12e-05	1.36	13586	1330	1867	248	Function
GO:0005924	cell-substrate adherens junction	7.19e-07	6.79e-05	1.72	13586	325	1867	77	Component
GO:0032403	protein complex binding	1.21e-07	7.44e-05	1.55	13586	617	1867	131	Function
GO:0044877	macromolecular complex binding	1.64e-07	8.8e-05	1.48	13586	769	1867	156	Function
GO:0005925	focal adhesion	9.91e-07	8.9e-05	1.72	13586	322	1867	76	Component
GO:0030055	cell-substrate junction	1.05e-06	9e-05	1.71	13586	328	1867	77	Component
GO:0051393	alpha-actinin binding	1.93e-07	9.19e-05	4.2	13586	26	1867	15	Function
GO:0016459	myosin complex	1.31e-06	0.000107	2.91	13586	55	1867	22	Component
GO:0005488	binding	2.72e-07	0.000117	1.05	13586	10991	1867	1588	Function
GO:0016460	myosin II complex	1.78e-06	0.000139	4.11	13586	23	1867	13	Component
GO:0030036	actin cytoskeleton organization	1.68e-07	0.000219	1.91	13586	240	1867	63	Process
GO:0044237	cellular metabolic process	2.03e-07	0.000242	1.11	13586	6935	1867	1055	Process
GO:0005859	muscle myosin complex	4.02e-06	0.000301	4.45	13586	18	1867	11	Component
GO:0046703	natural killer cell lectin-like receptor binding	9.17e-07	0.000357	7.28	13586	7	1867	7	Function
GO:0005634	nucleus	5.28e-06	0.000379	1.15	13586	3856	1867	611	Component
GO:0097435	supramolecular fiber organization	3.84e-07	0.000424	1.81	13586	277	1867	69	Process
GO:0031974	membrane-enclosed lumen	7.93e-06	0.000474	1.35	13586	963	1867	179	Component
GO:0070013	intracellular organelle lumen	7.93e-06	0.000491	1.35	13586	963	1867	179	Component
GO:0005912	adherens junction	7.26e-06	0.000501	1.56	13586	419	1867	90	Component
GO:0043233	organelle lumen	7.93e-06	0.000508	1.35	13586	963	1867	179	Component
GO:0043209	myelin sheath	7.93e-06	0.000527	2.1	13586	125	1867	36	Component
GO:0007010	cytoskeleton organization	5.37e-07	0.00055	1.51	13586	615	1867	128	Process
GO:0043232	intracellular non-membrane-bounded organelle	1.16e-05	0.000649	1.23	13586	1954	1867	330	Component
GO:0043228	non-membrane-bounded organelle	1.16e-05	0.000669	1.23	13586	1954	1867	330	Component
GO:0007015	actin filament organization	7.11e-07	0.00068	2.09	13586	157	1867	45	Process
GO:0032991	macromolecular complex	1.31e-05	0.000713	1.14	13586	3945	1867	620	Component
GO:0043167	ion binding	2.05e-06	0.000731	1.14	13586	4700	1867	735	Function
GO:0070161	anchoring junction	1.46e-05	0.000749	1.53	13586	432	1867	91	Component
GO:0005759	mitochondrial matrix	1.44e-05	0.000758	1.65	13586	305	1867	69	Component
GO:0005737	cytoplasm	1.52e-05	0.000758	1.16	13586	3295	1867	526	Component
GO:0097159	organic cyclic compound binding	2.3e-06	0.00076	1.14	13586	4541	1867	712	Function
GO:0005856	cytoskeleton	1.61e-05	0.000779	1.43	13586	625	1867	123	Component
GO:0043234	protein complex	1.95e-05	0.000919	1.19	13586	2526	1867	413	Component
GO:0009987	cellular process	1.21e-06	0.00102	1.05	13586	10931	1867	1576	Process
GO:1901363	heterocyclic compound binding	3.32e-06	0.00102	1.14	13586	4488	1867	703	Function
GO:0009056	catabolic process	1.17e-06	0.00105	1.31	13586	1436	1867	258	Process
GO:0042383	sarcolemma	2.33e-05	0.00107	2.5	13586	64	1867	22	Component
GO:0005515	protein binding	4.07e-06	0.00116	1.07	13586	8916	1867	1310	Function
GO:0005884	actin filament	3.15e-05	0.00141	2.66	13586	52	1867	19	Component
GO:0031982	vesicle	3.25e-05	0.00142	1.17	13586	2861	1867	460	Component
GO:0051186	cofactor metabolic process	2.27e-06	0.00172	1.63	13586	385	1867	86	Process
GO:0008150	biological_process	2.27e-06	0.00181	1.03	13586	12483	1867	1764	Process
GO:0042802	identical protein binding	6.75e-06	0.00181	1.3	13586	1286	1867	230	Function
GO:0042805	actinin binding	1e-05	0.00226	3.31	13586	33	1867	15	Function
GO:1901265	nucleoside phosphate binding	9.67e-06	0.0023	1.25	13586	1764	1867	302	Function
GO:0000166	nucleotide binding	9.22e-06	0.00232	1.25	13586	1763	1867	302	Function
GO:0006091	generation of precursor metabolites and energy	3.37e-06	0.00242	1.73	13586	282	1867	67	Process
GO:0042641	actomyosin	5.76e-05	0.00246	2.56	13586	54	1867	19	Component
GO:0032432	actin filament bundle	6.35e-05	0.00265	2.62	13586	50	1867	18	Component
GO:0097517	contractile actin filament bundle	6.89e-05	0.00275	2.69	13586	46	1867	17	Component
GO:0001725	stress fiber	6.89e-05	0.00281	2.69	13586	46	1867	17	Component
GO:0071688	striated muscle myosin thick filament assembly	4.36e-06	0.00298	5.82	13586	10	1867	8	Process
GO:0032982	myosin filament	7.87e-05	0.00307	4.09	13586	16	1867	9	Component
GO:0051287	NAD binding	1.65e-05	0.00353	2.77	13586	50	1867	19	Function
GO:0005198	structural molecule activity	1.83e-05	0.00373	1.51	13586	458	1867	95	Function
GO:0036094	small molecule binding	2.4e-05	0.00467	1.22	13586	2004	1867	335	Function
GO:0015630	microtubule cytoskeleton	0.000127	0.00486	1.94	13586	120	1867	32	Component
GO:0008152	metabolic process	1e-05	0.00652	1.08	13586	7500	1867	1116	Process
GO:0097493	structural molecule activity conferring elasticity	3.92e-05	0.00731	4.37	13586	15	1867	9	Function
GO:0031033	myosin filament organization	1.4e-05	0.00839	5.29	13586	11	1867	8	Process
GO:0006793	phosphorus metabolic process	1.5e-05	0.00859	1.24	13586	1707	1867	292	Process
GO:0031034	myosin filament assembly	1.4e-05	0.00876	5.29	13586	11	1867	8	Process
GO:0016529	sarcoplasmic reticulum	0.000235	0.00877	3.01	13586	29	1867	12	Component
GO:0003674	molecular_function	5.06e-05	0.00903	1.02	13586	12550	1867	1765	Function
GO:0050839	cell adhesion molecule binding	5.37e-05	0.00921	1.52	13586	387	1867	81	Function
GO:0044430	cytoskeletal part	0.000322	0.0118	1.24	13586	1218	1867	208	Component
GO:0033017	sarcoplasmic reticulum membrane	0.000343	0.0123	2.91	13586	30	1867	12	Component
GO:0051716	cellular response to stimulus	2.28e-05	0.0126	1.21	13586	2144	1867	356	Process
GO:0055114	oxidation-reduction process	2.37e-05	0.0126	1.39	13586	735	1867	140	Process
GO:0042221	response to chemical	2.69e-05	0.0138	1.22	13586	1933	1867	324	Process
GO:0044248	cellular catabolic process	3.07e-05	0.0152	1.29	13586	1223	1867	216	Process
GO:0071704	organic substance metabolic process	3.18e-05	0.0152	1.08	13586	7091	1867	1055	Process
GO:0043168	anion binding	9.74e-05	0.0161	1.19	13586	2221	1867	362	Function
GO:0010033	response to organic substance	3.8e-05	0.0176	1.24	13586	1568	1867	268	Process
GO:0044238	primary metabolic process	4.23e-05	0.0189	1.09	13586	6765	1867	1009	Process
GO:0031966	mitochondrial membrane	0.000582	0.0205	1.36	13586	539	1867	101	Component
GO:0045296	cadherin binding	0.000137	0.0217	1.61	13586	257	1867	57	Function
GO:1900271	regulation of long-term synaptic potentiation	5.24e-05	0.0228	3.64	13586	22	1867	11	Process
GO:0006006	glucose metabolic process	5.66e-05	0.0239	2.2	13586	86	1867	26	Process
GO:0006796	phosphate-containing compound metabolic process	6.46e-05	0.0265	1.23	13586	1626	1867	275	Process
GO:0015629	actin cytoskeleton	0.000776	0.0268	1.65	13586	176	1867	40	Component
GO:0002199	zona pellucida receptor complex	0.000804	0.0272	5.2	13586	7	1867	5	Component
GO:0015980	energy derivation by oxidation of organic compounds	7.54e-05	0.03	1.99	13586	117	1867	32	Process
GO:1901575	organic substance catabolic process	9.82e-05	0.0381	1.26	13586	1226	1867	213	Process
GO:1901564	organonitrogen compound metabolic process	0.000103	0.039	1.12	13586	4101	1867	633	Process
GO:0046034	ATP metabolic process	0.000109	0.0402	2.09	13586	94	1867	27	Process
GO:0006090	pyruvate metabolic process	0.000114	0.041	2.52	13586	52	1867	18	Process
GO:0009126	purine nucleoside monophosphate metabolic process	0.00012	0.0421	1.9	13586	130	1867	34	Process
GO:0016043	cellular component organization	0.000127	0.0424	1.13	13586	3932	1867	608	Process
GO:0033554	cellular response to stress	0.000125	0.0428	1.25	13586	1290	1867	222	Process
GO:0044281	small molecule metabolic process	0.000136	0.0444	1.24	13586	1384	1867	236	Process
GO:0005980	glycogen catabolic process	0.000147	0.0468	3.85	13586	17	1867	9	Process
GO:0016491	oxidoreductase activity	0.000342	0.0489	1.37	13586	581	1867	109	Function
GO:0097367	carbohydrate derivative binding	0.000354	0.049	1.19	13586	1781	1867	292	Function
