# Supplementary material for: Survey of allele specific expression in bovine muscle
Source: Sci Rep. 2019 Mar 12;9:4297. doi: 10.1038/s41598-019-40781-6 (PMC6414783; doi:10.1038/s41598-019-40781-6)
Supplement: Supplementary file 9 — Table S8 [file 41598_2019_40781_MOESM9_ESM.xlsx]

## Sheet: Significant Correlation
Table S8
BTA	Position	SNP ID	Transcript	Gene	Variant consequence	rho	P-value	Bonferroni
1	66717340	rs109294076	ENSBTAT00000019285	FBXO40	downstream_gene	0.64	0.00331231190807	0.0198738714484
1	66718953	rs210664723	ENSBTAT00000019285	FBXO40	downstream_gene	0.74	0.000302294081648	0.00181376448989
1	66719507	rs384814038	ENSBTAT00000019285	FBXO40	downstream_gene	0.7	0.000840746920878	0.00504448152527
1	66719828	rs209433003	ENSBTAT00000019285	FBXO40	downstream_gene	0.77	0.000122733309429	0.000736399856572
1	66721006	rs209699784	ENSBTAT00000019285	FBXO40	downstream_gene	0.63	0.00412236831703	0.0247342099022
1	66723680	rs110013999	ENSBTAT00000019285	FBXO40	intron	0.74	0.00032186240312	0.00193117441872
1	107213611	rs43260724	ENSBTAT00000064763	B3GALNT1	synonymous	0.62	0.00442002499618	0.0397802249656
1	107214222	rs207742155	ENSBTAT00000064763	B3GALNT1	downstream_gene	0.75	0.000246573466609	0.00221916119948
1	107214245	rs209391400	ENSBTAT00000064763	B3GALNT1	downstream_gene	0.67	0.00171595840451	0.0154436256406
1	107214252	rs211102958	ENSBTAT00000064763	B3GALNT1	downstream_gene	0.67	0.00171595840451	0.0154436256406
1	107214346	rs208201426	ENSBTAT00000064763	B3GALNT1	downstream_gene	0.67	0.00171595840451	0.0154436256406
1	107214735	rs210888907	ENSBTAT00000064763	B3GALNT1	downstream_gene	0.62	0.0044492299519	0.0400430695671
1	107214967	rs43260723	ENSBTAT00000064763	B3GALNT1	downstream_gene	0.62	0.0044492299519	0.0400430695671
1	112650588	rs134837808	ENSBTAT00000017301	GMPS	intron	-0.6	0.00650151332364	0.00650151332364
1	151133143	rs132945750	ENSBTAT00000050511	TTC3	intron	-0.6	0.00647277144228	0.0323638572114
1	151139707	rs133423051	ENSBTAT00000050511	TTC3	3_prime_UTR	-0.68	0.00127948623462	0.00639743117309
1	151139997	rs209579998	ENSBTAT00000050511	TTC3	3_prime_UTR	-0.68	0.00127948623462	0.00639743117309
1	151140026	rs136904677	ENSBTAT00000050511	TTC3	3_prime_UTR	-0.68	0.00127948623462	0.00639743117309
1	151140147	rs135034351	ENSBTAT00000050511	TTC3	3_prime_UTR	-0.6	0.00647277144228	0.0323638572114
2	26817979	rs209532373	ENSBTAT00000014216	BBS5	intron	-0.6	0.00697764602456	0.048843522172
2	89526882	rs211478127	ENSBTAT00000012827	AOX1	synonymous	0.81	0.0000286929704631	0.000573859409262
2	89531103	rs110796078	ENSBTAT00000012827	AOX1	intron	0.81	0.0000286046223221	0.000572092446442
2	89531364	rs134886991	ENSBTAT00000012827	AOX1	intron	-0.79	0.000050326835523	0.00100653671046
2	89531365	rs136364576	ENSBTAT00000012827	AOX1	intron	-0.79	0.000050326835523	0.00100653671046
2	89539394	rs136313435	ENSBTAT00000012827	AOX1	intron	-0.79	0.000050326835523	0.00100653671046
2	89549068	rs110264048	ENSBTAT00000012827	AOX1	intron	-0.79	0.000050326835523	0.00100653671046
2	89549796	rs136066715	ENSBTAT00000012827	AOX1	missense	-0.69	0.00103573220316	0.0207146440633
2	89550289	rs109141990	ENSBTAT00000012827	AOX1	missense	0.66	0.00205274144608	0.0410548289216
2	89550311	rs110560987	ENSBTAT00000012827	AOX1	synonymous	0.65	0.0024320214553	0.048640429106
2	89568884	rs209883586	ENSBTAT00000012827	AOX1	missense	0.79	0.000050326835523	0.00100653671046
2	89568944	rs208106707	ENSBTAT00000012827	AOX1	missense	0.78	0.0000944744229766	0.00188948845953
2	89571006	rs208374841	ENSBTAT00000012827	AOX1	missense	0.81	0.0000286929704631	0.000573859409262
2	89571030	rs109201304	ENSBTAT00000012827	AOX1	missense	0.81	0.0000286929704631	0.000573859409262
2	89576042	rs210745017	ENSBTAT00000012827	AOX1	intron	0.79	0.000050326835523	0.00100653671046
2	89577573	rs210248033	ENSBTAT00000012827	AOX1	intron	0.79	0.000050326835523	0.00100653671046
2	89577574	rs208089433	ENSBTAT00000012827	AOX1	intron	0.79	0.000050326835523	0.00100653671046
2	136105101	rs210744145	ENSBTAT00000004411	PADI2	downstream_gene	0.64	0.0033211545607	0.0265692364856
3	78258391	rs210808607	ENSBTAT00000017211	SERBP1	downstream_gene	0.69	0.00115152644695	0.00115152644695
4	58059904	.	ENSBTAT00000005770	IMMP2L	intron	-0.68	0.00124444963423	0.00746669780536
4	58059957	.	ENSBTAT00000005770	IMMP2L	intron	-0.68	0.00124444963423	0.00746669780536
4	58060473	.	ENSBTAT00000005770	IMMP2L	intron	-0.63	0.00364444403541	0.0218666642125
4	58060598	rs210397170	ENSBTAT00000005770	IMMP2L	intron	-0.71	0.000704787640895	0.00422872584537
4	58087550	.	ENSBTAT00000005770	IMMP2L	downstream_gene	-0.68	0.00124444963423	0.00746669780536
5	6268483	rs109715056	ENSBTAT00000017835	CRSP2	intron	0.62	0.00501336479057	0.00501336479057
5	74955860	rs109488885	ENSBTAT00000054074	ENSBTAG00000038652	intron	0.7	0.000858684290358	0.00171736858072
5	74957561	rs211524682	ENSBTAT00000054074	ENSBTAG00000038652	3_prime_UTR	0.63	0.00402088334772	0.00804176669545
5	99345194	rs108992023	ENSBTAT00000012735	YBX3	intron	0.61	0.00526793527144	0.0368755469001
6	3567300	rs110486317	ENSBTAT00000028988	ANXA5	intron	-0.65	0.00256123418562	0.0179286392994
6	7248445	rs137137583	ENSBTAT00000041360	5S_rRNA	downstream_gene	0.72	0.000461815987426	0.000923631974852
6	7252252	rs135438502	ENSBTAT00000041360	5S_rRNA	upstream_gene	0.81	0.0000261597242467	0.0000523194484934
6	69527269	rs137703017	ENSBTAT00000019433	LRRC66	upstream_gene	-0.83	0.0000130143592339	0.0000130143592339
7	7855096	rs41255136	ENSBTAT00000064219	FAM32A	3_prime_UTR	-0.67	0.00165669148334	0.00331338296669
7	7855396	rs43498240	ENSBTAT00000064219	FAM32A	3_prime_UTR	0.62	0.00501784097255	0.0100356819451
7	16104237	rs109497730	ENSBTAT00000015532	TYK2	3_prime_UTR	0.74	0.000336309294999	0.000672618589999
7	16104669	rs208406423	ENSBTAT00000015532	TYK2	3_prime_UTR	0.7	0.000814857122927	0.00162971424585
8	23446805	rs109724551	ENSBTAT00000061612	FOCAD	synonymous	-0.7	0.000753420863137	0.00150684172627
8	77783582	rs137416880	ENSBTAT00000006903	FRMD3	downstream_gene	-0.78	0.0000904822891445	0.000271446867434
8	77784484	rs134016453	ENSBTAT00000006903	FRMD3	downstream_gene	-0.79	0.0000574392339798	0.000172317701939
8	77785477	rs136539710	ENSBTAT00000006903	FRMD3	downstream_gene	0.69	0.00101863081421	0.00305589244263
8	85224811	rs43565285	ENSBTAT00000013807	ZNF484	missense	0.63	0.00401487916969	0.0160595166788
8	85224814	rs43565284	ENSBTAT00000013807	ZNF484	synonymous	0.66	0.00202694823131	0.00810779292526
8	85226252	rs43565282	ENSBTAT00000013807	ZNF484	missense	0.65	0.00275121935576	0.011004877423
8	85226911	rs43565278	ENSBTAT00000013807	ZNF484	synonymous	-0.6	0.00680741848605	0.0272296739442
9	38840987	rs109502016	ENSBTAT00000047557	FAM229B	missense	0.91	0.0000000932669189724	0.0000000932669189724
9	41332375	rs380090499	ENSBTAT00000047340	ENSBTAG00000026637	upstream_gene	0.86	0.00000185897121092	0.00000371794242183
9	102883520	rs383855189	ENSBTAT00000040201	MPC1	intron	0.62	0.00446502400289	0.00446502400289
9	103547625	rs211043500	ENSBTAT00000057059	UNC93A	intron	0.61	0.00572754534099	0.00572754534099
10	22054539	rs207494860	ENSBTAT00000022154	ABHD4	intron	-0.61	0.00594736904267	0.017842107128
10	22054608	rs209138907	ENSBTAT00000022154	ABHD4	intron	-0.6	0.00690455664687	0.0207136699406
11	67799350	rs135949902	ENSBTAT00000064837	ENSBTAG00000047822	downstream_gene	0.71	0.000672910617078	0.0141311229586
13	42968687	rs41629939	ENSBTAT00000005595	CST7	intron	0.68	0.00149264594682	0.00597058378728
13	43027722	rs41691181	ENSBTAT00000005603	APMAP	upstream_gene	-0.75	0.000187758146952	0.000187758146952
13	43268229	rs137842237	ENSBTAT00000055083	ANKRD16	3_prime_UTR	0.6	0.00704460899906	0.0140892179981
13	43268458	rs135529117	ENSBTAT00000055083	ANKRD16	downstream_gene	0.63	0.00353299464519	0.00706598929038
13	47418207	rs109763272	ENSBTAT00000040292	PRNP	3_prime_UTR	-0.61	0.00579666030887	0.00579666030887
14	32197778	rs43043119	ENSBTAT00000027975	TRIM55	intron	0.61	0.00523980922805	0.0366786645964
14	32198144	rs43043116	ENSBTAT00000027975	TRIM55	intron	0.61	0.00533266746175	0.0373286722323
15	29531144	rs108995670	ENSBTAT00000009643	ATP5L	downstream_gene	-0.87	0.00000116078719554	0.00000116078719554
15	52388936	rs109308452	ENSBTAT00000018851	RNF121	missense	0.61	0.00564256747223	0.0225702698889
15	52397747	rs380961388	ENSBTAT00000018851	RNF121	intron	0.6	0.00660914839347	0.0264365935739
15	52413864	rs110730720	ENSBTAT00000018851	RNF121	downstream_gene	0.64	0.00328990155264	0.0131596062106
18	58136316	rs133685502	ENSBTAT00000052047	ZNF613	intron	0.65	0.00262375170506	0.00262375170506
19	22631480	rs210704704	ENSBTAT00000025501	GLOD4	upstream_gene	-0.71	0.000600700204731	0.00180210061419
19	22634535	rs209205840	ENSBTAT00000025501	GLOD4	intron	-0.75	0.000215078194534	0.000645234583601
19	22634537	rs209875668	ENSBTAT00000025501	GLOD4	intron	-0.78	0.0000959406275214	0.000287821882564
21	33647157	rs137844508	ENSBTAT00000016179	IMP3	3_prime_UTR	-0.6	0.00694648597513	0.0277859439005
21	33647218	rs134305019	ENSBTAT00000016179	IMP3	3_prime_UTR	-0.65	0.00244765809301	0.00979063237204
21	33647442	rs133150935	ENSBTAT00000016179	IMP3	3_prime_UTR	-0.63	0.00370865072843	0.0148346029137
25	21582752	rs133672432	ENSBTAT00000019217	PLK1	upstream_gene	0.63	0.00414082256234	0.00828164512469
26	16777912	rs210725632	ENSBTAT00000003743	SORBS1	intron	0.71	0.000605120718659	0.00181536215598
26	16778970	rs208624368	ENSBTAT00000003743	SORBS1	intron	0.69	0.0011779291476	0.00353378744279
26	16782675	rs109793800	ENSBTAT00000003743	SORBS1	intron	0.65	0.00246973358205	0.00740920074616
26	35196439	rs209749130	ENSBTAT00000006447	ABLIM1	downstream_gene	-0.62	0.00489212586071	0.0146763775821
28	29370009	rs135227364	ENSBTAT00000000407	NUDT13	downstream_gene	-0.66	0.00213980805724	0.00641942417172
28	29370010	rs136619496	ENSBTAT00000000407	NUDT13	downstream_gene	-0.66	0.00213980805724	0.00641942417172
28	29841599	rs133579306	ENSBTAT00000003617	FUT11	downstream_gene	-0.63	0.00382081095112	0.00382081095112
29	9968634	rs384440166	ENSBTAT00000000579	CREBZF	intron	0.68	0.00131637901385	0.00131637901385
29	12486563	rs136608384	ENSBTAT00000009837	CCDC90B	3_prime_UTR	-0.62	0.0043930377778	0.0043930377778
29	42614815	rs380167341	ENSBTAT00000046152	ATL3	downstream_gene	-0.6	0.00631495507199	0.0442046855039
29	45062407	rs110296866	ENSBTAT00000015948	SLC29A2	intron	-0.74	0.000329157084298	0.000658314168597
