# Supplementary material for: Survey of allele specific expression in bovine muscle
Source: Sci Rep. 2019 Mar 12;9:4297. doi: 10.1038/s41598-019-40781-6 (PMC6414783; doi:10.1038/s41598-019-40781-6)
Supplement: Supplementary file 10 — Table S9 [file 41598_2019_40781_MOESM10_ESM.xlsx]

## Sheet: miRNA results
Table S9
Gene	BTA	Position	SNP ID	Alleles	Strand	miRNA	Impacting allele	Score
CCDC90B	29	12486563	rs136608384	G/T	+	bta-mir-1193	G	154
CCDC90B	29	12486563	rs136608384	G/T	+	bta-mir-126	T	144
CCDC90B	29	12486563	rs136608384	G/T	+	bta-mir-1287	G	144
CCDC90B	29	12486563	rs136608384	G/T	+	bta-mir-133a-1	G	143
CCDC90B	29	12486563	rs136608384	G/T	+	bta-mir-1434	G	146
CCDC90B	29	12486563	rs136608384	G/T	+	bta-mir-153-1	G	141
CCDC90B	29	12486563	rs136608384	G/T	+	bta-mir-1814a	T	159
CCDC90B	29	12486563	rs136608384	G/T	+	bta-mir-199c	G	155
CCDC90B	29	12486563	rs136608384	G/T	+	bta-mir-2285j-2	T	145
CCDC90B	29	12486563	rs136608384	G/T	+	bta-mir-2319a	T	144
CCDC90B	29	12486563	rs136608384	G/T	+	bta-mir-2343	G	143
CCDC90B	29	12486563	rs136608384	G/T	+	bta-mir-2412	G	141
CCDC90B	29	12486563	rs136608384	G/T	+	bta-mir-2419	T	144
CCDC90B	29	12486563	rs136608384	G/T	+	bta-mir-2464	T	146
CCDC90B	29	12486563	rs136608384	G/T	+	bta-mir-28	T	147
CCDC90B	29	12486563	rs136608384	G/T	+	bta-mir-329b	T	140
CCDC90B	29	12486563	rs136608384	G/T	+	bta-mir-340	G	172
CCDC90B	29	12486563	rs136608384	G/T	+	bta-mir-367	G	166
CCDC90B	29	12486563	rs136608384	G/T	+	bta-mir-376e	T	177
CCDC90B	29	12486563	rs136608384	G/T	+	bta-mir-378b	G	143
CCDC90B	29	12486563	rs136608384	G/T	+	bta-mir-379	T	145
CCDC90B	29	12486563	rs136608384	G/T	+	bta-mir-410	T	175
CCDC90B	29	12486563	rs136608384	G/T	+	bta-mir-411a	T	157
CCDC90B	29	12486563	rs136608384	G/T	+	bta-mir-411b	T	146
CCDC90B	29	12486563	rs136608384	G/T	+	bta-mir-423	G	157
CCDC90B	29	12486563	rs136608384	G/T	+	bta-mir-424	G	143
CCDC90B	29	12486563	rs136608384	G/T	+	bta-mir-433	G	142
CCDC90B	29	12486563	rs136608384	G/T	+	bta-mir-7-3	T	152
CCDC90B	29	12486563	rs136608384	G/T	+	bta-mir-7861	G	140
FAM32A	7	7855096	rs41255136	C/A	-	bta-mir-122	C	146
FAM32A	7	7855096	rs41255136	C/A	-	bta-mir-1249	A	148
FAM32A	7	7855096	rs41255136	C/A	-	bta-mir-125b-2	C	200
FAM32A	7	7855096	rs41255136	C/A	-	bta-mir-130b	C	143
FAM32A	7	7855096	rs41255136	C/A	-	bta-mir-132	C	147
FAM32A	7	7855096	rs41255136	C/A	-	bta-mir-149	A	176
FAM32A	7	7855096	rs41255136	C/A	-	bta-mir-151	C	151
FAM32A	7	7855096	rs41255136	C/A	-	bta-mir-17	A	145
FAM32A	7	7855096	rs41255136	C/A	-	bta-mir-1814b	C	144
FAM32A	7	7855096	rs41255136	C/A	-	bta-mir-186	A	148
FAM32A	7	7855096	rs41255136	C/A	-	bta-mir-188	C	158
FAM32A	7	7855096	rs41255136	C/A	-	bta-mir-194-2	C	166
FAM32A	7	7855096	rs41255136	C/A	-	bta-mir-196a-2	A	171
FAM32A	7	7855096	rs41255136	C/A	-	bta-mir-200c	C	151
FAM32A	7	7855096	rs41255136	C/A	-	bta-mir-2284c	C	147
FAM32A	7	7855096	rs41255136	C/A	-	bta-mir-2284z-6	A	141
FAM32A	7	7855096	rs41255136	C/A	-	bta-mir-2285af-1	C	142
FAM32A	7	7855096	rs41255136	C/A	-	bta-mir-2285n-6	C	141
FAM32A	7	7855096	rs41255136	C/A	-	bta-mir-2285q	C	141
FAM32A	7	7855096	rs41255136	C/A	-	bta-mir-2287	A	162
FAM32A	7	7855096	rs41255136	C/A	-	bta-mir-2292	C	172
FAM32A	7	7855096	rs41255136	C/A	-	bta-mir-2307	A	166
FAM32A	7	7855096	rs41255136	C/A	-	bta-mir-2308	A	155
FAM32A	7	7855096	rs41255136	C/A	-	bta-mir-2327	C	179
FAM32A	7	7855096	rs41255136	C/A	-	bta-mir-2336	A	145
FAM32A	7	7855096	rs41255136	C/A	-	bta-mir-2351	A	147
FAM32A	7	7855096	rs41255136	C/A	-	bta-mir-2352	A	143
FAM32A	7	7855096	rs41255136	C/A	-	bta-mir-2373	C	152
FAM32A	7	7855096	rs41255136	C/A	-	bta-mir-2388	C	169
FAM32A	7	7855096	rs41255136	C/A	-	bta-mir-23b	A	165
FAM32A	7	7855096	rs41255136	C/A	-	bta-mir-2405	C	140
FAM32A	7	7855096	rs41255136	C/A	-	bta-mir-2410	A	175
FAM32A	7	7855096	rs41255136	C/A	-	bta-mir-2438	C	175
FAM32A	7	7855096	rs41255136	C/A	-	bta-mir-2468	A	141
FAM32A	7	7855096	rs41255136	C/A	-	bta-mir-2882	C	140
FAM32A	7	7855096	rs41255136	C/A	-	bta-mir-2886	A	142
FAM32A	7	7855096	rs41255136	C/A	-	bta-mir-2892	C	141
FAM32A	7	7855096	rs41255136	C/A	-	bta-mir-2895	A	149
FAM32A	7	7855096	rs41255136	C/A	-	bta-mir-29a	A	142
FAM32A	7	7855096	rs41255136	C/A	-	bta-mir-29b-2	A	160
FAM32A	7	7855096	rs41255136	C/A	-	bta-mir-29e	A	156
FAM32A	7	7855096	rs41255136	C/A	-	bta-mir-30d	C	140
FAM32A	7	7855096	rs41255136	C/A	-	bta-mir-3578	C	140
FAM32A	7	7855096	rs41255136	C/A	-	bta-mir-363	A	146
FAM32A	7	7855096	rs41255136	C/A	-	bta-mir-378-1	C	213
FAM32A	7	7855096	rs41255136	C/A	-	bta-mir-378c	A	144
FAM32A	7	7855096	rs41255136	C/A	-	bta-mir-383	A	153
FAM32A	7	7855096	rs41255136	C/A	-	bta-mir-411a	A	175
FAM32A	7	7855096	rs41255136	C/A	-	bta-mir-412	A	146
FAM32A	7	7855096	rs41255136	C/A	-	bta-mir-421	A	141
FAM32A	7	7855096	rs41255136	C/A	-	bta-mir-4449	C	173
FAM32A	7	7855096	rs41255136	C/A	-	bta-mir-487a	C	141
FAM32A	7	7855096	rs41255136	C/A	-	bta-mir-542	A	156
FAM32A	7	7855096	rs41255136	C/A	-	bta-mir-6120	A	143
FAM32A	7	7855096	rs41255136	C/A	-	bta-mir-615	C	171
FAM32A	7	7855096	rs41255136	C/A	-	bta-mir-6533	C	144
FAM32A	7	7855096	rs41255136	C/A	-	bta-mir-7691	A	142
FAM32A	7	7855096	rs41255136	C/A	-	bta-mir-7863	A	144
FAM32A	7	7855096	rs41255136	C/A	-	bta-mir-7865	A	149
FAM32A	7	7855096	rs41255136	C/A	-	bta-mir-92a-2	A	152
FAM32A	7	7855096	rs41255136	C/A	-	bta-mir-92b	C	177
FAM32A	7	7855396	rs43498240	C/T	-	bta-mir-1225	C	141
FAM32A	7	7855396	rs43498240	C/T	-	bta-mir-133b	T	143
FAM32A	7	7855396	rs43498240	C/T	-	bta-mir-138-1	T	144
FAM32A	7	7855396	rs43498240	C/T	-	bta-mir-141	T	146
FAM32A	7	7855396	rs43498240	C/T	-	bta-mir-152	T	146
FAM32A	7	7855396	rs43498240	C/T	-	bta-mir-1814c	C	152
FAM32A	7	7855396	rs43498240	C/T	-	bta-mir-181c	T	156
FAM32A	7	7855396	rs43498240	C/T	-	bta-mir-19b	C	180
FAM32A	7	7855396	rs43498240	C/T	-	bta-mir-200c	T	177
FAM32A	7	7855396	rs43498240	C/T	-	bta-mir-20b	C	157
FAM32A	7	7855396	rs43498240	C/T	-	bta-mir-2284n	C	145
FAM32A	7	7855396	rs43498240	C/T	-	bta-mir-2284y-3	C	146
FAM32A	7	7855396	rs43498240	C/T	-	bta-mir-2284y-4	C	145
FAM32A	7	7855396	rs43498240	C/T	-	bta-mir-2284z-6	C	146
FAM32A	7	7855396	rs43498240	C/T	-	bta-mir-2285k-2	C	174
FAM32A	7	7855396	rs43498240	C/T	-	bta-mir-2285q	T	141
FAM32A	7	7855396	rs43498240	C/T	-	bta-mir-2299	C	141
FAM32A	7	7855396	rs43498240	C/T	-	bta-mir-2303	C	211
FAM32A	7	7855396	rs43498240	C/T	-	bta-mir-2306	C	150
FAM32A	7	7855396	rs43498240	C/T	-	bta-mir-2312	C	145
FAM32A	7	7855396	rs43498240	C/T	-	bta-mir-2315	C	168
FAM32A	7	7855396	rs43498240	C/T	-	bta-mir-2346	C	146
FAM32A	7	7855396	rs43498240	C/T	-	bta-mir-2354	C	164
FAM32A	7	7855396	rs43498240	C/T	-	bta-mir-2357	T	141
FAM32A	7	7855396	rs43498240	C/T	-	bta-mir-2359	T	169
FAM32A	7	7855396	rs43498240	C/T	-	bta-mir-2363-1	T	190
FAM32A	7	7855396	rs43498240	C/T	-	bta-mir-2371	C	163
FAM32A	7	7855396	rs43498240	C/T	-	bta-mir-2396	C	146
FAM32A	7	7855396	rs43498240	C/T	-	bta-mir-2405	C	169
FAM32A	7	7855396	rs43498240	C/T	-	bta-mir-2417	C	153
FAM32A	7	7855396	rs43498240	C/T	-	bta-mir-2430	T	144
FAM32A	7	7855396	rs43498240	C/T	-	bta-mir-2449	C	142
FAM32A	7	7855396	rs43498240	C/T	-	bta-mir-2478	C	140
FAM32A	7	7855396	rs43498240	C/T	-	bta-mir-302a	C	181
FAM32A	7	7855396	rs43498240	C/T	-	bta-mir-30a	T	140
FAM32A	7	7855396	rs43498240	C/T	-	bta-mir-31	T	155
FAM32A	7	7855396	rs43498240	C/T	-	bta-mir-3432b	C	217
FAM32A	7	7855396	rs43498240	C/T	-	bta-mir-34c	C	151
FAM32A	7	7855396	rs43498240	C/T	-	bta-mir-3602	T	142
FAM32A	7	7855396	rs43498240	C/T	-	bta-mir-371	T	141
FAM32A	7	7855396	rs43498240	C/T	-	bta-mir-378c	C	171
FAM32A	7	7855396	rs43498240	C/T	-	bta-mir-381	T	173
FAM32A	7	7855396	rs43498240	C/T	-	bta-mir-3956	T	141
FAM32A	7	7855396	rs43498240	C/T	-	bta-mir-484	C	141
FAM32A	7	7855396	rs43498240	C/T	-	bta-mir-487a	T	156
FAM32A	7	7855396	rs43498240	C/T	-	bta-mir-493	C	143
FAM32A	7	7855396	rs43498240	C/T	-	bta-mir-496	C	149
FAM32A	7	7855396	rs43498240	C/T	-	bta-mir-551a	C	149
FAM32A	7	7855396	rs43498240	C/T	-	bta-mir-584-8	C	152
FAM32A	7	7855396	rs43498240	C/T	-	bta-mir-631	C	154
FAM32A	7	7855396	rs43498240	C/T	-	bta-mir-6522	T	148
FAM32A	7	7855396	rs43498240	C/T	-	bta-mir-658	T	143
FAM32A	7	7855396	rs43498240	C/T	-	bta-mir-660	C	140
FAM32A	7	7855396	rs43498240	C/T	-	bta-mir-670	C	162
FAM32A	7	7855396	rs43498240	C/T	-	bta-mir-764	T	164
FAM32A	7	7855396	rs43498240	C/T	-	bta-mir-7857	C	140
FAM32A	7	7855396	rs43498240	C/T	-	bta-mir-940	C	141
FAM32A	7	7855396	rs43498240	C/T	-	bta-mir-99a	T	148
IMP3	21	33647157	rs137844508	G/T	+	bta-mir-122	G	154
IMP3	21	33647157	rs137844508	G/T	+	bta-mir-1256	T	145
IMP3	21	33647157	rs137844508	G/T	+	bta-mir-153-2	T	152
IMP3	21	33647157	rs137844508	G/T	+	bta-mir-191	T	151
IMP3	21	33647157	rs137844508	G/T	+	bta-mir-193b	T	152
IMP3	21	33647157	rs137844508	G/T	+	bta-mir-196b	G	146
IMP3	21	33647157	rs137844508	G/T	+	bta-mir-210	G	184
IMP3	21	33647157	rs137844508	G/T	+	bta-mir-212	G	153
IMP3	21	33647157	rs137844508	G/T	+	bta-mir-2284y-4	T	144
IMP3	21	33647157	rs137844508	G/T	+	bta-mir-2284y-5	T	146
IMP3	21	33647157	rs137844508	G/T	+	bta-mir-2285n-4	T	140
IMP3	21	33647157	rs137844508	G/T	+	bta-mir-2296	T	159
IMP3	21	33647157	rs137844508	G/T	+	bta-mir-2303	G	158
IMP3	21	33647157	rs137844508	G/T	+	bta-mir-2304	G	150
IMP3	21	33647157	rs137844508	G/T	+	bta-mir-2313	T	141
IMP3	21	33647157	rs137844508	G/T	+	bta-mir-2342	T	140
IMP3	21	33647157	rs137844508	G/T	+	bta-mir-2361	T	154
IMP3	21	33647157	rs137844508	G/T	+	bta-mir-2395	G	142
IMP3	21	33647157	rs137844508	G/T	+	bta-mir-24-1	T	171
IMP3	21	33647157	rs137844508	G/T	+	bta-mir-2435	G	144
IMP3	21	33647157	rs137844508	G/T	+	bta-mir-2436	G	142
IMP3	21	33647157	rs137844508	G/T	+	bta-mir-2451	T	141
IMP3	21	33647157	rs137844508	G/T	+	bta-mir-2461	G	140
IMP3	21	33647157	rs137844508	G/T	+	bta-mir-2469	G	143
IMP3	21	33647157	rs137844508	G/T	+	bta-mir-2478	T	145
IMP3	21	33647157	rs137844508	G/T	+	bta-mir-2480	T	145
IMP3	21	33647157	rs137844508	G/T	+	bta-mir-2894	T	140
IMP3	21	33647157	rs137844508	G/T	+	bta-mir-30a	T	147
IMP3	21	33647157	rs137844508	G/T	+	bta-mir-320a-2	G	145
IMP3	21	33647157	rs137844508	G/T	+	bta-mir-3578	G	141
IMP3	21	33647157	rs137844508	G/T	+	bta-mir-410	T	146
IMP3	21	33647157	rs137844508	G/T	+	bta-mir-4286-1	T	146
IMP3	21	33647157	rs137844508	G/T	+	bta-mir-495	T	152
IMP3	21	33647157	rs137844508	G/T	+	bta-mir-500	G	151
IMP3	21	33647157	rs137844508	G/T	+	bta-mir-502a-2	G	147
IMP3	21	33647157	rs137844508	G/T	+	bta-mir-584-8	G	169
IMP3	21	33647157	rs137844508	G/T	+	bta-mir-6529a	G	151
IMP3	21	33647157	rs137844508	G/T	+	bta-mir-6530	T	141
IMP3	21	33647157	rs137844508	G/T	+	bta-mir-6535	G	147
IMP3	21	33647157	rs137844508	G/T	+	bta-mir-758	G	148
IMP3	21	33647157	rs137844508	G/T	+	bta-mir-9-1	T	142
IMP3	21	33647157	rs137844508	G/T	+	bta-mir-9-2	T	152
IMP3	21	33647157	rs137844508	G/T	+	bta-mir-935	G	142
IMP3	21	33647218	rs134305019	G/T	+	bta-let-7a-2	G	145
IMP3	21	33647218	rs134305019	G/T	+	bta-mir-101-1	G	171
IMP3	21	33647218	rs134305019	G/T	+	bta-mir-106a	G	157
IMP3	21	33647218	rs134305019	G/T	+	bta-mir-1-1	T	140
IMP3	21	33647218	rs134305019	G/T	+	bta-mir-125a	G	142
IMP3	21	33647218	rs134305019	G/T	+	bta-mir-1291	G	162
IMP3	21	33647218	rs134305019	G/T	+	bta-mir-134	T	144
IMP3	21	33647218	rs134305019	G/T	+	bta-mir-136	G	148
IMP3	21	33647218	rs134305019	G/T	+	bta-mir-138-1	G	144
IMP3	21	33647218	rs134305019	G/T	+	bta-mir-153-2	G	177
IMP3	21	33647218	rs134305019	G/T	+	bta-mir-197	G	142
IMP3	21	33647218	rs134305019	G/T	+	bta-mir-200a	G	141
IMP3	21	33647218	rs134305019	G/T	+	bta-mir-21	T	143
IMP3	21	33647218	rs134305019	G/T	+	bta-mir-2284e	T	146
IMP3	21	33647218	rs134305019	G/T	+	bta-mir-2284y-4	G	170
IMP3	21	33647218	rs134305019	G/T	+	bta-mir-2284y-5	T	147
IMP3	21	33647218	rs134305019	G/T	+	bta-mir-2285af-2	G	145
IMP3	21	33647218	rs134305019	G/T	+	bta-mir-2285c	G	157
IMP3	21	33647218	rs134305019	G/T	+	bta-mir-2285e-1	T	140
IMP3	21	33647218	rs134305019	G/T	+	bta-mir-2285k-2	G	175
IMP3	21	33647218	rs134305019	G/T	+	bta-mir-2285n-3	G	156
IMP3	21	33647218	rs134305019	G/T	+	bta-mir-2287	G	141
IMP3	21	33647218	rs134305019	G/T	+	bta-mir-2319b	T	146
IMP3	21	33647218	rs134305019	G/T	+	bta-mir-2343	G	140
IMP3	21	33647218	rs134305019	G/T	+	bta-mir-2359	G	153
IMP3	21	33647218	rs134305019	G/T	+	bta-mir-2361	G	147
IMP3	21	33647218	rs134305019	G/T	+	bta-mir-2372	G	144
IMP3	21	33647218	rs134305019	G/T	+	bta-mir-2375	T	142
IMP3	21	33647218	rs134305019	G/T	+	bta-mir-2404-1	T	143
IMP3	21	33647218	rs134305019	G/T	+	bta-mir-2405	G	140
IMP3	21	33647218	rs134305019	G/T	+	bta-mir-2418	G	147
IMP3	21	33647218	rs134305019	G/T	+	bta-mir-2448	T	148
IMP3	21	33647218	rs134305019	G/T	+	bta-mir-2469	G	143
IMP3	21	33647218	rs134305019	G/T	+	bta-mir-2470	G	175
IMP3	21	33647218	rs134305019	G/T	+	bta-mir-26c	G	141
IMP3	21	33647218	rs134305019	G/T	+	bta-mir-2904-1	G	140
IMP3	21	33647218	rs134305019	G/T	+	bta-mir-2904-2	G	140
IMP3	21	33647218	rs134305019	G/T	+	bta-mir-2904-3	G	140
IMP3	21	33647218	rs134305019	G/T	+	bta-mir-296	G	141
IMP3	21	33647218	rs134305019	G/T	+	bta-mir-29a	G	156
IMP3	21	33647218	rs134305019	G/T	+	bta-mir-3120	T	169
IMP3	21	33647218	rs134305019	G/T	+	bta-mir-320a-1	G	154
IMP3	21	33647218	rs134305019	G/T	+	bta-mir-320a-2	G	145
IMP3	21	33647218	rs134305019	G/T	+	bta-mir-329b	G	149
IMP3	21	33647218	rs134305019	G/T	+	bta-mir-370	T	140
IMP3	21	33647218	rs134305019	G/T	+	bta-mir-378-1	G	147
IMP3	21	33647218	rs134305019	G/T	+	bta-mir-381	G	181
IMP3	21	33647218	rs134305019	G/T	+	bta-mir-382	G	149
IMP3	21	33647218	rs134305019	G/T	+	bta-mir-409a	T	149
IMP3	21	33647218	rs134305019	G/T	+	bta-mir-411b	T	155
IMP3	21	33647218	rs134305019	G/T	+	bta-mir-421	G	163
IMP3	21	33647218	rs134305019	G/T	+	bta-mir-4286-1	T	143
IMP3	21	33647218	rs134305019	G/T	+	bta-mir-485	T	141
IMP3	21	33647218	rs134305019	G/T	+	bta-mir-487a	G	166
IMP3	21	33647218	rs134305019	G/T	+	bta-mir-491	T	141
IMP3	21	33647218	rs134305019	G/T	+	bta-mir-532	G	147
IMP3	21	33647218	rs134305019	G/T	+	bta-mir-584-3	T	154
IMP3	21	33647218	rs134305019	G/T	+	bta-mir-584-5	G	143
IMP3	21	33647218	rs134305019	G/T	+	bta-mir-6120	G	167
IMP3	21	33647218	rs134305019	G/T	+	bta-mir-6123	T	144
IMP3	21	33647218	rs134305019	G/T	+	bta-mir-615	G	195
IMP3	21	33647218	rs134305019	G/T	+	bta-mir-6518	G	149
IMP3	21	33647218	rs134305019	G/T	+	bta-mir-6519	T	158
IMP3	21	33647218	rs134305019	G/T	+	bta-mir-652	G	155
IMP3	21	33647218	rs134305019	G/T	+	bta-mir-6527	T	155
IMP3	21	33647218	rs134305019	G/T	+	bta-mir-677	G	178
IMP3	21	33647218	rs134305019	G/T	+	bta-mir-7691	T	143
IMP3	21	33647218	rs134305019	G/T	+	bta-mir-7861	G	148
IMP3	21	33647218	rs134305019	G/T	+	bta-mir-92b	T	147
IMP3	21	33647442	rs133150935	T/C	+	bta-let-7a-3	C	153
IMP3	21	33647442	rs133150935	T/C	+	bta-mir-101-1	C	147
IMP3	21	33647442	rs133150935	T/C	+	bta-mir-124a-1	C	172
IMP3	21	33647442	rs133150935	T/C	+	bta-mir-1256	T	152
IMP3	21	33647442	rs133150935	T/C	+	bta-mir-126	T	153
IMP3	21	33647442	rs133150935	T/C	+	bta-mir-138-2	T	140
IMP3	21	33647442	rs133150935	T/C	+	bta-mir-200a	C	182
IMP3	21	33647442	rs133150935	T/C	+	bta-mir-204	C	153
IMP3	21	33647442	rs133150935	T/C	+	bta-mir-208b	T	140
IMP3	21	33647442	rs133150935	T/C	+	bta-mir-224	C	144
IMP3	21	33647442	rs133150935	T/C	+	bta-mir-2284aa-1	C	160
IMP3	21	33647442	rs133150935	T/C	+	bta-mir-2284b	T	143
IMP3	21	33647442	rs133150935	T/C	+	bta-mir-2284g	T	165
IMP3	21	33647442	rs133150935	T/C	+	bta-mir-2284j	C	140
IMP3	21	33647442	rs133150935	T/C	+	bta-mir-2284m	T	147
IMP3	21	33647442	rs133150935	T/C	+	bta-mir-2284p	T	152
IMP3	21	33647442	rs133150935	T/C	+	bta-mir-2284s	T	154
IMP3	21	33647442	rs133150935	T/C	+	bta-mir-2284y-3	C	140
IMP3	21	33647442	rs133150935	T/C	+	bta-mir-2284z-6	C	143
IMP3	21	33647442	rs133150935	T/C	+	bta-mir-2284z-7	T	144
IMP3	21	33647442	rs133150935	T/C	+	bta-mir-2285ac	C	156
IMP3	21	33647442	rs133150935	T/C	+	bta-mir-2285e-1	T	163
IMP3	21	33647442	rs133150935	T/C	+	bta-mir-2285k-4	C	157
IMP3	21	33647442	rs133150935	T/C	+	bta-mir-2285m-1	T	146
IMP3	21	33647442	rs133150935	T/C	+	bta-mir-2285o-1	T	167
IMP3	21	33647442	rs133150935	T/C	+	bta-mir-2298	T	155
IMP3	21	33647442	rs133150935	T/C	+	bta-mir-2303	C	157
IMP3	21	33647442	rs133150935	T/C	+	bta-mir-2304	C	167
IMP3	21	33647442	rs133150935	T/C	+	bta-mir-2319b	C	147
IMP3	21	33647442	rs133150935	T/C	+	bta-mir-2329-1	T	145
IMP3	21	33647442	rs133150935	T/C	+	bta-mir-2329-2	T	146
IMP3	21	33647442	rs133150935	T/C	+	bta-mir-2335	C	179
IMP3	21	33647442	rs133150935	T/C	+	bta-mir-2337	T	142
IMP3	21	33647442	rs133150935	T/C	+	bta-mir-2340	C	164
IMP3	21	33647442	rs133150935	T/C	+	bta-mir-2344	C	144
IMP3	21	33647442	rs133150935	T/C	+	bta-mir-2345	T	141
IMP3	21	33647442	rs133150935	T/C	+	bta-mir-2351	T	168
IMP3	21	33647442	rs133150935	T/C	+	bta-mir-2362	T	184
IMP3	21	33647442	rs133150935	T/C	+	bta-mir-2367	C	161
IMP3	21	33647442	rs133150935	T/C	+	bta-mir-2375	T	144
IMP3	21	33647442	rs133150935	T/C	+	bta-mir-2383	C	143
IMP3	21	33647442	rs133150935	T/C	+	bta-mir-2392	T	142
IMP3	21	33647442	rs133150935	T/C	+	bta-mir-2394	C	141
IMP3	21	33647442	rs133150935	T/C	+	bta-mir-2395	C	146
IMP3	21	33647442	rs133150935	T/C	+	bta-mir-2411	C	152
IMP3	21	33647442	rs133150935	T/C	+	bta-mir-2431	T	154
IMP3	21	33647442	rs133150935	T/C	+	bta-mir-2444	C	147
IMP3	21	33647442	rs133150935	T/C	+	bta-mir-2448	C	147
IMP3	21	33647442	rs133150935	T/C	+	bta-mir-2898	T	155
IMP3	21	33647442	rs133150935	T/C	+	bta-mir-30b	C	166
IMP3	21	33647442	rs133150935	T/C	+	bta-mir-320a-2	T	147
IMP3	21	33647442	rs133150935	T/C	+	bta-mir-330	T	141
IMP3	21	33647442	rs133150935	T/C	+	bta-mir-338	C	145
IMP3	21	33647442	rs133150935	T/C	+	bta-mir-3596	T	144
IMP3	21	33647442	rs133150935	T/C	+	bta-mir-361	C	143
IMP3	21	33647442	rs133150935	T/C	+	bta-mir-377	T	165
IMP3	21	33647442	rs133150935	T/C	+	bta-mir-378c	T	163
IMP3	21	33647442	rs133150935	T/C	+	bta-mir-380	C	151
IMP3	21	33647442	rs133150935	T/C	+	bta-mir-382	T	176
IMP3	21	33647442	rs133150935	T/C	+	bta-mir-411c	C	142
IMP3	21	33647442	rs133150935	T/C	+	bta-mir-489	C	167
IMP3	21	33647442	rs133150935	T/C	+	bta-mir-584-2	C	142
IMP3	21	33647442	rs133150935	T/C	+	bta-mir-584-3	C	163
IMP3	21	33647442	rs133150935	T/C	+	bta-mir-584-6	C	147
IMP3	21	33647442	rs133150935	T/C	+	bta-mir-584-7	C	154
IMP3	21	33647442	rs133150935	T/C	+	bta-mir-584-8	T	148
IMP3	21	33647442	rs133150935	T/C	+	bta-mir-6518	T	148
IMP3	21	33647442	rs133150935	T/C	+	bta-mir-652	T	143
IMP3	21	33647442	rs133150935	T/C	+	bta-mir-6525	T	140
IMP3	21	33647442	rs133150935	T/C	+	bta-mir-6533	T	170
IMP3	21	33647442	rs133150935	T/C	+	bta-mir-658	C	140
IMP3	21	33647442	rs133150935	T/C	+	bta-mir-677	T	146
IMP3	21	33647442	rs133150935	T/C	+	bta-mir-759	T	183
IMP3	21	33647442	rs133150935	T/C	+	bta-mir-764	C	172
IMP3	21	33647442	rs133150935	T/C	+	bta-mir-7857	C	145
IMP3	21	33647442	rs133150935	T/C	+	bta-mir-876	C	154
PRNP	13	47418207	rs109763272	G/A	+	bta-mir-105a	G	150
PRNP	13	47418207	rs109763272	G/A	+	bta-mir-107	G	162
PRNP	13	47418207	rs109763272	G/A	+	bta-mir-1287	G	154
PRNP	13	47418207	rs109763272	G/A	+	bta-mir-140	A	153
PRNP	13	47418207	rs109763272	G/A	+	bta-mir-16a	G	150
PRNP	13	47418207	rs109763272	G/A	+	bta-mir-190a	A	159
PRNP	13	47418207	rs109763272	G/A	+	bta-mir-19a	A	140
PRNP	13	47418207	rs109763272	G/A	+	bta-mir-2284z-7	A	143
PRNP	13	47418207	rs109763272	G/A	+	bta-mir-2406	G	164
PRNP	13	47418207	rs109763272	G/A	+	bta-mir-2411	G	149
PRNP	13	47418207	rs109763272	G/A	+	bta-mir-2489	A	161
PRNP	13	47418207	rs109763272	G/A	+	bta-mir-329a	G	148
PRNP	13	47418207	rs109763272	G/A	+	bta-mir-450b	G	170
PRNP	13	47418207	rs109763272	G/A	+	bta-mir-503	G	157
TTC3	1	151139997	rs209579998	T/C	+	bta-let-7b	T	140
TTC3	1	151139997	rs209579998	T/C	+	bta-mir-10a	C	167
TTC3	1	151139997	rs209579998	T/C	+	bta-mir-1193	T	141
TTC3	1	151139997	rs209579998	T/C	+	bta-mir-126	C	143
TTC3	1	151139997	rs209579998	T/C	+	bta-mir-128-1	T	140
TTC3	1	151139997	rs209579998	T/C	+	bta-mir-130a	C	140
TTC3	1	151139997	rs209579998	T/C	+	bta-mir-134	T	146
TTC3	1	151139997	rs209579998	T/C	+	bta-mir-143	T	142
TTC3	1	151139997	rs209579998	T/C	+	bta-mir-145	T	182
TTC3	1	151139997	rs209579998	T/C	+	bta-mir-150	C	145
TTC3	1	151139997	rs209579998	T/C	+	bta-mir-154a	C	156
TTC3	1	151139997	rs209579998	T/C	+	bta-mir-1603	T	150
TTC3	1	151139997	rs209579998	T/C	+	bta-mir-1777a	T	147
TTC3	1	151139997	rs209579998	T/C	+	bta-mir-1777b	C	145
TTC3	1	151139997	rs209579998	T/C	+	bta-mir-184	T	142
TTC3	1	151139997	rs209579998	T/C	+	bta-mir-188	T	143
TTC3	1	151139997	rs209579998	T/C	+	bta-mir-190b	T	143
TTC3	1	151139997	rs209579998	T/C	+	bta-mir-196a-2	C	145
TTC3	1	151139997	rs209579998	T/C	+	bta-mir-19a	T	143
TTC3	1	151139997	rs209579998	T/C	+	bta-mir-202	C	153
TTC3	1	151139997	rs209579998	T/C	+	bta-mir-210	T	147
TTC3	1	151139997	rs209579998	T/C	+	bta-mir-2284aa-4	T	144
TTC3	1	151139997	rs209579998	T/C	+	bta-mir-2284r	C	141
TTC3	1	151139997	rs209579998	T/C	+	bta-mir-2284z-3	C	142
TTC3	1	151139997	rs209579998	T/C	+	bta-mir-2285ac	C	148
TTC3	1	151139997	rs209579998	T/C	+	bta-mir-2285f-2	T	177
TTC3	1	151139997	rs209579998	T/C	+	bta-mir-2285j-2	T	141
TTC3	1	151139997	rs209579998	T/C	+	bta-mir-2285l	T	144
TTC3	1	151139997	rs209579998	T/C	+	bta-mir-2285n-2	C	144
TTC3	1	151139997	rs209579998	T/C	+	bta-mir-2300a	C	168
TTC3	1	151139997	rs209579998	T/C	+	bta-mir-2312	T	142
TTC3	1	151139997	rs209579998	T/C	+	bta-mir-2329-2	T	150
TTC3	1	151139997	rs209579998	T/C	+	bta-mir-2333	C	155
TTC3	1	151139997	rs209579998	T/C	+	bta-mir-2342	T	146
TTC3	1	151139997	rs209579998	T/C	+	bta-mir-2344	C	140
TTC3	1	151139997	rs209579998	T/C	+	bta-mir-2346	T	147
TTC3	1	151139997	rs209579998	T/C	+	bta-mir-2348	C	157
TTC3	1	151139997	rs209579998	T/C	+	bta-mir-2374	C	157
TTC3	1	151139997	rs209579998	T/C	+	bta-mir-2376	C	141
TTC3	1	151139997	rs209579998	T/C	+	bta-mir-2415	C	161
TTC3	1	151139997	rs209579998	T/C	+	bta-mir-2420	T	153
TTC3	1	151139997	rs209579998	T/C	+	bta-mir-2433	T	150
TTC3	1	151139997	rs209579998	T/C	+	bta-mir-2471	T	142
TTC3	1	151139997	rs209579998	T/C	+	bta-mir-2473	C	144
TTC3	1	151139997	rs209579998	T/C	+	bta-mir-2477	T	144
TTC3	1	151139997	rs209579998	T/C	+	bta-mir-26a-1	T	154
TTC3	1	151139997	rs209579998	T/C	+	bta-mir-2888-2	T	143
TTC3	1	151139997	rs209579998	T/C	+	bta-mir-2891	T	181
TTC3	1	151139997	rs209579998	T/C	+	bta-mir-30a	C	142
TTC3	1	151139997	rs209579998	T/C	+	bta-mir-320b	T	150
TTC3	1	151139997	rs209579998	T/C	+	bta-mir-3533	T	140
TTC3	1	151139997	rs209579998	T/C	+	bta-mir-3601	T	153
TTC3	1	151139997	rs209579998	T/C	+	bta-mir-3604-1	T	153
TTC3	1	151139997	rs209579998	T/C	+	bta-mir-3660	T	155
TTC3	1	151139997	rs209579998	T/C	+	bta-mir-370	C	142
TTC3	1	151139997	rs209579998	T/C	+	bta-mir-3956	T	167
TTC3	1	151139997	rs209579998	T/C	+	bta-mir-409a	C	145
TTC3	1	151139997	rs209579998	T/C	+	bta-mir-409b	T	166
TTC3	1	151139997	rs209579998	T/C	+	bta-mir-411a	T	167
TTC3	1	151139997	rs209579998	T/C	+	bta-mir-429	T	157
TTC3	1	151139997	rs209579998	T/C	+	bta-mir-483	C	149
TTC3	1	151139997	rs209579998	T/C	+	bta-mir-574	C	156
TTC3	1	151139997	rs209579998	T/C	+	bta-mir-584-5	T	167
TTC3	1	151139997	rs209579998	T/C	+	bta-mir-584-8	T	147
TTC3	1	151139997	rs209579998	T/C	+	bta-mir-592	C	160
TTC3	1	151139997	rs209579998	T/C	+	bta-mir-6521	C	143
TTC3	1	151139997	rs209579998	T/C	+	bta-mir-6523a	C	183
TTC3	1	151139997	rs209579998	T/C	+	bta-mir-6527	C	141
TTC3	1	151139997	rs209579998	T/C	+	bta-mir-6535	T	153
TTC3	1	151139997	rs209579998	T/C	+	bta-mir-6536-1	T	150
TTC3	1	151139997	rs209579998	T/C	+	bta-mir-6536-2	T	150
TTC3	1	151139997	rs209579998	T/C	+	bta-mir-759	T	184
TTC3	1	151139997	rs209579998	T/C	+	bta-mir-99a	C	146
TTC3	1	151140026	rs136904677	C/T	+	bta-let-7a-3	C	149
TTC3	1	151140026	rs136904677	C/T	+	bta-let-7b	C	140
TTC3	1	151140026	rs136904677	C/T	+	bta-let-7d	T	187
TTC3	1	151140026	rs136904677	C/T	+	bta-mir-103-1	C	140
TTC3	1	151140026	rs136904677	C/T	+	bta-mir-125b-2	C	164
TTC3	1	151140026	rs136904677	C/T	+	bta-mir-188	C	143
TTC3	1	151140026	rs136904677	C/T	+	bta-mir-202	C	142
TTC3	1	151140026	rs136904677	C/T	+	bta-mir-208b	C	186
TTC3	1	151140026	rs136904677	C/T	+	bta-mir-214	T	146
TTC3	1	151140026	rs136904677	C/T	+	bta-mir-218-2	C	141
TTC3	1	151140026	rs136904677	C/T	+	bta-mir-2284w	C	172
TTC3	1	151140026	rs136904677	C/T	+	bta-mir-2285k-3	T	150
TTC3	1	151140026	rs136904677	C/T	+	bta-mir-2285m-3	T	143
TTC3	1	151140026	rs136904677	C/T	+	bta-mir-2285m-4	T	179
TTC3	1	151140026	rs136904677	C/T	+	bta-mir-2285q	C	163
TTC3	1	151140026	rs136904677	C/T	+	bta-mir-2291	T	167
TTC3	1	151140026	rs136904677	C/T	+	bta-mir-2299	T	150
TTC3	1	151140026	rs136904677	C/T	+	bta-mir-2304	T	173
TTC3	1	151140026	rs136904677	C/T	+	bta-mir-2355	T	142
TTC3	1	151140026	rs136904677	C/T	+	bta-mir-2380	T	170
TTC3	1	151140026	rs136904677	C/T	+	bta-mir-2406	T	146
TTC3	1	151140026	rs136904677	C/T	+	bta-mir-2430	T	149
TTC3	1	151140026	rs136904677	C/T	+	bta-mir-2898	T	149
TTC3	1	151140026	rs136904677	C/T	+	bta-mir-3600	C	144
TTC3	1	151140026	rs136904677	C/T	+	bta-mir-3604-2	T	150
TTC3	1	151140026	rs136904677	C/T	+	bta-mir-3613a	T	142
TTC3	1	151140026	rs136904677	C/T	+	bta-mir-363	T	144
TTC3	1	151140026	rs136904677	C/T	+	bta-mir-369	C	150
TTC3	1	151140026	rs136904677	C/T	+	bta-mir-370	T	149
TTC3	1	151140026	rs136904677	C/T	+	bta-mir-412	C	165
TTC3	1	151140026	rs136904677	C/T	+	bta-mir-4286-2	T	152
TTC3	1	151140026	rs136904677	C/T	+	bta-mir-431	C	141
TTC3	1	151140026	rs136904677	C/T	+	bta-mir-4657	C	140
TTC3	1	151140026	rs136904677	C/T	+	bta-mir-551b	T	169
TTC3	1	151140026	rs136904677	C/T	+	bta-mir-6517	T	140
TTC3	1	151140026	rs136904677	C/T	+	bta-mir-6518	C	158
TTC3	1	151140026	rs136904677	C/T	+	bta-mir-7691	T	167
TTC3	1	151140147	rs135034351	A/G	+	bta-mir-103-2	G	150
TTC3	1	151140147	rs135034351	A/G	+	bta-mir-1197	G	171
TTC3	1	151140147	rs135034351	A/G	+	bta-mir-1251	G	146
TTC3	1	151140147	rs135034351	A/G	+	bta-mir-1256	G	155
TTC3	1	151140147	rs135034351	A/G	+	bta-mir-136	G	159
TTC3	1	151140147	rs135034351	A/G	+	bta-mir-153-1	G	148
TTC3	1	151140147	rs135034351	A/G	+	bta-mir-1584	G	142
TTC3	1	151140147	rs135034351	A/G	+	bta-mir-15a	G	156
TTC3	1	151140147	rs135034351	A/G	+	bta-mir-1777a	A	142
TTC3	1	151140147	rs135034351	A/G	+	bta-mir-181c	G	181
TTC3	1	151140147	rs135034351	A/G	+	bta-mir-1839	A	205
TTC3	1	151140147	rs135034351	A/G	+	bta-mir-187	A	143
TTC3	1	151140147	rs135034351	A/G	+	bta-mir-193a	G	149
TTC3	1	151140147	rs135034351	A/G	+	bta-mir-194-1	G	148
TTC3	1	151140147	rs135034351	A/G	+	bta-mir-200a	G	143
TTC3	1	151140147	rs135034351	A/G	+	bta-mir-216b	G	177
TTC3	1	151140147	rs135034351	A/G	+	bta-mir-22	G	168
TTC3	1	151140147	rs135034351	A/G	+	bta-mir-2284aa-4	G	165
TTC3	1	151140147	rs135034351	A/G	+	bta-mir-2284k	G	143
TTC3	1	151140147	rs135034351	A/G	+	bta-mir-2284s	G	157
TTC3	1	151140147	rs135034351	A/G	+	bta-mir-2284u	G	145
TTC3	1	151140147	rs135034351	A/G	+	bta-mir-2284y-2	G	184
TTC3	1	151140147	rs135034351	A/G	+	bta-mir-2284y-4	G	145
TTC3	1	151140147	rs135034351	A/G	+	bta-mir-2285b-2	G	145
TTC3	1	151140147	rs135034351	A/G	+	bta-mir-2285k-2	G	164
TTC3	1	151140147	rs135034351	A/G	+	bta-mir-2285k-5	G	167
TTC3	1	151140147	rs135034351	A/G	+	bta-mir-2285l	G	167
TTC3	1	151140147	rs135034351	A/G	+	bta-mir-2285m-2	G	142
TTC3	1	151140147	rs135034351	A/G	+	bta-mir-2285m-3	G	175
TTC3	1	151140147	rs135034351	A/G	+	bta-mir-2285n-3	G	156
TTC3	1	151140147	rs135034351	A/G	+	bta-mir-2285n-4	G	153
TTC3	1	151140147	rs135034351	A/G	+	bta-mir-2285n-7	G	175
TTC3	1	151140147	rs135034351	A/G	+	bta-mir-2285o-3	A	175
TTC3	1	151140147	rs135034351	A/G	+	bta-mir-2298	G	142
TTC3	1	151140147	rs135034351	A/G	+	bta-mir-2303	G	147
TTC3	1	151140147	rs135034351	A/G	+	bta-mir-2311	G	156
TTC3	1	151140147	rs135034351	A/G	+	bta-mir-2319a	A	161
TTC3	1	151140147	rs135034351	A/G	+	bta-mir-2325a	G	146
TTC3	1	151140147	rs135034351	A/G	+	bta-mir-2336	G	171
TTC3	1	151140147	rs135034351	A/G	+	bta-mir-2365	A	197
TTC3	1	151140147	rs135034351	A/G	+	bta-mir-2376	G	148
TTC3	1	151140147	rs135034351	A/G	+	bta-mir-2382	G	143
TTC3	1	151140147	rs135034351	A/G	+	bta-mir-2400	G	147
TTC3	1	151140147	rs135034351	A/G	+	bta-mir-2420	G	189
TTC3	1	151140147	rs135034351	A/G	+	bta-mir-2424	G	158
TTC3	1	151140147	rs135034351	A/G	+	bta-mir-2429	A	150
TTC3	1	151140147	rs135034351	A/G	+	bta-mir-2432	G	156
TTC3	1	151140147	rs135034351	A/G	+	bta-mir-2433	G	147
TTC3	1	151140147	rs135034351	A/G	+	bta-mir-2477	G	145
TTC3	1	151140147	rs135034351	A/G	+	bta-mir-25	G	141
TTC3	1	151140147	rs135034351	A/G	+	bta-mir-2893	G	141
TTC3	1	151140147	rs135034351	A/G	+	bta-mir-2898	G	146
TTC3	1	151140147	rs135034351	A/G	+	bta-mir-2901	A	147
TTC3	1	151140147	rs135034351	A/G	+	bta-mir-29b-2	G	180
TTC3	1	151140147	rs135034351	A/G	+	bta-mir-29e	G	176
TTC3	1	151140147	rs135034351	A/G	+	bta-mir-331	G	144
TTC3	1	151140147	rs135034351	A/G	+	bta-mir-335	G	159
TTC3	1	151140147	rs135034351	A/G	+	bta-mir-3432a-1	A	158
TTC3	1	151140147	rs135034351	A/G	+	bta-mir-3602	A	144
TTC3	1	151140147	rs135034351	A/G	+	bta-mir-376e	G	181
TTC3	1	151140147	rs135034351	A/G	+	bta-mir-411b	G	164
TTC3	1	151140147	rs135034351	A/G	+	bta-mir-411c	A	154
TTC3	1	151140147	rs135034351	A/G	+	bta-mir-412	G	149
TTC3	1	151140147	rs135034351	A/G	+	bta-mir-4523	G	146
TTC3	1	151140147	rs135034351	A/G	+	bta-mir-485	G	152
TTC3	1	151140147	rs135034351	A/G	+	bta-mir-584-1	A	147
TTC3	1	151140147	rs135034351	A/G	+	bta-mir-584-7	G	143
TTC3	1	151140147	rs135034351	A/G	+	bta-mir-653	G	143
TTC3	1	151140147	rs135034351	A/G	+	bta-mir-6533	G	143
TTC3	1	151140147	rs135034351	A/G	+	bta-mir-6535	G	142
TTC3	1	151140147	rs135034351	A/G	+	bta-mir-664b	A	143
TTC3	1	151140147	rs135034351	A/G	+	bta-mir-7859	G	191
TTC3	1	151140147	rs135034351	A/G	+	bta-mir-7863	G	162
TTC3	1	151140147	rs135034351	A/G	+	bta-mir-876	A	142
TYK2	7	16104669	rs208406423	C/A	-	bta-let-7a-2	A	146
TYK2	7	16104669	rs208406423	C/A	-	bta-mir-1-1	A	166
TYK2	7	16104669	rs208406423	C/A	-	bta-mir-1248-2	A	163
TYK2	7	16104669	rs208406423	C/A	-	bta-mir-1282	A	142
TYK2	7	16104669	rs208406423	C/A	-	bta-mir-147	A	147
TYK2	7	16104669	rs208406423	C/A	-	bta-mir-182	A	145
TYK2	7	16104669	rs208406423	C/A	-	bta-mir-1842	C	141
TYK2	7	16104669	rs208406423	C/A	-	bta-mir-190b	A	142
TYK2	7	16104669	rs208406423	C/A	-	bta-mir-196a-2	A	143
TYK2	7	16104669	rs208406423	C/A	-	bta-mir-200a	A	143
TYK2	7	16104669	rs208406423	C/A	-	bta-mir-2284ac	A	149
TYK2	7	16104669	rs208406423	C/A	-	bta-mir-2284g	C	142
TYK2	7	16104669	rs208406423	C/A	-	bta-mir-2284z-1	A	143
TYK2	7	16104669	rs208406423	C/A	-	bta-mir-2285v	A	149
TYK2	7	16104669	rs208406423	C/A	-	bta-mir-2285z	A	141
TYK2	7	16104669	rs208406423	C/A	-	bta-mir-2292	A	141
TYK2	7	16104669	rs208406423	C/A	-	bta-mir-2303	A	178
TYK2	7	16104669	rs208406423	C/A	-	bta-mir-2305	A	141
TYK2	7	16104669	rs208406423	C/A	-	bta-mir-2308	A	144
TYK2	7	16104669	rs208406423	C/A	-	bta-mir-2324	A	149
TYK2	7	16104669	rs208406423	C/A	-	bta-mir-2354	C	146
TYK2	7	16104669	rs208406423	C/A	-	bta-mir-2355	A	156
TYK2	7	16104669	rs208406423	C/A	-	bta-mir-2370	A	140
TYK2	7	16104669	rs208406423	C/A	-	bta-mir-2376	A	147
TYK2	7	16104669	rs208406423	C/A	-	bta-mir-2395	A	143
TYK2	7	16104669	rs208406423	C/A	-	bta-mir-2452	C	142
TYK2	7	16104669	rs208406423	C/A	-	bta-mir-2472	A	143
TYK2	7	16104669	rs208406423	C/A	-	bta-mir-2486	A	174
TYK2	7	16104669	rs208406423	C/A	-	bta-mir-296	A	141
TYK2	7	16104669	rs208406423	C/A	-	bta-mir-302d	A	143
TYK2	7	16104669	rs208406423	C/A	-	bta-mir-3064	A	150
TYK2	7	16104669	rs208406423	C/A	-	bta-mir-30b	A	179
TYK2	7	16104669	rs208406423	C/A	-	bta-mir-30f	C	140
TYK2	7	16104669	rs208406423	C/A	-	bta-mir-329a	A	162
TYK2	7	16104669	rs208406423	C/A	-	bta-mir-3602	C	174
TYK2	7	16104669	rs208406423	C/A	-	bta-mir-3604-2	A	145
TYK2	7	16104669	rs208406423	C/A	-	bta-mir-493	A	145
TYK2	7	16104669	rs208406423	C/A	-	bta-mir-653	A	165
TYK2	7	16104669	rs208406423	C/A	-	bta-mir-7863	A	140
TYK2	7	16104669	rs208406423	C/A	-	bta-mir-935	A	140

## Sheet: miRNA distribution
Table S9
Gene	SNP	REF	ALT	Total
ANKRD16	rs137842237	0	0	0
CCDC90B	rs136608384	15	14	29
FAM32A	rs41255136	29	32	61
FAM32A	rs43498240	36	22	58
IMP3	rs133150935	37	39	76
IMP3	rs134305019	46	23	69
IMP3	rs137844508	20	23	43
PRNP	rs109763272	9	5	14
TTC3	rs133423051	0	0	0
TTC3	rs135034351	14	60	74
TTC3	rs136904677	16	21	37
TTC3	rs209579998	43	30	73
TYK2	rs109497730	0	0	0
TYK2	rs208406423	6	34	40
REF, number of miRNA binding sites impacted only by the SNP reference allele
ALT, number of miRNA binding sites impacted only by the SNP alternate allele
