# Supplementary material for: Survey of allele specific expression in bovine muscle
Source: Sci Rep. 2019 Mar 12;9:4297. doi: 10.1038/s41598-019-40781-6 (PMC6414783; doi:10.1038/s41598-019-40781-6)
Supplement: Supplementary file 11 — Table S10 [file 41598_2019_40781_MOESM11_ESM.xlsx]

## Sheet: miRNA expression
Table S10
	Gene
miRNA	IMP3	CCDC90B	FAM32A	PRNP	TTC3	TYK2	Muscle expression	References
bta-let-7a-2	1	0	0	0	0	1	yes	50.53
bta-let-7a-3	1	0	0	0	1	0	yes	50.53
bta-let-7b	0	0	0	0	1	0	yes	50.53
bta-let-7d	0	0	0	0	1	0	yes	50.53
bta-mir-101-1	1	0	0	0	0	0	yes	50.53
bta-mir-103-1	0	0	0	0	1	0	yes	50.53
bta-mir-103-2	0	0	0	0	1	0	yes	50.53
bta-mir-105a	0	0	0	1	0	0	yes	50.53
bta-mir-106a	1	0	0	0	0	0	yes	50
bta-mir-107	0	0	0	1	0	0	yes	50.53
bta-mir-10a	0	0	0	0	1	0	yes	50.53
bta-mir-1-1	1	0	0	0	0	1	yes	50.53
bta-mir-1193	0	1	0	0	1	0	yes	50.53
bta-mir-1197	0	0	0	0	1	0	yes	50.53
bta-mir-122	1	0	1	0	0	0	yes	50.53
bta-mir-1225	0	0	1	0	0	0	yes	50.53
bta-mir-1248-2	0	0	0	0	0	1	yes	50.53
bta-mir-1249	0	0	1	0	0	0	yes	50.53
bta-mir-124a-1	1	0	0	0	0	0	yes	50.53
bta-mir-1251	0	0	0	0	1	0	yes	50.53
bta-mir-1256	1	0	0	0	1	0	yes	50.53
bta-mir-125a	1	0	0	0	0	0	yes	50.53
bta-mir-125b-2	0	0	1	0	1	0	yes	50.53
bta-mir-126	1	1	0	0	1	0	yes	50.53
bta-mir-128-1	0	0	0	0	1	0	yes	50.53
bta-mir-1282	0	0	0	0	0	1	yes	50.53
bta-mir-1287	0	1	0	1	0	0	yes	50.53
bta-mir-1291	1	0	0	0	0	0	yes	50.53
bta-mir-130a	0	0	0	0	1	0	yes	50.53
bta-mir-130b	0	0	1	0	0	0	yes	50.53
bta-mir-132	0	0	1	0	0	0	yes	50.53
bta-mir-133a-1	0	1	0	0	0	0	yes	50.53
bta-mir-133b	0	0	1	0	0	0	yes	50.53
bta-mir-134	1	0	0	0	1	0	yes	50.53
bta-mir-136	1	0	0	0	1	0	yes	50.53
bta-mir-138-1	1	0	1	0	0	0	yes	50.53
bta-mir-138-2	1	0	0	0	0	0	yes	50.53
bta-mir-140	0	0	0	1	0	0	yes	50.53
bta-mir-141	0	0	1	0	0	0	yes	50.53
bta-mir-143	0	0	0	0	1	0	yes	50.53
bta-mir-1434	0	1	0	0	0	0	yes	50.53
bta-mir-145	0	0	0	0	1	0	yes	50.53
bta-mir-147	0	0	0	0	0	1	yes	50.53
bta-mir-149	0	0	1	0	0	0	yes	50
bta-mir-150	0	0	0	0	1	0	yes	50.53
bta-mir-151	0	0	1	0	0	0	yes	50.53
bta-mir-152	0	0	1	0	0	0	yes	50.53
bta-mir-153-1	0	1	0	0	1	0	yes	50.53
bta-mir-153-2	1	0	0	0	0	0	yes	50.53
bta-mir-154a	0	0	0	0	1	0	yes	50
bta-mir-1584	0	0	0	0	1	0	yes	50.53
bta-mir-15a	0	0	0	0	1	0	yes	50.53
bta-mir-1603	0	0	0	0	1	0	yes	50.53
bta-mir-16a	0	0	0	1	0	0	yes	50.53
bta-mir-17	0	0	1	0	0	0	yes	50.53
bta-mir-1777a	0	0	0	0	1	0	yes	50.53
bta-mir-1777b	0	0	0	0	1	0	yes	50.53
bta-mir-1814a	0	1	0	0	0	0	yes	50.53
bta-mir-1814b	0	0	1	0	0	0	yes	50.53
bta-mir-1814c	0	0	1	0	0	0	yes	50.53
bta-mir-181c	0	0	1	0	1	0	yes	50.53
bta-mir-182	0	0	0	0	0	1	yes	50.53
bta-mir-1839	0	0	0	0	1	0	yes	50.53
bta-mir-184	0	0	0	0	1	0	yes	50.53
bta-mir-1842	0	0	0	0	0	1	no
bta-mir-186	0	0	1	0	0	0	yes	50.53
bta-mir-187	0	0	0	0	1	0	yes	50.53
bta-mir-188	0	0	1	0	1	0	yes	50.53
bta-mir-190a	0	0	0	1	0	0	yes	50.53
bta-mir-190b	0	0	0	0	1	1	yes	50.53
bta-mir-191	1	0	0	0	0	0	yes	50.53
bta-mir-193a	0	0	0	0	1	0	yes	50.53
bta-mir-193b	1	0	0	0	0	0	yes	50.53
bta-mir-194-1	0	0	0	0	1	0	yes	50.53
bta-mir-194-2	0	0	1	0	0	0	yes	50.53
bta-mir-196a-2	0	0	1	0	1	1	yes	50.53
bta-mir-196b	1	0	0	0	0	0	yes	50.53
bta-mir-197	1	0	0	0	0	0	yes	50.53
bta-mir-199c	0	1	0	0	0	0	yes	50.53
bta-mir-19a	0	0	0	1	1	0	yes	50.53
bta-mir-19b	0	0	1	0	0	0	yes	50.53
bta-mir-200a	1	0	0	0	1	1	yes	50.53
bta-mir-200c	0	0	1	0	0	0	yes	50.53
bta-mir-202	0	0	0	0	1	0	yes	50.53
bta-mir-204	1	0	0	0	0	0	yes	50.53
bta-mir-208b	1	0	0	0	1	0	yes	50.53
bta-mir-20b	0	0	1	0	0	0	yes	50.53
bta-mir-21	1	0	0	0	0	0	yes	50.53
bta-mir-210	1	0	0	0	1	0	yes	50.53
bta-mir-212	1	0	0	0	0	0	yes	50.53
bta-mir-214	0	0	0	0	1	0	yes	50.53
bta-mir-216b	0	0	0	0	1	0	yes	50.53
bta-mir-218-2	0	0	0	0	1	0	yes	50.53
bta-mir-22	0	0	0	0	1	0	yes	50.53
bta-mir-224	1	0	0	0	0	0	yes	50.53
bta-mir-2284aa-1	1	0	0	0	0	0	yes	50
bta-mir-2284aa-4	0	0	0	0	1	0	yes	50
bta-mir-2284ac	0	0	0	0	0	1	yes	50.53
bta-mir-2284b	1	0	0	0	0	0	yes	50.53
bta-mir-2284c	0	0	1	0	0	0	yes	50.53
bta-mir-2284e	1	0	0	0	0	0	yes	50.53
bta-mir-2284g	1	0	0	0	0	1	yes	50.53
bta-mir-2284j	1	0	0	0	0	0	yes	50.53
bta-mir-2284k	0	0	0	0	1	0	yes	50.53
bta-mir-2284m	1	0	0	0	0	0	yes	50.53
bta-mir-2284n	0	0	1	0	0	0	yes	50.53
bta-mir-2284p	1	0	0	0	0	0	yes	50.53
bta-mir-2284r	0	0	0	0	1	0	yes	50.53
bta-mir-2284s	1	0	0	0	1	0	yes	50.53
bta-mir-2284u	0	0	0	0	1	0	yes	50.53
bta-mir-2284w	0	0	0	0	1	0	yes	50.53
bta-mir-2284y-2	0	0	0	0	1	0	yes	50
bta-mir-2284y-3	1	0	1	0	0	0	yes	50
bta-mir-2284y-4	1	0	1	0	1	0	yes	50
bta-mir-2284y-5	1	0	0	0	0	0	yes	50
bta-mir-2284z-1	0	0	0	0	0	1	yes	50
bta-mir-2284z-3	0	0	0	0	1	0	yes	50
bta-mir-2284z-6	1	0	1	0	0	0	yes	50
bta-mir-2284z-7	1	0	0	1	0	0	yes	50
bta-mir-2285ac	1	0	0	0	1	0	yes	50
bta-mir-2285af-1	0	0	1	0	0	0	yes	50
bta-mir-2285af-2	1	0	0	0	0	0	yes	50
bta-mir-2285b-2	0	0	0	0	1	0	yes	50.53
bta-mir-2285c	1	0	0	0	0	0	yes	50.53
bta-mir-2285e-1	1	0	0	0	0	0	yes	50
bta-mir-2285f-2	0	0	0	0	1	0	yes	50
bta-mir-2285j-2	0	1	0	0	1	0	yes	50
bta-mir-2285k-2	1	0	1	0	1	0	yes	50
bta-mir-2285k-3	0	0	0	0	1	0	yes	50
bta-mir-2285k-4	1	0	0	0	0	0	yes	50
bta-mir-2285k-5	0	0	0	0	1	0	yes	50
bta-mir-2285l	0	0	0	0	1	0	yes	50
bta-mir-2285m-1	1	0	0	0	0	0	yes	50
bta-mir-2285m-2	0	0	0	0	1	0	yes	50
bta-mir-2285m-3	0	0	0	0	1	0	yes	50
bta-mir-2285m-4	0	0	0	0	1	0	yes	50
bta-mir-2285n-2	0	0	0	0	1	0	yes	50
bta-mir-2285n-3	1	0	0	0	1	0	yes	50
bta-mir-2285n-4	1	0	0	0	1	0	yes	50
bta-mir-2285n-6	0	0	1	0	0	0	yes	50
bta-mir-2285n-7	0	0	0	0	1	0	yes	50
bta-mir-2285o-1	1	0	0	0	0	0	yes	50
bta-mir-2285o-3	0	0	0	0	1	0	yes	50
bta-mir-2285q	0	0	1	0	1	0	yes	50
bta-mir-2285v	0	0	0	0	0	1	yes	50
bta-mir-2285z	0	0	0	0	0	1	yes	50
bta-mir-2287	1	0	1	0	0	0	yes	50.53
bta-mir-2291	0	0	0	0	1	0	yes	50.53
bta-mir-2292	0	0	1	0	0	1	yes	50.53
bta-mir-2296	1	0	0	0	0	0	yes	50.53
bta-mir-2298	1	0	0	0	1	0	yes	50.53
bta-mir-2299	0	0	1	0	1	0	yes	50.53
bta-mir-2300a	0	0	0	0	1	0	yes	50.53
bta-mir-2303	1	0	1	0	1	1	yes	50.53
bta-mir-2304	1	0	0	0	1	0	yes	50.53
bta-mir-2305	0	0	0	0	0	1	yes	50.53
bta-mir-2306	0	0	1	0	0	0	yes	50.53
bta-mir-2307	0	0	1	0	0	0	yes	50.53
bta-mir-2308	0	0	1	0	0	1	yes	50.53
bta-mir-2311	0	0	0	0	1	0	yes	50.53
bta-mir-2312	0	0	1	0	1	0	yes	50.53
bta-mir-2313	1	0	0	0	0	0	yes	50.53
bta-mir-2315	0	0	1	0	0	0	yes	50.53
bta-mir-2319a	0	1	0	0	1	0	yes	50.53
bta-mir-2319b	1	0	0	0	0	0	yes	50.53
bta-mir-2324	0	0	0	0	0	1	yes	50.53
bta-mir-2325a	0	0	0	0	1	0	yes	50.53
bta-mir-2327	0	0	1	0	0	0	yes	50.53
bta-mir-2329-1	1	0	0	0	0	0	yes	50.53
bta-mir-2329-2	1	0	0	0	1	0	yes	50.53
bta-mir-2333	0	0	0	0	1	0	yes	50.53
bta-mir-2335	1	0	0	0	0	0	yes	50.53
bta-mir-2336	0	0	1	0	1	0	yes	50.53
bta-mir-2337	1	0	0	0	0	0	yes	50.53
bta-mir-2340	1	0	0	0	0	0	yes	50.53
bta-mir-2342	1	0	0	0	1	0	yes	50.53
bta-mir-2343	1	1	0	0	0	0	yes	50.53
bta-mir-2344	1	0	0	0	1	0	yes	50.53
bta-mir-2345	1	0	0	0	0	0	yes	50.53
bta-mir-2346	0	0	1	0	1	0	yes	50.53
bta-mir-2348	0	0	0	0	1	0	yes	50.53
bta-mir-2351	1	0	1	0	0	0	yes	50.53
bta-mir-2352	0	0	1	0	0	0	yes	50.53
bta-mir-2354	0	0	1	0	0	1	yes	50.53
bta-mir-2355	0	0	0	0	1	1	yes	50.53
bta-mir-2357	0	0	1	0	0	0	yes	50.53
bta-mir-2359	1	0	1	0	0	0	yes	50.53
bta-mir-2361	1	0	0	0	0	0	yes	50.53
bta-mir-2362	1	0	0	0	0	0	yes	50.53
bta-mir-2363-1	0	0	1	0	0	0	yes	50.53
bta-mir-2365	0	0	0	0	1	0	yes	50.53
bta-mir-2367	1	0	0	0	0	0	yes	50.53
bta-mir-2370	0	0	0	0	0	1	yes	50.53
bta-mir-2371	0	0	1	0	0	0	yes	50.53
bta-mir-2372	1	0	0	0	0	0	yes	50.53
bta-mir-2373	0	0	1	0	0	0	yes	50.53
bta-mir-2374	0	0	0	0	1	0	yes	50.53
bta-mir-2375	1	0	0	0	0	0	yes	50.53
bta-mir-2376	0	0	0	0	1	1	yes	50.53
bta-mir-2380	0	0	0	0	1	0	yes	50.53
bta-mir-2382	0	0	0	0	1	0	yes	50.53
bta-mir-2383	1	0	0	0	0	0	yes	50.53
bta-mir-2388	0	0	1	0	0	0	yes	50.53
bta-mir-2392	1	0	0	0	0	0	yes	50.53
bta-mir-2394	1	0	0	0	0	0	yes	50.53
bta-mir-2395	1	0	0	0	0	1	yes	50.53
bta-mir-2396	0	0	1	0	0	0	yes	50.53
bta-mir-23b	0	0	1	0	0	0	yes	50.53
bta-mir-2400	0	0	0	0	1	0	yes	50.53
bta-mir-2404-1	1	0	0	0	0	0	yes	50.53
bta-mir-2405	1	0	1	0	0	0	yes	50.53
bta-mir-2406	0	0	0	1	1	0	yes	50.53
bta-mir-24-1	1	0	0	0	0	0	yes	50.53
bta-mir-2410	0	0	1	0	0	0	yes	50.53
bta-mir-2411	1	0	0	1	0	0	yes	50.53
bta-mir-2412	0	1	0	0	0	0	yes	50.53
bta-mir-2415	0	0	0	0	1	0	yes	50.53
bta-mir-2417	0	0	1	0	0	0	yes	50.53
bta-mir-2418	1	0	0	0	0	0	yes	50.53
bta-mir-2419	0	1	0	0	0	0	yes	50.53
bta-mir-2420	0	0	0	0	1	0	yes	50.53
bta-mir-2424	0	0	0	0	1	0	yes	50.53
bta-mir-2429	0	0	0	0	1	0	yes	50.53
bta-mir-2430	0	0	1	0	1	0	yes	50.53
bta-mir-2431	1	0	0	0	0	0	yes	50.53
bta-mir-2432	0	0	0	0	1	0	yes	50.53
bta-mir-2433	0	0	0	0	1	0	yes	50.53
bta-mir-2435	1	0	0	0	0	0	yes	50.53
bta-mir-2436	1	0	0	0	0	0	yes	50.53
bta-mir-2438	0	0	1	0	0	0	yes	50.53
bta-mir-2444	1	0	0	0	0	0	yes	50.53
bta-mir-2448	1	0	0	0	0	0	yes	50.53
bta-mir-2449	0	0	1	0	0	0	yes	50.53
bta-mir-2451	1	0	0	0	0	0	yes	50.53
bta-mir-2452	0	0	0	0	0	1	yes	50.53
bta-mir-2461	1	0	0	0	0	0	yes	50.53
bta-mir-2464	0	1	0	0	0	0	yes	50.53
bta-mir-2468	0	0	1	0	0	0	yes	50.53
bta-mir-2469	1	0	0	0	0	0	yes	50.53
bta-mir-2470	1	0	0	0	0	0	yes	50.53
bta-mir-2471	0	0	0	0	1	0	yes	50.53
bta-mir-2472	0	0	0	0	0	1	yes	50.53
bta-mir-2473	0	0	0	0	1	0	yes	50.53
bta-mir-2477	0	0	0	0	1	0	yes	50.53
bta-mir-2478	1	0	1	0	0	0	yes	50.53
bta-mir-2480	1	0	0	0	0	0	yes	50.53
bta-mir-2486	0	0	0	0	0	1	yes	50.53
bta-mir-2489	0	0	0	1	0	0	yes	50.53
bta-mir-25	0	0	0	0	1	0	yes	50.53
bta-mir-26a-1	0	0	0	0	1	0	yes	50.53
bta-mir-26c	1	0	0	0	0	0	yes	50.53
bta-mir-28	0	1	0	0	0	0	yes	50.53
bta-mir-2882	0	0	1	0	0	0	yes	50.53
bta-mir-2886	0	0	1	0	0	0	yes	50.53
bta-mir-2888-2	0	0	0	0	1	0	yes	50.53
bta-mir-2891	0	0	0	0	1	0	yes	50.53
bta-mir-2892	0	0	1	0	0	0	yes	50.53
bta-mir-2893	0	0	0	0	1	0	yes	50.53
bta-mir-2894	1	0	0	0	0	0	yes	50.53
bta-mir-2895	0	0	1	0	0	0	yes	50.53
bta-mir-2898	1	0	0	0	1	0	yes	50.53
bta-mir-2901	0	0	0	0	1	0	yes	50.53
bta-mir-2904-1	1	0	0	0	0	0	yes	50.53
bta-mir-2904-2	1	0	0	0	0	0	yes	50.53
bta-mir-2904-3	1	0	0	0	0	0	yes	50.53
bta-mir-296	1	0	0	0	0	1	yes	50.53
bta-mir-29a	1	0	1	0	0	0	yes	50.53
bta-mir-29b-2	0	0	1	0	1	0	yes	50.53
bta-mir-29e	0	0	1	0	1	0	yes	50.53
bta-mir-302a	0	0	1	0	0	0	yes	50.53
bta-mir-302d	0	0	0	0	0	1	yes	50.53
bta-mir-3064	0	0	0	0	0	1	no
bta-mir-30a	1	0	1	0	1	0	yes	50.53
bta-mir-30b	1	0	0	0	0	1	yes	50.53
bta-mir-30d	0	0	1	0	0	0	yes	50.53
bta-mir-30f	0	0	0	0	0	1	yes	50.53
bta-mir-31	0	0	1	0	0	0	yes	50.53
bta-mir-3120	1	0	0	0	0	0	yes	50
bta-mir-320a-1	1	0	0	0	0	0	yes	50
bta-mir-320a-2	1	0	0	0	0	0	yes	50
bta-mir-320b	0	0	0	0	1	0	yes	50.53
bta-mir-329a	0	0	0	1	0	1	yes	50.53
bta-mir-329b	1	1	0	0	0	0	yes	50.53
bta-mir-330	1	0	0	0	0	0	yes	50.53
bta-mir-331	0	0	0	0	1	0	yes	50.53
bta-mir-335	0	0	0	0	1	0	yes	50.53
bta-mir-338	1	0	0	0	0	0	yes	50.53
bta-mir-340	0	1	0	0	0	0	yes	50.53
bta-mir-3432a-1	0	0	0	0	1	0	no
bta-mir-3432b	0	0	1	0	0	0	no
bta-mir-34c	0	0	1	0	0	0	yes	50.53
bta-mir-3533	0	0	0	0	1	0	no
bta-mir-3578	1	0	1	0	0	0	yes	50.53
bta-mir-3596	1	0	0	0	0	0	yes	53
bta-mir-3600	0	0	0	0	1	0	yes	50.53
bta-mir-3601	0	0	0	0	1	0	yes	50.53
bta-mir-3602	0	0	1	0	1	1	yes	50.53
bta-mir-3604-1	0	0	0	0	1	0	yes	50.53
bta-mir-3604-2	0	0	0	0	1	1	yes	50.53
bta-mir-361	1	0	0	0	0	0	yes	50.53
bta-mir-3613a	0	0	0	0	1	0	no	50.53
bta-mir-363	0	0	1	0	1	0	yes	50.53
bta-mir-3660	0	0	0	0	1	0	yes	50
bta-mir-367	0	1	0	0	0	0	yes	50.53
bta-mir-369	0	0	0	0	1	0	yes	50.53
bta-mir-370	1	0	0	0	1	0	yes	50.53
bta-mir-371	0	0	1	0	0	0	yes	50
bta-mir-376e	0	1	0	0	1	0	yes	50
bta-mir-377	1	0	0	0	0	0	yes	50.53
bta-mir-378-1	1	0	1	0	0	0	yes	50.53
bta-mir-378b	0	1	0	0	0	0	yes	50
bta-mir-378c	1	0	1	0	0	0	yes	50
bta-mir-379	0	1	0	0	0	0	yes	50.53
bta-mir-380	1	0	0	0	0	0	yes	50.53
bta-mir-381	1	0	1	0	0	0	yes	50.53
bta-mir-382	1	0	0	0	0	0	yes	50.53
bta-mir-383	0	0	1	0	0	0	yes	50.53
bta-mir-3956	0	0	1	0	1	0	yes	56
bta-mir-409a	1	0	0	0	1	0	yes	50.53
bta-mir-409b	0	0	0	0	1	0	yes	50.53
bta-mir-410	1	1	0	0	0	0	yes	50.53
bta-mir-411a	0	1	1	0	1	0	yes	50
bta-mir-411b	1	1	0	0	1	0	yes	50
bta-mir-411c	1	0	0	0	1	0	yes	50
bta-mir-412	0	0	1	0	1	0	yes	50.53
bta-mir-421	1	0	1	0	0	0	yes	50.53
bta-mir-423	0	1	0	0	0	0	yes	50.53
bta-mir-424	0	1	0	0	0	0	yes	50.53
bta-mir-4286-1	1	0	0	0	0	0	yes	50
bta-mir-4286-2	0	0	0	0	1	0	yes	50
bta-mir-429	0	0	0	0	1	0	yes	50.53
bta-mir-431	0	0	0	0	1	0	yes	50.53
bta-mir-433	0	1	0	0	0	0	yes	50.53
bta-mir-4449	0	0	1	0	0	0	no
bta-mir-450b	0	0	0	1	0	0	yes	50
bta-mir-4523	0	0	0	0	1	0	no
bta-mir-4657	0	0	0	0	1	0	no
bta-mir-483	0	0	0	0	1	0	yes	50.53
bta-mir-484	0	0	1	0	0	0	yes	50.53
bta-mir-485	1	0	0	0	1	0	yes	50.53
bta-mir-487a	1	0	1	0	0	0	yes	50.53
bta-mir-489	1	0	0	0	0	0	yes	50.53
bta-mir-491	1	0	0	0	0	0	yes	50.53
bta-mir-493	0	0	1	0	0	1	yes	50.53
bta-mir-495	1	0	0	0	0	0	yes	50.53
bta-mir-496	0	0	1	0	0	0	yes	50.53
bta-mir-500	1	0	0	0	0	0	yes	50.53
bta-mir-502a-2	1	0	0	0	0	0	yes	50.53
bta-mir-503	0	0	0	1	0	0	yes	50
bta-mir-532	1	0	0	0	0	0	yes	50.53
bta-mir-542	0	0	1	0	0	0	yes	50.53
bta-mir-551a	0	0	1	0	0	0	yes	50.53
bta-mir-551b	0	0	0	0	1	0	yes	50.53
bta-mir-574	0	0	0	0	1	0	yes	50
bta-mir-584-1	0	0	0	0	1	0	yes	50.53
bta-mir-584-2	1	0	0	0	0	0	yes	50.53
bta-mir-584-3	1	0	0	0	0	0	yes	50.53
bta-mir-584-5	1	0	0	0	1	0	yes	50.53
bta-mir-584-6	1	0	0	0	0	0	yes	50.53
bta-mir-584-7	1	0	0	0	1	0	yes	50.53
bta-mir-584-8	1	0	1	0	1	0	yes	50.53
bta-mir-592	0	0	0	0	1	0	yes	50.53
bta-mir-6120	1	0	1	0	0	0	yes	50
bta-mir-6123	1	0	0	0	0	0	yes	50
bta-mir-615	1	0	1	0	0	0	yes	50.53
bta-mir-631	0	0	1	0	0	0	yes	50.53
bta-mir-6517	0	0	0	0	1	0	yes	50
bta-mir-6518	1	0	0	0	1	0	yes	50
bta-mir-6519	1	0	0	0	0	0	yes	50
bta-mir-652	1	0	0	0	0	0	yes	50
bta-mir-6521	0	0	0	0	1	0	yes	50
bta-mir-6522	0	0	1	0	0	0	yes	50
bta-mir-6523a	0	0	0	0	1	0	no
bta-mir-6525	1	0	0	0	0	0	yes	50
bta-mir-6527	1	0	0	0	1	0	yes	50
bta-mir-6529a	1	0	0	0	0	0	no
bta-mir-653	0	0	0	0	1	1	yes	50.53
bta-mir-6530	1	0	0	0	0	0	yes	50
bta-mir-6533	1	0	1	0	1	0	yes	50
bta-mir-6535	1	0	0	0	1	0	yes	50
bta-mir-6536-1	0	0	0	0	1	0	yes	50
bta-mir-6536-2	0	0	0	0	1	0	yes	50
bta-mir-658	1	0	1	0	0	0	yes	50.53
bta-mir-660	0	0	1	0	0	0	yes	50.53
bta-mir-664b	0	0	0	0	1	0	yes	50
bta-mir-670	0	0	1	0	0	0	yes	50.53
bta-mir-677	1	0	0	0	0	0	yes	50.53
bta-mir-7-3	0	1	0	0	0	0	yes	50.53
bta-mir-758	1	0	0	0	0	0	yes	50.53
bta-mir-759	1	0	0	0	1	0	yes	50.53
bta-mir-764	1	0	1	0	0	0	yes	50.53
bta-mir-7691	1	0	1	0	1	0	yes	50
bta-mir-7857	1	0	1	0	0	0	yes	50
bta-mir-7859	0	0	0	0	1	0	yes	50
bta-mir-7861	1	1	0	0	0	0	yes	50
bta-mir-7863	0	0	1	0	1	1	yes	50
bta-mir-7865	0	0	1	0	0	0	yes	50
bta-mir-876	1	0	0	0	1	0	yes	50.53
bta-mir-9-1	1	0	0	0	0	0	yes	50.53
bta-mir-9-2	1	0	0	0	0	0	yes	50.53
bta-mir-92a-2	0	0	1	0	0	0	yes	50.53
bta-mir-92b	1	0	1	0	0	0	yes	50.53
bta-mir-935	1	0	0	0	0	1	yes	50.53
bta-mir-940	0	0	1	0	0	0	yes	50.53
bta-mir-99a	0	0	1	0	1	0	yes	50.53
